# Supplementary material for: Rhodosporidium toruloides—a new surrogate model to study rapamycin induced effects on human aging and cancer
Source: Cell Mol Life Sci. 2025 Apr 9;82(1):153. doi: 10.1007/s00018-025-05662-4 (PMC11982011; doi:10.1007/s00018-025-05662-4)
Supplement: Supplementary file 2 — Supplementary file2 (XLSX 26 KB) [file 18_2025_5662_MOESM2_ESM.xlsx]

## Sheet: OD&DCW
Supplementary Material
Cellular and Molecular Life Sciences
Rhodosporidium toruloides - a new surrogate model to study rapamycin induced effects on human aging and cancer
Philipp M. Cavelius1, Martina Haack1, Dania Awad1, Thomas B. Brueck1,* and Norbert Mehlmer1,*
1 Werner Siemens-Chair of Synthetic Biotechnology, Department of Chemistry, Technical University of Munich (TUM), Garching, Germany; brueck@tum.de; norbert.mehlmer@tum.de
* Correspondence: brueck@tum.de; norbert.mehlmer@tum.de
ORCID:
PC: 0000-0003-1774-149X
DA: 0000-0003-0339-399X
TB: 0000-0002-2113-6957
NM: 0000-0002-6854-4341
		Optical Density at 600 nm
YNB																YPD
	Original Data		Cultivation time [h]													Original Data		Cultivation time [h]
	Sample		0	17	24	41	48	65	72	89	96	113	120			Sample		0	17	24	41	48	65	72	89	96	113	120				Significance (Student t-test)	* p < 0.05, ** p < 0.01, *** p < 0.001
	559 DMSO	1	0.2	1.51	1.93	2.61	2.99	4.1	4.12	4.36	4.56	4.62	4.62			559 DMSO	1	0.258	7.75	12.62	15.18	14.94	17.02	16.58	17.22	15	15.12	14.24				Sample	17	24	41	48	65	72	89	96	113	120
		2	0.2	1.29	1.63	2.23	2.36	3.22	3.3	4.22	4.46	4.52	4.55				2	0.239	7.71	11.74	14.5	14.62	17.1	16.86	16.98	16.14	14.72	14.8				YNB 559	0.514178	0.110126	0.0888476	0.639963	0.232442	0.039315	0.00743653	0.0111827	0.026744	0.0325232
		3	0.2	1.1	1.44	2.02	2.44	3.57	3.76	4.29	4.37	4.42	4.44				3	0.246	7.8	11.4	13.94	15	16.9	16.2	16.83	15.39	15.2	15.6				YNB 880	0.0811218	0.014322	0.0565981	0.189824	0.569689	0.763453	0.141795	0.487117	0.458611	0.366155
	559 Rapa	1	0.2	1.39	2.01	2.85	2.95	3.44	3.1	3.87	3.98	4.2	4.26			559 Rapa	1	0.257	4.2	8.34	15.08	14.96	18.7	19.28	24.84	24.93	24.08	22.52				YPD 559	4.28878e-05	0.000558065	0.698222	0.299455	0.00495951	0.00118579	0.000477829	0.000521554	9.91895e-06	0.000473517
		2	0.2	1.49	1.99	2.72	2.79	3.26	2.98	3.66	3.59	3.75	3.73				2	0.262	4.66	8.18	14.2	14.96	18.56	18.98	24.21	25.29	24.76	23.08				YPD 880	0.681915	0.0013768	7.70844e-05	1.55135e-05	8.09767e-05	0.00460482	0.574782	0.251567	0.0151643	0.00230136
		3	0.2	1.3	1.9	2.57	2.43	2.96	2.7	3.46	3.39	3.55	3.59				3	0.247	4.08	8.22	14.9	16.36	19.66	19.96	22.65	22.74	23.76	24.92
	880 DMSO	1	0.2	0.71	1.48	2.51	2.86	3.6	3.7	3.97	3.87	3.9	4.2			880 DMSO	1	0.21	0.49	0.79	10.7	12.14	16.08	17.1	21.72	22.8	24.64	23.44
		2	0.2	0.99	1.53	2.56	2.94	3.82	3.56	3.91	3.88	3.79	4.03				2	0.2	0.58	0.8	11.2	12.76	14.34	14.52	18.41	19.47	19.88	20.88
		3	0.2	0.54	1.23	2.27	2.66	3.46	3.4	3.94	4.02	4.03	4.32				3	0.201	0.45	0.72	9.34	11.36	15.68	16.52	21.51	22.74	23.68	21.8
	880 Rapa	1	0.2	0.37	0.68	1.76	2.15	2.92	2.74	3.22	3.27	3.53	3.79			880 Rapa	1	0.201	0.56	0.5	1.24	1.8	6.74	11.68	21.21	23.31	29.36	28.08
		2	0.2	0.4	1.02	2.26	2.88	3.94	4.02	3.94	4.19	4.08	4.21				2	0.199	0.48	0.56	1.06	1.68	6.36	10.2	21.27	23.19	28.8	30.56
		3	0.2	0.51	0.86	1.96	2.31	3.44	3.53	3.51	3.69	3.67	4.09				3	0.204	0.54	0.52	0.96	1.96	6.56	10.96	21.12	22.95	28.24	29.04
		Mean	Cultivation time [h]															Mean	Cultivation time [h]
		Sample	0	17	24	41	48	65	72	89	96	113	120					Sample	0	17	24	41	48	65	72	89	96	113	120
		559 DMSO	0.2	1.3	1.66667	2.28667	2.59667	3.63	3.72667	4.29	4.46333	4.52	4.53667					559 DMSO	0.247667	7.75333	11.92	14.54	14.8533	17.0067	16.5467	17.01	15.51	15.0133	14.88
		559 Rapa	0.2	1.39333	1.96667	2.71333	2.72333	3.22	2.92667	3.66333	3.65333	3.83333	3.86					559 Rapa	0.255333	4.31333	8.24667	14.7267	15.4267	18.9733	19.4067	23.9	24.32	24.2	23.5067
		880 DMSO	0.2	0.746667	1.41333	2.44667	2.82	3.62667	3.55333	3.94	3.92333	3.90667	4.18333					880 DMSO	0.203667	0.506667	0.77	10.4133	12.0867	15.3667	16.0467	20.5467	21.67	22.7333	22.04
		880 Rapa	0.2	0.426667	0.853333	1.99333	2.44667	3.43333	3.43	3.55667	3.71667	3.76	4.03					880 Rapa	0.201333	0.526667	0.526667	1.08667	1.81333	6.55333	10.9467	21.2	23.15	28.8	29.2267
		Standard deviation	Cultivation time [h]																Cultivation time [h]
		Sample	0	17	24	41	48	65	72	89	96	113	120					Standard deviation	0	17	24	41	48	65	72	89	96	113	120
		559 DMSO	3.39935e-17	0.205183	0.247049	0.299054	0.342977	0.443058	0.411015	0.07	0.0950438	0.1	0.0907377					559 DMSO	0.00960902	0.0450925	0.629603	0.620967	0.204287	0.100664	0.33126	0.196723	0.579396	0.257164	0.68352
		559 Rapa	3.39935e-17	0.0950438	0.0585947	0.140119	0.266333	0.242487	0.205264	0.20502	0.300056	0.332916	0.353412					559 Rapa	0.00763763	0.306159	0.0832666	0.464901	0.80829	0.598777	0.502129	1.12743	1.38011	0.510686	1.2556
		880 DMSO	3.39935e-17	0.22723	0.160728	0.155027	0.144222	0.181475	0.150111	0.03	0.083865	0.120139	0.145717					880 DMSO	0.00550757	0.0665833	0.043589	0.962566	0.701522	0.911336	1.35356	1.85338	1.90549	2.51725	1.29677
		880 Rapa	3.39935e-17	0.0737111	0.170098	0.251661	0.38371	0.510033	0.645833	0.362261	0.460579	0.285832	0.216333					880 Rapa	0.00251661	0.0416333	0.0305505	0.141892	0.140475	0.190088	0.74009	0.0754983	0.183303	0.56	1.25049
			YNB			[g]	[g]	[g]				YPD			[g]	[g]	[g]
					replicate	empty	empty+pellet	pellet only							empty	empty+pellet	pellet only
			48 h	559	1	6.28701	6.30846	0.02145				48 h	559	1	6.28046	6.35335	0.072891
					2	6.42484	6.44845	0.02361						2	6.24383	6.31751	0.07368
					3	6.2897	6.3091	0.0194						3	6.37699	6.45019	0.0732
				559 Rapa	1	6.24829	6.27244	0.02415					559 Rapa	1	6.28534	6.36268	0.07734
					2	6.20986	6.23019	0.02033						2	6.27847	6.35551	0.07704
					3	6.23734	6.67978	0.44244						3	6.24407	6.32441	0.08034
				880	1	6.24507	6.2635	0.01843					880	1	6.42051	6.47951	0.059
					2	6.37457	6.39621	0.02164						2	6.28	6.34809	0.06809
					3	6.27971	6.29708	0.01737						3	6.27305	6.33178	0.05873
				880 Rapa	1	6.29111	6.31055	0.01944					880 Rapa	1	6.28255	6.30164	0.01909
					2	6.24609	6.26936	0.02327						2	6.28993	6.30498	0.01505
					3	6.29063	6.30767	0.01704						3	6.27785	6.29484	0.01699
		Dry Cell Weight
			120 h	559	1	6.28277	6.30869	0.02592				120 h	559	1	6.2905	6.35855	0.06805
					2	6.29623	6.32519	0.02896						2	6.28384	6.35389	0.07005
					3	6.28659	6.31542	0.02883						3	6.24462	6.31169	0.06707
				559 Rapa	1	6.21145	6.23602	0.02457					559 Rapa	1	6.27976	6.37679	0.09703
					2	6.28751	6.31146	0.02395						2	6.28566	6.38311	0.09745
					3	6.28324	6.30672	0.02348						3	6.27796	6.3799	0.10194
				880	1	6.28276	6.30505	0.02229					880	1	6.26805	6.36243	0.09438
					2	6.29466	6.31649	0.02183						2	6.27548	6.35826	0.08278
					3	6.25447	6.27559	0.02112						3	6.253	6.3476	0.0946
				880 Rapa	1	6.27695	6.29771	0.02076					880 Rapa	1	6.29204	6.40022	0.10818
					2	6.2775	6.30155	0.02405						2	6.2816	6.38865	0.10705
					3	6.24584	6.26683	0.02099						3	6.28316	6.39082	0.10766
				mean DCW								standard deviation DCW						Significance (student t-test)
																		* p < 0.05, ** p < 0.01, *** p < 0.001
			YNB		48 h	DCW [g/mL]	120 h	DCW [g/mL]			YNB	48 h	DCW [g/mL]	120 h	DCW [g/mL]
			559		0.0214867	2.14867	0.0279033	2.79033			559	0.00210524	0.210524	0.00171885	0.171885
			559 Rapa		0.02224	2.224	0.024	2.4			559 Rapa	0.00270115	0.270115	0.000546717	0.0546717
			880		0.0191467	1.91467	0.0217467	2.17467			880	0.00222338	0.222338	0.000589435	0.0589435		YPD	48 h	559/559 Rapa	0.00987185	**
			880 Rapa		0.0199167	1.99167	0.0219333	2.19333			880 Rapa	0.00314223	0.314223	0.00183669	0.183669			48 h	880/880 Rapa	0.000166942	***
																		120 h	559/559 Rapa	7.18147e-05	***
																		120 h	880/880 Rapa	0.0121515	*
																	YNB	48 h	559/559 Rapa	0.371628
			YPD		48 h	DCW [g/mL]	120 h	DCW [g/mL]			YPD	48 h	DCW [g/mL]	120 h	DCW [g/mL]			48 h	880/880 Rapa	0.746445
			559		0.073257	7.3257	0.06839	6.839			559	0.000397576	0.0397576	0.00151882	0.151882			120 h	559/559 Rapa	0.0199769	*
			559 Rapa		0.07824	7.824	0.0988067	9.88067			559 Rapa	0.00182483	0.182483	0.00272166	0.272166			120 h	880/880 Rapa	0.875021
			880		0.06194	6.194	0.0905867	9.05867			880	0.00532777	0.532777	0.00676167	0.676167
			880 Rapa		0.0170433	1.26247	0.10763	10.763			880 Rapa	0.00202053	0.149669	0.000565597	0.0565597
