# Supplementary material for: Rhodosporidium toruloides—a new surrogate model to study rapamycin induced effects on human aging and cancer
Source: Cell Mol Life Sci. 2025 Apr 9;82(1):153. doi: 10.1007/s00018-025-05662-4 (PMC11982011; doi:10.1007/s00018-025-05662-4)
Supplement: Supplementary file 3 — Supplementary file3 (XLSX 153 KB) [file 18_2025_5662_MOESM3_ESM.xlsx]

## Sheet: Car&FA
Supplementary Material
Cellular and Molecular Life Sciences
Rhodosporidium toruloides - a new surrogate model to study rapamycin induced effects on human aging and cancer
Philipp M. Cavelius1, Martina Haack1, Dania Awad1, Thomas B. Brueck1,* and Norbert Mehlmer1,*
1 Werner Siemens-Chair of Synthetic Biotechnology, Department of Chemistry, Technical University of Munich (TUM), Garching, Germany; brueck@tum.de; norbert.mehlmer@tum.de
* Correspondence: brueck@tum.de; norbert.mehlmer@tum.de
ORCID:
PC: 0000-0003-1774-149X
DA: 0000-0003-0339-399X
TB: 0000-0002-2113-6957
NM: 0000-0002-6854-4341
C12-TAG
Menge	100.2	mg
Volumen	10	ml
Stock-Konz.	10.02	mg/ml
Verdünnung (10 µl TAG-Stock in 1490 µl org. Phase)	0.00666667		dilution factor = 150	volume utilized = 10 µl
End.-Konz. In org. Phase	0.0668	mg/ml
Molmasse C12 TAG	639	g/mol
Molmasse C12-FAME	214.34	g/mol
Molmasse Glycerol	92.0938	g/mol
Molmasse Methanol	32.04	g/mol
Stoffmengen-Konz. C12 TAG	0.000104538	mol/L
Stoffmengen-Konz. C12 FAME	0.000311654	mol/L
End.-Konz. FAME In org. Phase	0.0672202	g/L
oder	67.2202	µg/ml
					Biomass for extraction [g]	0.00282	0.00293	0.0038	0.0054	0.00275	0.00305	0.00256	0.00266	0.00288	0.00255	0.00274	0.00276	0.00282	0.00243	0.0028	0.00298	0.00262	0.00273	0.00293	0.00245	0.00266	0.00305	0.00291	0.003	0.00297	0.00308	0.00258	0.00299	0.00282	0.0029	0.00306	0.00284	0.00299	0.00293	0.00211	0.0029	0.00296	0.00287	0.00278	0.00278	0.00294	0.00272	0.00286
					Original Data: Concentration [µg/ml]	YNB																					YPD
						48 h										120 h											48 h											120 h
						559		559 Rapa		880			880 Rapa			559		559 Rapa			880			880 Rapa			559			559 Rapa			880		880 Rapa			559			559 Rapa			880		880 Rapa
						1	2	4	5	7	8	9	10	11	12	16	18	19	20	21	22	23	24	25	26	27	31	32	33	34	35	36	37	39	40	41	42	47	48	49	50	51	52	53	55	56	57	58
					C14:0	0.70132	0.81337	1.07052	1.60824	1.12032	1.40284	1.28342	0.84663	0.66327	1.04469	1.44587	2.2238	1.8876	1.36328	1.99677	1.74569	1.59846	1.68149	2.16907	1.55553	1.43812	1.5829	1.00273	1.71287	1.74165	1.94146	2.27379	1.2581	1.2935	1.12527	1.40111	1.18796	1.57542	2.02795	1.02074	2.51199	2.27228	3.40697	1.29457	1.11673	3.6537	4.64373	4.21978
					C14:1	0	0	0	0	0	0	0	0	0	0	0	0	0	0	0	0	0	0	0	0	0	0	0	0	0	0	0	0	0	0	0	0	0	0	0	0	0	0	0	0	0	0.95918	0.7987
					C16:0	12.1496	12.8752	15.0333	28.9832	15.2759	19.6879	17.9733	14.736	12.3926	13.9676	24.6818	29.4444	25.062	25.9423	30.6656	27.4523	21.8827	24.9742	36.5222	25.1586	26.6786	21.9746	18.2014	21.8612	20.8618	27.3413	23.2152	17.7555	16.5758	23.5349	27.1585	21.7724	27.5371	38.4716	16.6855	30.1779	32.5842	41.4535	16.453	16.4693	59.4207	71.7203	62.4082
					C16:1	0	0	0	0	0	0	0	0	0	0	0.9952	0.97418	1.22737	0.91634	1.04563	0.80511	0.74761	0.63235	0.88833	1.32636	0.58292	0.975	0.74873	1.09096	0.9592	1.26441	1.05791	0	0	0.76001	0.71576	0.67523	1.51819	3.20124	0	1.83702	1.95434	1.37048	0.70649	0.57882	1.08441	1.31883	0.9577
					C18:0	6.19367	8.57156	16.8841	31.0733	16.7026	20.7858	17.9565	14.1379	14.6591	13.1687	11.9505	15.1044	29.3671	18.6068	20.1145	26.7521	21.1013	24.3967	53.3274	5.02739	38.865	8.23774	6.75557	7.64796	9.27872	12.7937	10.8395	11.9006	11.0661	14.3853	17.0311	13.0261	5.34699	4.49109	8.65214	8.77003	10.4616	21.6249	6.68708	5.68773	35.788	43.5932	37.2203
					C18:1 (oleat)	26.9897	31.6445	46.3004	103.117	43.646	64.703	50.8889	41.5887	43.0547	37.0963	58.9958	63.5327	132.337	91.6348	111.674	126.232	106.039	111.307	155.69	93.146	115.109	104.898	91.224	108.964	96.0189	131.995	105.148	82.2108	79.2778	69.1664	79.5139	62.3079	110.886	166.141	94.9994	141.445	159.52	163.105	88.2802	88.9436	208.953	239.162	213.032
					C18:1 (vaccenat)	0	0	0	0	0	0	0	0	0	0	0	0	0	0	0	0	0	0	0	0	0	0	0	0	0	0	0	0	0	0	0	0	0	0	0	0	0	0	0	0	0	0	0
					C18:2	15.374	13.9262	10.9521	23.126	15.0074	23.0738	18.3896	11.6462	13.7826	10.7644	50.7482	50.3217	40.6444	41.0546	42.5917	48.2466	42.0856	41.8251	40.2493	22.0916	28.7109	10.4136	9.194	11.3602	15.7867	21.0725	15.3995	14.2387	14.0774	35.2617	39.7072	31.4302	23.7872	21.5728	29.3901	25.6516	23.5088	17.8576	19.5525	21.4736	27.8828	30.6584	32.2344
					C18:3	3.04963	3.28681	2.45682	5.22389	3.07725	4.75695	3.51996	3.35394	3.33527	2.84249	8.00382	8.94592	5.37531	5.63771	5.88209	6.18418	5.47049	4.93235	6.38193	6.33124	4.12745	6.42374	5.36746	6.88023	7.27532	9.1569	8.17338	6.14347	5.90406	16.9002	19.3305	15.9894	6.96484	7.10089	4.58451	5.43118	5.52533	7.39616	3.75596	3.75883	11.0905	12.5567	12.3353
					C20:0	0	0	0.77728	1.49257	0.74493	1.02276	0.75284	0	0.8038	0.90499	0.67246	0	1.27853	0.91641	0.67826	0.85203	0.77635	1.40536	2.2432	0	1.59906	0	0	0	0	0	0.65654	0	0	0.66675	0.63573	0	0	0	0.71362	0	1.00876	1.2946	0	0	1.30575	1.69758	1.64316
					C20:1	0	0	0	0.63094	0	0	0	0	0.63516	0	0	0	0.78828	0	0	0	0.62163	0	0.74665	0	0.76586	0	0	0	0	0	0	0	0	0	0	0	0.66539	0	0	0	1.00167	0	0	0	1.13237	1.1672	0.7807
					C20:2	0	0	0.71713	0	0	0	0.75898	0	0	0.82613	0	0	0	0	0.76013	0.85923	0	0	0	0	0	0	0	0	0	0	0	0	0	0	0	0	0	0	0	0	0	0	0	0	0	0	0
					C20:4	0	0	0	0	0	0	0	0	0	0	0.85242	0	0	0	0	0	0	0	0	0	0	0	0	0	0	0	0	0	0	0	0	0	0	0	0	0	0	0	0	0	0	0	0
					C20:3	0	0	0	0	0	0	0	0	0	0	0.88788	0	0	0	0.67397	0	0	0	0	0	0	0	0	0	0	0	0	0	0	0.66484	0	0	0	0.79741	0	0	0	0.71405	0	0	0.75954	0	0
					C20:5	0	0	0	0	0	0	0	0	0	0	0	0	0	0	0	0	0	0	0	0	0	0	0	0	0	0	0	0	0.72272	0	0	0	0	0	0	0	0	0	0.63701	0	0	0	0
					C22:0	0.64364	1.21817	1.59919	2.18812	1.61185	1.655	1.17913	1.40873	1.47478	1.19499	1.09552	1.41096	2.13942	1.84534	2.26113	2.06614	1.48747	1.75848	3.21948	0.64601	2.6695	1.06937	0.93133	0.7172	0.95862	1.76059	1.09513	0.77986	0.95748	1.76799	1.32601	0.95046	0.6314	0	1.42472	1.24338	1.50445	1.94756	0.83177	0	3.17621	3.14536	2.90698
					C22:1	0	0	0	0	0	0	0	0	0	0	0	0.60279	0	0	0	0	0	0	0	0	0	0	0	0	0	0	0	0.64396	0	0	0	0	0	0	0	0	0	0	0	0	0	0	0
					C24:0	0.87667	0.98587	2.56733	1.59601	1.85709	0.61694	1.2332	1.59804	1.33425	0.61749	0.85338	0.92828	1.33756	0.65881	1.31429	1.74838	1.45841	1.46757	0.71415	0	2.49753	0	0	0	0	0	0	0	0	0.61702	0.654	0	0	0	0.62037	0	0	0.62392	0	0	0	0	0
					C22:6	3.66463	4.12148	5.46704	11.3119	6.14505	7.79632	7.10741	4.97844	5.87472	4.79876	6.41529	8.28953	11.9949	9.21754	9.67955	11.8526	9.87004	11.1495	16.4411	3.56568	13.0784	4.92549	4.30314	5.28656	6.66765	7.85466	6.73976	5.65173	4.39626	6.58354	7.07958	5.37651	4.07067	3.87344	5.48993	7.00748	8.60443	13.0143	5.81487	4.60186	18.0123	20.7181	19.2175
					C24:1	0	0	0	0	0	0	0	0	0	0	0	0	0	0	0	0	0	0	0	0	0	0	0	0	0	0	0	0	0	0	0	0	0	0	0	0	0	0	0	0	0	0	0
					C12	65.3545	66.1467	62.3721	77.6159	64.6178	72.074	61.3088	63.1855	65.0402	66.2189	71.299	66.8629	65.3354	77.5842	68.6518	67.9053	71.1646	64.3016	77.0158	63.4855	65.7134	67.5545	63.4461	75.4441	65.4349	76.8361	64.5733	64.1108	71.572	66.8242	64.7492	64.3354	64.7362	72.0217	65.9354	63.0234	63.0702	77.3786	66.8222	65.1049	64.8415	67.5241	73.5085
					C17:00	6.17766	5.94352	4.90806	9.88119	3.11521	6.46069	2.49371	3.51965	3.41993	2.90502	14.1209	16.7544	6.78878	15.4327	15.9292	14.6262	8.66133	13.2476	7.58795	1.37598	4.42507	2.86423	2.05309	2.41988	2.93529	3.99023	3.15769	2.02875	2.01073	3.07098	2.89268	2.39629	1.56605	1.64003	8.08863	3.53875	4.03988	4.98451	1.73292	1.49254	7.54002	8.66704	7.61701
					C17:1	0.01408	0.00226	0.0033	0.00631	0	0.0046	0.00208	0.00377	0.00352	0.00281	0.0249	0.01297	0.00657	0.01543	0.01422	0.01358	0.00781	0.01297	0.00694	0.00593	0.00396	0.00916	0.00807	0.00865	0.00907	0.01196	0.00898	0.00482	0.00359	0.00357	0.00311	0.00251	0.00918	0.01196	0.01066	0.01376	0.01563	0.01206	0.00498	0.00459	0.00975	0.01074	0.01067
					C13:0	0	0	0.80391	0.79271	0.67362	0.6895	0	0	0.57823	0	0	0	0	0.90733	0.88444	0	0	0.73796	0.58112	0	0	0	0	0	0	0	0	0	0	0	0	0	0	0	0.6888	0	0	0	0	0	0	0	0
					C15:0	1.25337	0	0	0.78141	0	0	0	0	0	0	1.80126	2.0057	0.69144	1.37587	1.28146	1.04861	0.62599	0.88819	0.69331	0	0	0	0.70537	0	0	0.59359	0.57263	0	0	0	0	0	0	0.61097	1.19189	0.76374	0.79195	1.01099	0	0	0.77543	0.98446	0.79695
					C19:00	0.86045	0	1.16538	1.19446	0	0.66564	0	0	0	0	1.15118	1.95149	0	1.5042	2.10584	1.62823	0.79751	0.98554	0.9472	0	0.77488	0	0	0	0	0	0	0	0	0	0	0	0	0	0.79519	0	0.7996	0.64597	0	0	0.7943	0.90269	0.95902
					C21:0	0	0	0	1.1012	0	0	0	0	0	0.67827	0	1.62088	0	1.07803	1.30469	0.78205	0	0.68439	0	0	0	0	0	0	0	0	0	0	0	0	0	0	0	0	0	0	0	0	0	0	0	0	0
					Normalizationfactor	1.02854	1.01623	1.07773	0.866059	1.04027	0.932652	1.09642	1.06385	1.03352	1.01512	0.94279	1.00534	1.02885	0.866413	0.979144	0.989908	0.94457	1.04539	0.872807	1.05883	1.02293	0.995048	1.05948	0.89099	1.02728	0.87485	1.04099	1.0485	0.939194	1.00592	1.03816	1.04484	1.03837	0.93333	1.01948	1.06659	1.0658	0.868715	1.00595	1.03249	1.03668	0.995496	0.914452
					Original Data normalized by C12 standard and multiplied by dilution factor and by volume utilized (10 µl) [mg]	YNB																					YPD
						48 h										120 h											48 h											120 h
						559		559 Rapa		880			880 Rapa			559		559 Rapa			880			880 Rapa			559			559 Rapa			880		880 Rapa			559			559 Rapa			880		880 Rapa
						1	2	4	5	7	8	9	10	11	12	16	18	19	20	21	22	23	24	25	26	27	31	32	33	34	35	36	37	39	40	41	42	47	48	49	50	51	52	53	55	56	57	58
					C14:0	0.00108201	0.00123985	0.00173059	0.00208925	0.00174815	0.00196254	0.00211075	0.00135103	0.00102825	0.00159073	0.00204473	0.00335352	0.00291307	0.00177175	0.00293269	0.00259211	0.00226479	0.00263671	0.00283977	0.00247055	0.00220664	0.00236259	0.00159356	0.00228923	0.00268375	0.00254773	0.00355048	0.00197867	0.00182227	0.0016979	0.00218186	0.00186184	0.0024538	0.00283912	0.00156094	0.00401889	0.00363268	0.00443953	0.00195342	0.00172951	0.00568158	0.00693422	0.00578818
					C14:1	0	0	0	0	0	0	0	0	0	0	0	0	0	0	0	0	0	0	0	0	0	0	0	0	0	0	0	0	0	0	0	0	0	0	0	0	0	0	0	0	0	0.00143229	0.00109556
					C16:0	0.0187446	0.0196261	0.0243027	0.0376518	0.0238365	0.0275429	0.0295593	0.0235154	0.019212	0.0212682	0.0349047	0.0444025	0.0386775	0.0337151	0.0450391	0.0407629	0.0310046	0.0391616	0.0478153	0.0399578	0.0409354	0.0327987	0.0289261	0.0292172	0.0321464	0.0358793	0.0362502	0.0279249	0.0233519	0.0355114	0.0422922	0.0341229	0.0428904	0.05386	0.0255158	0.0482811	0.0520921	0.0540169	0.0248264	0.0255065	0.0924004	0.107096	0.085604
					C16:1	0	0	0	0	0	0	0	0	0	0	0.0014074	0.00146908	0.00189416	0.00119089	0.00153573	0.00119548	0.00105926	0.000991575	0.00116301	0.00210657	0.000894427	0.00145526	0.0011899	0.00145805	0.00147805	0.00165925	0.00165191	0	0	0.00114677	0.00111461	0.00105826	0.00236466	0.00448172	0	0.00293902	0.00312439	0.00178584	0.00106604	0.000896437	0.00168628	0.00196934	0.00131366
					C18:0	0.00955569	0.013066	0.0272946	0.040367	0.0260628	0.0290789	0.0295317	0.0225609	0.0227255	0.0200517	0.0169002	0.0227776	0.0453213	0.0241817	0.0295424	0.0397232	0.0298975	0.038256	0.0698169	0.00798469	0.0596341	0.0122954	0.0107361	0.0102214	0.0142978	0.0167889	0.0169257	0.0187166	0.0155898	0.0217057	0.0265214	0.0204152	0.00832822	0.0062875	0.0132311	0.014031	0.016725	0.0281788	0.0100903	0.00880877	0.0556511	0.0650953	0.0510543
					C18:1 (oleat)	0.0416401	0.048237	0.0748486	0.133958	0.0681054	0.090518	0.0836932	0.0663663	0.0667465	0.0564858	0.083431	0.0958081	0.204231	0.11909	0.164017	0.187437	0.150242	0.174539	0.203831	0.147938	0.176622	0.156568	0.144975	0.145629	0.147958	0.173213	0.164186	0.129297	0.111686	0.104364	0.123822	0.0976525	0.172711	0.232597	0.145275	0.226295	0.255024	0.212538	0.133209	0.13775	0.324927	0.357127	0.292211
					C18:1 (vaccenat)	0	0	0	0	0	0	0	0	0	0	0	0	0	0	0	0	0	0	0	0	0	0	0	0	0	0	0	0	0	0	0	0	0	0	0	0	0	0	0	0	0	0	0
					C18:2	0.0237193	0.0212283	0.0177051	0.0300427	0.0234176	0.0322798	0.030244	0.0185847	0.0213668	0.0163907	0.0717673	0.0758857	0.0627251	0.0533554	0.062555	0.0716395	0.0596292	0.0655851	0.0526948	0.0350867	0.0440537	0.015543	0.0146113	0.0151828	0.024326	0.0276529	0.0240461	0.0223938	0.0198322	0.0532059	0.0618336	0.0492591	0.0370498	0.0302018	0.044944	0.0410395	0.0375835	0.0232697	0.0295033	0.0332568	0.0433583	0.0457805	0.0442152
					C18:3	0.00470502	0.00501021	0.00397166	0.0067863	0.00480176	0.00665487	0.00578902	0.00535214	0.00517058	0.0043282	0.0113189	0.0134906	0.00829555	0.00732688	0.00863912	0.00918266	0.00775089	0.00773431	0.00835529	0.0100555	0.00633312	0.00958789	0.00853009	0.00919533	0.0112107	0.0120164	0.0127626	0.00966212	0.00831759	0.0255004	0.0301022	0.0250594	0.0108481	0.00994121	0.00701074	0.00868925	0.00883331	0.00963774	0.00566748	0.00582142	0.017246	0.0187502	0.0169201
					C20:0	0	0	0.00125654	0.00193898	0.00116239	0.00143082	0.00123814	0	0.00124611	0.00137801	0.000950983	0	0.00197311	0.00119098	0.000996171	0.00126515	0.00109998	0.00220372	0.00293682	0	0.00245358	0	0	0	0	0	0.00102518	0	0	0.00100605	0.000989983	0	0	0	0.00109128	0	0.0016127	0.00168696	0	0	0.00203047	0.0025349	0.00225389
					C20:1	0	0	0	0.000819647	0	0	0	0	0.000984671	0	0	0	0.00121653	0	0	0	0.00088076	0	0.000977523	0	0.00117513	0	0	0	0	0	0	0	0	0	0	0	0.00103638	0	0	0	0.00160136	0	0	0	0.00176086	0.00174291	0.00107087
					C20:2	0	0	0.0011593	0	0	0	0.00124824	0	0	0.00125793	0	0	0	0	0.00111641	0.00127584	0	0	0	0	0	0	0	0	0	0	0	0	0	0	0	0	0	0	0	0	0	0	0	0	0	0	0
					C20:4	0	0	0	0	0	0	0	0	0	0	0.00120548	0	0	0	0	0	0	0	0	0	0	0	0	0	0	0	0	0	0	0	0	0	0	0	0	0	0	0	0	0	0	0	0
					C20:3	0	0	0	0	0	0	0	0	0	0	0.00125563	0	0	0	0.00098987	0	0	0	0	0	0	0	0	0	0	0	0	0	0	0.00100317	0	0	0	0.00111637	0	0	0	0.000930459	0	0	0.0011811	0	0
					C20:5	0	0	0	0	0	0	0	0	0	0	0	0	0	0	0	0	0	0	0	0	0	0	0	0	0	0	0	0	0.00101816	0	0	0	0	0	0	0	0	0	0.000961203	0	0	0	0
					C22:0	0.000993018	0.0018569	0.00258523	0.00284256	0.00251514	0.00231531	0.00193923	0.00224802	0.00228631	0.00181958	0.00154927	0.00212774	0.0033017	0.00239824	0.00332096	0.00306793	0.00210753	0.00275744	0.00421498	0.00102602	0.00409605	0.00159611	0.00148009	0.000958527	0.00147716	0.00231038	0.00171003	0.00122652	0.00134889	0.00266769	0.00206491	0.00148961	0.000983439	0	0.00217871	0.00198926	0.00240516	0.00253781	0.00125508	0	0.00493907	0.00469679	0.00398744
					C22:1	0	0	0	0	0	0	0	0	0	0	0	0.000909015	0	0	0	0	0	0	0	0	0	0	0	0	0	0	0	0.00101279	0	0	0	0	0	0	0	0	0	0	0	0	0	0	0
					C24:0	0.00135254	0.0015028	0.00415031	0.00207336	0.00289781	0.000863085	0.00202815	0.00255012	0.00206845	0.000940238	0.00120684	0.00139986	0.00206421	0.000856202	0.00193032	0.0025961	0.00206636	0.00230127	0.000934973	0	0.00383219	0	0	0	0	0	0	0	0	0.000931012	0.00101843	0	0	0	0.000948684	0	0	0.000813013	0	0	0	0	0
					C22:6	0.00565385	0.00628253	0.00883795	0.0146952	0.00958877	0.0109069	0.011689	0.00794448	0.00910742	0.00730696	0.0090724	0.0125007	0.0185113	0.0119793	0.0142165	0.0175994	0.0139844	0.0174834	0.0215249	0.00566315	0.0200673	0.00735165	0.00683865	0.00706541	0.0102743	0.0103075	0.010524	0.00888874	0.00619341	0.00993381	0.0110246	0.00842637	0.00634028	0.00542279	0.00839533	0.0112111	0.0137559	0.0169586	0.00877423	0.00712704	0.0280095	0.0309372	0.0263603
					C24:1	0	0	0	0	0	0	0	0	0	0	0	0	0	0	0	0	0	0	0	0	0	0	0	0	0	0	0	0	0	0	0	0	0	0	0	0	0	0	0	0	0	0	0
					C12	0.10083	0.10083	0.10083	0.10083	0.10083	0.10083	0.10083	0.10083	0.10083	0.10083	0.10083	0.10083	0.10083	0.10083	0.10083	0.10083	0.10083	0.10083	0.10083	0.10083	0.10083	0.10083	0.10083	0.10083	0.10083	0.10083	0.10083	0.10083	0.10083	0.10083	0.10083	0.10083	0.10083	0.10083	0.10083	0.10083	0.10083	0.10083	0.10083	0.10083	0.10083	0.10083	0.10083
					C17:00	0.00953099	0.00905994	0.00793431	0.0128365	0.00486099	0.00903836	0.00410122	0.00561658	0.00530182	0.00442341	0.0199695	0.0252659	0.0104769	0.0200566	0.0233955	0.0217179	0.0122719	0.0207732	0.00993423	0.00218538	0.00678978	0.00427507	0.00326282	0.00323413	0.00452305	0.00523628	0.00493068	0.00319071	0.0028327	0.00463376	0.00450459	0.0037556	0.00243921	0.00229603	0.0123693	0.00566158	0.00645853	0.00649518	0.00261485	0.00231154	0.0117249	0.012942	0.0104481
					C17:1	2.17228e-05	3.44501e-06	5.33474e-06	8.19725e-06	0	6.4353e-06	3.42082e-06	6.01608e-06	5.45696e-06	4.27872e-06	3.52132e-05	1.95589e-05	1.01393e-05	2.00531e-05	2.08851e-05	2.01644e-05	1.10656e-05	2.0338e-05	9.08593e-06	9.41825e-06	6.07619e-06	1.3672e-05	1.2825e-05	1.15606e-05	1.39762e-05	1.56948e-05	1.40221e-05	7.58064e-06	5.05756e-06	5.38672e-06	4.84301e-06	3.93381e-06	1.42983e-05	1.67439e-05	1.63015e-05	2.20144e-05	2.49876e-05	1.57151e-05	7.51447e-06	7.10868e-06	1.51615e-05	1.60374e-05	1.46358e-05
					C13:0	0	0	0.00129959	0.0010298	0.00105112	0.000964595	0	0	0.000896414	0	0	0	0	0.00117918	0.00129899	0	0	0.00115718	0.000760809	0	0	0	0	0	0	0	0	0	0	0	0	0	0	0	0.00105333	0	0	0	0	0	0	0	0
					C15:0	0.00193372	0	0	0.00101512	0	0	0	0	0	0	0.00254731	0.00302462	0.00106708	0.00178811	0.0018821	0.00155704	0.000886937	0.00139275	0.000907689	0	0	0	0.00112099	0	0	0.000778953	0.000894152	0	0	0	0	0	0	0.000855355	0.00182267	0.00122189	0.00126609	0.00131739	0	0	0.00120581	0.00147004	0.00109316
					C19:00	0.00132752	0	0.00188394	0.00155171	0	0.000931216	0	0	0	0	0.00162798	0.00294287	0	0.00195489	0.00309288	0.0024177	0.00112996	0.0015454	0.00124008	0	0.00118897	0	0	0	0	0	0	0	0	0	0	0	0	0	0.00121602	0	0.00127832	0.000841746	0	0	0.00123515	0.00134794	0.00131547
					C21:0	0	0	0	0.00143056	0	0	0	0	0	0.00103279	0	0.00244431	0	0.00140103	0.00191622	0.00116124	0	0.00107318	0	0	0	0	0	0	0	0	0	0	0	0	0	0	0	0	0	0	0	0	0	0	0	0	0
					normalized by sample weight used [mg/g]	YNB																					YPD
						48 h										120 h											48 h											120 h
						559		559 Rapa		880			880 Rapa			559		559 Rapa			880			880 Rapa			559			559 Rapa			880		880 Rapa			559			559 Rapa			880		880 Rapa
						1	2	4	5	7	8	9	10	11	12	16	18	19	20	21	22	23	24	25	26	27	31	32	33	34	35	36	37	39	40	41	42	47	48	49	50	51	52	53	55	56	57	58
					C14:0	0.383691	0.423158	0.455418	0.386898	0.635692	0.643456	0.82451	0.507907	0.357031	0.623814	0.746251	1.21504	1.033	0.729113	1.04739	0.869835	0.864422	0.965827	0.969205	1.00839	0.829563	0.77462	0.547616	0.763075	0.903618	0.827185	1.37616	0.661763	0.646196	0.585484	0.713027	0.655577	0.820669	0.968983	0.739782	1.38582	1.22726	1.54687	0.702667	0.622128	1.93251	2.54935	2.02384
					C14:1	0	0	0	0	0	0	0	0	0	0	0	0	0	0	0	0	0	0	0	0	0	0	0	0	0	0	0	0	0	0	0	0	0	0	0	0	0	0	0	0	0	0.526577	0.383063
					C16:0	6.64702	6.69834	6.39544	6.97256	8.66783	9.03047	11.5466	8.84037	6.67083	8.34048	12.7389	16.0879	13.7154	13.8745	16.0854	13.6788	11.8338	14.3449	16.3192	16.3093	15.3892	10.7537	9.94025	9.73906	10.8237	11.6491	14.0505	9.33944	8.28082	12.2453	13.821	12.0151	14.3446	18.3823	12.0928	16.6487	17.5987	18.8212	8.93037	9.17501	31.4287	39.3735	29.9315
					C16:1	0	0	0	0	0	0	0	0	0	0	0.513648	0.532274	0.671688	0.49008	0.548476	0.401167	0.404296	0.363214	0.396932	0.859827	0.336251	0.477134	0.4089	0.486017	0.497661	0.538719	0.640274	0	0	0.395437	0.364251	0.372626	0.790857	1.5296	0	1.01345	1.05554	0.622242	0.383469	0.322459	0.573565	0.72402	0.45932
					C18:0	3.38854	4.45937	7.1828	7.47538	9.47737	9.53405	11.5358	8.48154	7.89081	7.86339	6.16794	8.25277	16.0714	9.95133	10.5509	13.3299	11.4113	14.0132	23.8283	3.25906	22.4188	4.03129	3.68938	3.40713	4.81407	5.45095	6.56037	6.25974	5.5283	7.48473	8.66714	7.18845	2.78536	2.1459	6.27064	4.83828	5.65033	9.81839	3.62962	3.16862	18.9289	23.9321	17.8512
					C18:1 (oleat)	14.766	16.4631	19.697	24.8071	24.7656	29.678	32.6927	24.9497	23.1759	22.1513	30.4493	34.7131	72.4223	49.0084	58.5776	62.8982	57.3443	63.9336	69.5669	60.3829	66.3993	51.3338	49.8197	48.5431	49.8174	56.238	63.638	43.2431	39.6049	35.9877	40.4647	34.3847	57.763	79.3846	68.8509	78.0326	86.1566	74.055	47.9168	49.5503	110.519	131.297	102.172
					C18:1 (vaccenat)	0	0	0	0	0	0	0	0	0	0	0	0	0	0	0	0	0	0	0	0	0	0	0	0	0	0	0	0	0	0	0	0	0	0	0	0	0	0	0	0	0	0	0
					C18:2	8.4111	7.24514	4.65923	5.56347	8.51548	10.5835	11.8141	6.98673	7.41901	6.42771	26.1924	27.4948	22.243	21.9569	22.3411	24.0401	22.7592	24.0238	17.9846	14.3211	16.5615	5.09606	5.02107	5.06092	8.19059	8.97821	9.32018	7.48957	7.03269	18.3469	20.2071	17.3448	12.3912	10.3078	21.3005	14.1516	12.6971	8.10792	10.6127	11.9629	14.7477	16.8311	15.4599
					C18:3	1.66845	1.70997	1.04517	1.25672	1.74609	2.18192	2.26134	2.01208	1.79534	1.69733	4.13098	4.88788	2.94168	3.01518	3.0854	3.08143	2.95836	2.83308	2.85164	4.10429	2.38087	3.14357	2.9313	3.06511	3.77464	3.90142	4.94674	3.23148	2.9495	8.79325	9.83734	8.82374	3.62813	3.3929	3.32262	2.99629	2.98423	3.3581	2.03866	2.09404	5.86599	6.89345	5.91612
					C20:0	0	0	0.330669	0.359071	0.422688	0.469121	0.483649	0	0.432677	0.540395	0.347074	0	0.699686	0.490117	0.355775	0.424546	0.419838	0.807222	1.00233	0	0.922399	0	0	0	0	0	0.397355	0	0	0.346914	0.323524	0	0	0	0.517196	0	0.544831	0.58779	0	0	0.690636	0.931949	0.788072
					C20:1	0	0	0	0.151787	0	0	0	0	0.3419	0	0	0	0.431393	0	0	0	0.336168	0	0.333625	0	0.441777	0	0	0	0	0	0	0	0	0	0	0	0.346615	0	0	0	0.541001	0	0	0	0.598932	0.640777	0.37443
					C20:2	0	0	0.30508	0	0	0	0.487593	0	0	0.493306	0	0	0	0	0.39872	0.428134	0	0	0	0	0	0	0	0	0	0	0	0	0	0	0	0	0	0	0	0	0	0	0	0	0	0	0
					C20:4	0	0	0	0	0	0	0	0	0	0	0.439956	0	0	0	0	0	0	0	0	0	0	0	0	0	0	0	0	0	0	0	0	0	0	0	0	0	0	0	0	0	0	0	0
					C20:3	0	0	0	0	0	0	0	0	0	0	0.458258	0	0	0	0.353525	0	0	0	0	0	0	0	0	0	0	0	0	0	0	0.34592	0	0	0	0.381014	0	0	0	0.324202	0	0	0.401735	0	0
					C20:5	0	0	0	0	0	0	0	0	0	0	0	0	0	0	0	0	0	0	0	0	0	0	0	0	0	0	0	0	0.36105	0	0	0	0	0	0	0	0	0	0.345757	0	0	0	0
					C22:0	0.352134	0.633756	0.680324	0.5264	0.914596	0.759117	0.757511	0.84512	0.793858	0.713563	0.565426	0.770922	1.17082	0.98693	1.18606	1.02951	0.804401	1.01005	1.43856	0.418783	1.53987	0.523315	0.508622	0.319509	0.49736	0.750123	0.662801	0.410208	0.47833	0.919895	0.674808	0.524512	0.328909	0	1.03257	0.685952	0.812553	0.884255	0.451468	0	1.67996	1.72676	1.39421
					C22:1	0	0	0	0	0	0	0	0	0	0	0	0.329353	0	0	0	0	0	0	0	0	0	0	0	0	0	0	0	0.338724	0	0	0	0	0	0	0	0	0	0	0	0	0	0	0
					C24:0	0.479624	0.512901	1.09219	0.383955	1.05375	0.282979	0.792247	0.95869	0.718212	0.368721	0.440451	0.507195	0.731991	0.352347	0.689399	0.871176	0.788685	0.842954	0.319103	0	1.44067	0	0	0	0	0	0	0	0	0.321039	0.332822	0	0	0	0.449613	0	0	0.28328	0	0	0	0	0
					C22:6	2.00491	2.14421	2.32578	2.72133	3.48682	3.57603	4.56603	2.98665	3.1623	2.86548	3.3111	4.52924	6.56431	4.92975	5.07732	5.90585	5.33756	6.40417	7.34638	2.31149	7.54411	2.41038	2.35005	2.35514	3.45937	3.34658	4.07908	2.97282	2.19625	3.42545	3.60281	2.96703	2.1205	1.85078	3.97883	3.86591	4.64725	5.90893	3.1562	2.56369	9.52705	11.374	9.21688
					C24:1	0	0	0	0	0	0	0	0	0	0	0	0	0	0	0	0	0	0	0	0	0	0	0	0	0	0	0	0	0	0	0	0	0	0	0	0	0	0	0	0	0	0	0
					C17:00	3.37978	3.09213	2.08798	2.37714	1.76763	2.9634	1.60204	2.1115	1.84091	1.73467	7.28813	9.15432	3.71522	8.25373	8.35553	7.28789	4.68391	7.60924	3.39052	0.891993	2.55255	1.40166	1.12124	1.07804	1.52291	1.70009	1.91112	1.06713	1.0045	1.59785	1.47209	1.32239	0.815788	0.783629	5.86224	1.95227	2.18194	2.26313	0.940595	0.83149	3.98806	4.75809	3.65318
					C17:1	0.00770314	0.00117577	0.00140388	0.00151801	0	0.00210993	0.00133626	0.00226168	0.00189478	0.00167793	0.0128515	0.00708656	0.00359549	0.00825232	0.00745898	0.00676659	0.00422353	0.00744981	0.003101	0.00384418	0.00228428	0.00448261	0.00440723	0.00385353	0.00470578	0.00509572	0.00543493	0.00253533	0.00179346	0.00185749	0.00158268	0.00138515	0.00478205	0.00571465	0.00772584	0.00759116	0.00844175	0.00547563	0.00270305	0.00255708	0.00515696	0.00589612	0.00511742
					C13:0	0	0	0.341998	0.190704	0.382225	0.316261	0	0	0.311255	0	0	0	0	0.485261	0.463925	0	0	0.423875	0.259662	0	0	0	0	0	0	0	0	0	0	0	0	0	0	0	0.499208	0	0	0	0	0	0	0	0
					C15:0	0.685716	0	0	0.187985	0	0	0	0	0	0	0.929677	1.09588	0.378396	0.735847	0.672179	0.522497	0.338526	0.510166	0.309792	0	0	0	0.38522	0	0	0.252907	0.34657	0	0	0	0	0	0	0.29193	0.863823	0.421343	0.427732	0.459022	0	0	0.41014	0.540456	0.382223
					C19:00	0.47075	0	0.495773	0.287354	0	0.305317	0	0	0	0	0.594154	1.06626	0	0.804481	1.1046	0.811308	0.431281	0.566082	0.423237	0	0.446981	0	0	0	0	0	0	0	0	0	0	0	0	0	0.576314	0	0.431863	0.293291	0	0	0.42012	0.495565	0.459953
					C21:0	0	0	0	0.264918	0	0	0	0	0	0.405014	0	0.885618	0	0.576555	0.684364	0.389677	0	0.393105	0	0	0	0	0	0	0	0	0	0	0	0	0	0	0	0	0	0	0	0	0	0	0	0	0
					Sum	42.6454	43.3833	47.0963	53.9143	61.8358	70.3258	79.3654	58.6826	54.9119	54.2268	95.3265	111.53	142.794	116.649	131.585	135.977	120.72	139.052	146.743	103.871	139.206	79.95	76.7278	74.8209	84.306	93.6384	107.935	75.0165	68.0843	90.7977	100.482	85.6003	96.1404	119.425	126.365	126	136.965	127.339	79.111	80.2931	201.719	242.6	190.471
					relative amounts	YNB																					YPD
						48 h										120 h											48 h											120 h
						559		559 Rapa		880			880 Rapa			559		559 Rapa			880			880 Rapa			559			559 Rapa			880		880 Rapa			559			559 Rapa			880		880 Rapa
						1	2	4	5	7	8	9	10	11	12	16	18	19	20	21	22	23	24	25	26	27	31	32	33	34	35	36	37	39	40	41	42	47	48	49	50	51	52	53	55	56	57	58
					C14:0	0.899723	0.975393	0.966995	0.717616	1.02803	0.914965	1.03888	0.865516	0.650189	1.15038	0.782836	1.08943	0.723424	0.62505	0.795978	0.639694	0.716054	0.69458	0.660478	0.970809	0.595923	0.968881	0.713713	1.01987	1.07183	0.883382	1.27499	0.882157	0.94911	0.644823	0.709606	0.765858	0.853615	0.811372	0.585434	1.09986	0.896035	1.21477	0.888204	0.77482	0.958023	1.05084	1.06255
					C14:1	0	0	0	0	0	0	0	0	0	0	0	0	0	0	0	0	0	0	0	0	0	0	0	0	0	0	0	0	0	0	0	0	0	0	0	0	0	0	0	0	0	0.217055	0.201114
					C16:0	15.5867	15.4399	13.5795	12.9327	14.0175	12.8409	14.5487	15.0647	12.1482	15.3807	13.3635	14.4248	9.60505	11.8943	12.2243	10.0597	9.80267	10.3162	11.1209	15.7015	11.055	13.4505	12.9552	13.0165	12.8386	12.4405	13.0176	12.4499	12.1626	13.4864	13.7547	14.0363	14.9205	15.3923	9.56976	13.2132	12.849	14.7804	11.2884	11.4269	15.5805	16.2298	15.7145
					C16:1	0	0	0	0	0	0	0	0	0	0	0.53883	0.477249	0.47039	0.420132	0.416822	0.295026	0.334903	0.261208	0.270495	0.827784	0.241548	0.59679	0.532923	0.649574	0.590303	0.575318	0.593206	0	0	0.435515	0.362503	0.43531	0.822606	1.2808	0	0.80433	0.770661	0.48865	0.484723	0.401602	0.284339	0.298442	0.24115
					C18:0	7.94585	10.279	15.2513	13.8653	15.3267	13.557	14.5351	14.4533	14.3699	14.5009	6.47033	7.39962	11.255	8.53101	8.01828	9.80309	9.45265	10.0777	16.2381	3.1376	16.1048	5.04226	4.80841	4.55371	5.71023	5.82127	6.0781	8.34449	8.11978	8.2433	8.62555	8.3977	2.89718	1.79686	4.96234	3.83991	4.12537	7.71043	4.588	3.94632	9.38384	9.86482	9.37214
					C18:1 (oleat)	34.6251	37.9481	41.8229	46.0121	40.0506	42.2008	41.1926	42.5164	42.2056	40.8493	31.9421	31.1245	50.7181	42.0136	44.5169	46.2566	47.5018	45.9782	47.4073	58.1326	47.6985	64.2074	64.9305	64.879	59.0911	60.0587	58.9598	57.6448	58.1704	39.635	40.2706	40.1689	60.0819	66.4723	54.4858	61.9308	62.9039	58.1557	60.569	61.7117	54.7889	54.1206	53.6417
					C18:1 (vaccenat)	0	0	0	0	0	0	0	0	0	0	0	0	0	0	0	0	0	0	0	0	0	0	0	0	0	0	0	0	0	0	0	0	0	0	0	0	0	0	0	0	0	0	0
					C18:2	19.7233	16.7003	9.89299	10.3191	13.7711	15.0493	14.8857	11.906	13.5108	11.8534	27.4765	24.6525	15.577	18.8231	16.9784	17.6796	18.8529	17.2769	12.2558	13.7874	11.8971	6.37406	6.54401	6.76405	9.71531	9.58817	8.63503	9.9839	10.3294	20.2063	20.1101	20.2625	12.8887	8.63118	16.8563	11.2314	9.27031	6.36719	13.415	14.899	7.31104	6.93778	8.11667
					C18:3	3.91237	3.94154	2.21923	2.33096	2.82376	3.10259	2.84927	3.42876	3.26949	3.13006	4.3335	4.38259	2.06009	2.58483	2.34479	2.26614	2.45059	2.03743	1.94329	3.95134	1.71032	3.93192	3.82039	4.09659	4.47731	4.16647	4.58309	4.30769	4.33213	9.68444	9.79013	10.3081	3.77378	2.84103	2.62939	2.37801	2.17882	2.63713	2.57696	2.60799	2.90801	2.84148	3.10605
					C20:0	0	0	0.702113	0.666003	0.683566	0.667068	0.609395	0	0.787947	0.996546	0.36409	0	0.489997	0.420165	0.270377	0.312219	0.347778	0.580518	0.68305	0	0.662613	0	0	0	0	0	0.368144	0	0	0.382073	0.321972	0	0	0	0.409289	0	0.397787	0.461595	0	0	0.342376	0.38415	0.41375
					C20:1	0	0	0	0.281533	0	0	0	0	0.622633	0	0	0	0.302109	0	0	0	0.278468	0	0.227354	0	0.317355	0	0	0	0	0	0	0	0	0	0	0	0.36053	0	0	0	0.394991	0	0	0	0.296915	0.264129	0.196581
					C20:2	0	0	0.64778	0	0	0	0.614365	0	0	0.909708	0	0	0	0	0.303013	0.314858	0	0	0	0	0	0	0	0	0	0	0	0	0	0	0	0	0	0	0	0	0	0	0	0	0	0	0
					C20:4	0	0	0	0	0	0	0	0	0	0	0.461525	0	0	0	0	0	0	0	0	0	0	0	0	0	0	0	0	0	0	0	0	0	0	0	0	0	0	0	0	0	0	0	0
					C20:3	0	0	0	0	0	0	0	0	0	0	0.480724	0	0	0	0.268667	0	0	0	0	0	0	0	0	0	0	0	0	0	0	0.380979	0	0	0	0.31904	0	0	0	0.254597	0	0	0.199156	0	0
					C20:5	0	0	0	0	0	0	0	0	0	0	0	0	0	0	0	0	0	0	0	0	0	0	0	0	0	0	0	0	0.530298	0	0	0	0	0	0	0	0	0	0.437052	0	0	0	0
					C22:0	0.825725	1.46083	1.44454	0.976366	1.47907	1.07943	0.95446	1.44015	1.44569	1.31588	0.593147	0.691226	0.819934	0.846069	0.901361	0.75712	0.666335	0.726383	0.980326	0.403176	1.10618	0.654554	0.662892	0.427032	0.589946	0.801084	0.614077	0.546824	0.702554	1.01313	0.67157	0.612746	0.342113	0	0.817132	0.544408	0.593254	0.69441	0.570677	0	0.832822	0.711772	0.731982
					C22:1	0	0	0	0	0	0	0	0	0	0	0	0.295306	0	0	0	0	0	0	0	0	0	0	0	0	0	0	0	0.451533	0	0	0	0	0	0	0	0	0	0	0	0	0	0	0
					C24:0	1.12468	1.18226	2.31905	0.712159	1.70411	0.402383	0.998228	1.63369	1.30794	0.67996	0.462045	0.454762	0.512621	0.302058	0.523919	0.640679	0.653317	0.606216	0.217457	0	1.03492	0	0	0	0	0	0	0	0	0.353576	0.331225	0	0	0	0.355806	0	0	0.222461	0	0	0	0	0
					C22:6	4.70135	4.94248	4.93835	5.04751	5.63885	5.08494	5.75317	5.08949	5.75886	5.28424	3.47343	4.06102	4.59705	4.22615	3.85859	4.34327	4.42143	4.60559	5.00629	2.22535	5.41938	3.01486	3.06284	3.1477	4.10335	3.57394	3.77921	3.96289	3.22577	3.77262	3.58552	3.46615	2.20562	1.54974	3.14869	3.06819	3.39301	4.64031	3.98958	3.19291	4.72294	4.68836	4.839
					C24:1	0	0	0	0	0	0	0	0	0	0	0	0	0	0	0	0	0	0	0	0	0	0	0	0	0	0	0	0	0	0	0	0	0	0	0	0	0	0	0	0	0	0	0
					C17:00	7.92532	7.12747	4.43342	4.40911	2.85859	4.21381	2.01856	3.59816	3.35248	3.19891	7.64544	8.20797	2.6018	7.07571	6.34991	5.35966	3.87997	5.47223	2.31052	0.858752	1.83365	1.75317	1.46133	1.44083	1.80641	1.81559	1.77062	1.42252	1.47538	1.75979	1.46503	1.54485	0.848538	0.656168	4.63914	1.54942	1.59306	1.77725	1.18896	1.03557	1.97704	1.96129	1.91798
					C17:1	0.0180632	0.00271019	0.00298087	0.0028156	0	0.00300023	0.00168368	0.0038541	0.00345058	0.00309428	0.0134816	0.00635398	0.00251796	0.0070745	0.00566856	0.00497628	0.00349861	0.00535757	0.00211322	0.00370092	0.00164093	0.00560677	0.00574398	0.00515034	0.00558178	0.00544191	0.00503539	0.0033797	0.00263418	0.00204575	0.00157509	0.00161816	0.00497403	0.00478513	0.00611392	0.00602475	0.00616342	0.00430004	0.00341678	0.00318468	0.00255651	0.00243038	0.00268672
					C13:0	0	0	0.726167	0.353717	0.61813	0.449708	0	0	0.566826	0	0	0	0	0.416001	0.352567	0	0	0.304832	0.17695	0	0	0	0	0	0	0	0	0	0	0	0	0	0	0	0.395053	0	0	0	0	0	0	0	0
					C15:0	1.60795	0	0	0.348675	0	0	0	0	0	0	0.975255	0.982588	0.264995	0.630822	0.510832	0.384254	0.280422	0.366889	0.211112	0	0	0	0.502061	0	0	0.270089	0.321093	0	0	0	0	0	0	0.244446	0.683595	0.3344	0.312292	0.360472	0	0	0.203323	0.222776	0.200673
					C19:00	1.10387	0	1.05268	0.532983	0	0.434146	0	0	0	0	0.623283	0.956031	0	0.68966	0.839457	0.596651	0.357257	0.407101	0.288421	0	0.321092	0	0	0	0	0	0	0	0	0	0	0	0	0	0.456072	0	0.315309	0.230323	0	0	0.208271	0.204272	0.241483
					C21:0	0	0	0	0.491369	0	0	0	0	0	0.746889	0	0.794066	0	0.494266	0.520092	0.286576	0	0.282704	0	0	0	0	0	0	0	0	0	0	0	0	0	0	0	0	0	0	0	0	0	0	0	0	0
					Sum	100	100	100	100	100	100	100	100	100	100	100	100	100	100	100	100	100	100	100	100	100	100	100	100	100	100	100	100	100	100	100	100	100	100	100	100	100	100	100	100	100	100	100
		Carotenoids
			Sample	replicate	Biomass used for extraction [g]	OD454	OD454/g	OD454/mg		Sample	MW OD454/mg	Stabw	Significance (student t-test)	* p < 0.05, ** p < 0.01, *** p < 0.001
		48 h	559 YNB	1	0.00697	0.417	59.8278	0.0598278		559 YNB	0.061848	0.00819691	0.109865
				2	0.00762	0.54	70.8661	0.0708661
				3	0.00567	0.311	54.8501	0.0548501
			559Rapa YNB	1	0.00747	0.348	46.5863	0.0465863		559Rapa YNB	0.047917	0.0018818
				2	0.00731	0.36	49.2476	0.0492476
				3	n.a.	n.a.	n.a.	n.a.
			880 YNB	1	0.00763	0.175	22.9358	0.0229358		880 YNB	0.0243308	0.00129134	0.910431
				2	0.00671	0.171	25.4844	0.0254844
				3	0.00643	0.158	24.5723	0.0245723
			880Rapa YNB	1	0.00771	0.221	28.6641	0.0286641		880Rapa YNB	0.0239799	0.00490747
				2	0.00791	0.193	24.3995	0.0243995
				3	0.00694	0.131	18.8761	0.0188761
		120 h	559 YNB	1	0.00817	0.802	98.164	0.098164		559 YNB	0.0882275	0.00885169	0.0489247
				2	0.0075	0.64	85.3333	0.0853333
				3	0.00675	0.548	81.1852	0.0811852
			559Rapa YNB	1	0.00732	0.561	76.6393	0.0766393		559Rapa YNB	0.0671734	0.0095679
				2	0.00746	0.429	57.5067	0.0575067
				3	0.00754	0.508	67.374	0.067374
			880 YNB	1	0.00773	0.388	50.194	0.050194		880 YNB	0.0494957	0.000931914	0.0464383
				2	0.00692	0.345	49.8555	0.0498555
				3	0.00704	0.341	48.4375	0.0484375
			880Rapa YNB	1	0.00744	0.286	38.4409	0.0384409		880Rapa YNB	0.0419501	0.00449156
				2	0.00755	0.305	40.3974	0.0403974
				3	0.00753	0.354	47.012	0.047012
		48 h	559 YPD	1	0.00749	0.243	32.4433	0.0324433		559 YPD	0.0317867	0.00143536	0.0190983
				2	0.00778	0.255	32.7763	0.0327763
				3	0.00783	0.236	30.1405	0.0301405
			559Rapa YPD	1	0.00783	0.459	58.6207	0.0586207		559Rapa YPD	0.0495343	0.00796032
				2	0.00797	0.349	43.7892	0.0437892
				3	0.00788	0.364	46.1929	0.0461929
			880 YPD	1	0.00831	0.107	12.8761	0.0128761		880 YPD	0.0117739	0.000955342	0.00174639
				2	0.00799	0.09	11.2641	0.0112641
				3	0.00787	0.088	11.1817	0.0111817
			880Rapa YPD	1	0.00726	0.209	28.7879	0.0287879		880Rapa YPD	0.0315744	0.00451199
				2	0.00734	0.214	29.1553	0.0291553
				3	0.00764	0.281	36.7801	0.0367801
		120 h	559 YPD	47	0.00791	0.668	84.4501	0.0844501		559 YPD	0.08388	0.00637189	0.0140177
				48	0.00747	0.577	77.2423	0.0772423
				49	0.00766	0.689	89.9478	0.0899478
			559Rapa YPD	50	0.00788	0.973	123.477	0.123477		559Rapa YPD	0.113473	0.010507
				51	0.00777	0.889	114.414	0.114414
				52	0.00752	0.771	102.527	0.102527
			880 YPD	53	0.00797	0.214	26.8507	0.0268507		880 YPD	0.0198226	0.00624044	0.0314284
				54	0.00797	0.119	14.931	0.014931
				55	0.00752	0.133	17.6862	0.0176862
			880Rapa YPD	56	0.00799	0.24	30.0375	0.0300375		880Rapa YPD	0.0322526	0.00223326
				57	0.00776	0.25	32.2165	0.0322165
				58	0.00826	0.285	34.5036	0.0345036
