# Supplementary material for: Rhodosporidium toruloides—a new surrogate model to study rapamycin induced effects on human aging and cancer
Source: Cell Mol Life Sci. 2025 Apr 9;82(1):153. doi: 10.1007/s00018-025-05662-4 (PMC11982011; doi:10.1007/s00018-025-05662-4)
Supplement: Supplementary file 4 — Supplementary file4 (XLSX 130 KB) [file 18_2025_5662_MOESM4_ESM.xlsx]

## Sheet: IFO0559
Supplementary Material
Cellular and Molecular Life Sciences
Rhodosporidium toruloides - a new surrogate model to study rapamycin induced effects on human aging and cancer
Philipp M. Cavelius1, Martina Haack1, Dania Awad1, Thomas B. Brueck1,* and Norbert Mehlmer1,*
1 Werner Siemens-Chair of Synthetic Biotechnology, Department of Chemistry, Technical University of Munich (TUM), Garching, Germany; brueck@tum.de; norbert.mehlmer@tum.de
* Correspondence: brueck@tum.de; norbert.mehlmer@tum.de
ORCID:
PC: 0000-0003-1774-149X
DA: 0000-0003-0339-399X
TB: 0000-0002-2113-6957
NM: 0000-0002-6854-4341
Accession	Significance	Fold Change	Description	Involvement	Medium	Time
M7X8B5|M7X8B5_RHOT1	3.92	64	Kinase OS=Rhodosporidium toruloides (strain NP11) OX=1130832 GN=RHTO_03948 PE=3 SV=1		YPD	120 h
M7X781|M7X781_RHOT1	3.85	64	Protein OS-9 homolog OS=Rhodosporidium toruloides (strain NP11) OX=1130832 GN=RHTO_00363 PE=3 SV=1		YNB	120 h
M7X8Q2|M7X8Q2_RHOT1	3.92	64	Zip-like iron-zinc transporter OS=Rhodosporidium toruloides (strain NP11) OX=1130832 GN=RHTO_03852 PE=3 SV=1		YNB	48 h
M7XLQ4|M7XLQ4_RHOT1	3.89	60.22	Calcium-transporting ATPase OS=Rhodosporidium toruloides (strain NP11) OX=1130832 GN=RHTO_01994 PE=3 SV=1		YNB	120 h
M7XYT0|M7XYT0_RHOT1	4.73	60.14	Zn(2)-C6 fungal-type transcription factor OS=Rhodosporidium toruloides (strain NP11) OX=1130832 GN=RHTO_03197 PE=4 SV=1		YNB	120 h
M7WVT8|M7WVT8_RHOT1	4.67	50.73	Para-aminobenzoate synthase component I OS=Rhodosporidium toruloides (strain NP11) OX=1130832 GN=RHTO_04877 PE=4 SV=1		YNB	120 h
M7WLS0|M7WLS0_RHOT1	11.67	49.1	MFS polyamine transporter OS=Rhodosporidium toruloides (strain NP11) OX=1130832 GN=RHTO_05378 PE=4 SV=1		YPD	120 h
M7WSM9|M7WSM9_RHOT1	4.34	45.7	RNA recognition motif domain containing protein OS=Rhodosporidium toruloides (strain NP11) OX=1130832 GN=RHTO_01951 PE=4 SV=1		YNB	120 h
M7WNB5|M7WNB5_RHOT1	5.29	42.51	C-22 sterol desaturase OS=Rhodosporidium toruloides (strain NP11) OX=1130832 GN=RHTO_01252 PE=3 SV=1		YPD	120 h
M7X6B7|M7X6B7_RHOT1	3.92	37.77	S-phase kinase-associated protein 1	Cell cycle/ubiquitin-mediated proteolysis	YNB	120 h
M7WSK1|M7WSK1_RHOT1	4.84	35.3	Ribosome assembly factor mrt4 OS=Rhodosporidium toruloides (strain NP11) OX=1130832 GN=RHTO_07286 PE=3 SV=1	Ribosome biogenesis	YNB	120 h
M7XHU8|M7XHU8_RHOT1	6.78	32.47	5-oxoprolinase OS=Rhodosporidium toruloides (strain NP11) OX=1130832 GN=RHTO_04010 PE=4 SV=1		YPD	48 h
M7WPR6|M7WPR6_RHOT1	5.54	30.74	Bestrophin/UPF0187 family protein OS=Rhodosporidium toruloides (strain NP11) OX=1130832 GN=RHTO_00816 PE=3 SV=1	cell proliferation	YPD	48 h
M7XLG2|M7XLG2_RHOT1	5.11	28.25	DNA replication licensing factor MCM3 OS=Rhodosporidium toruloides (strain NP11) OX=1130832 GN=RHTO_02327 PE=3 SV=1	cell cycle	YNB	120 h
M7WYC5|M7WYC5_RHOT1	4.64	28.13	Chromosome segregation protein Pcs1 OS=Rhodosporidium toruloides (strain NP11) OX=1130832 GN=RHTO_00055 PE=4 SV=1		YPD	120 h
M7XQH4|M7XQH4_RHOT1	4.65	28	Phosphodiesterase OS=Rhodosporidium toruloides (strain NP11) OX=1130832 GN=RHTO_00737 PE=3 SV=1	cell proliferation	YPD	120 h
M7XEW8|M7XEW8_RHOT1	3.71	27.35	CENP-V/GFA domain-containing protein OS=Rhodosporidium toruloides (strain NP11) OX=1130832 GN=RHTO_05761 PE=4 SV=1		YNB	48 h
M7XAZ8|M7XAZ8_RHOT1	6.52	26.71	60S acidic ribosomal protein p2 OS=Rhodosporidium toruloides (strain NP11) OX=1130832 GN=RHTO_02175 PE=3 SV=1	ribosome	YPD	120 h
M7XKW3|M7XKW3_RHOT1	4.74	26.14	Uncharacterized protein OS=Rhodosporidium toruloides (strain NP11) OX=1130832 GN=RHTO_02399 PE=4 SV=1		YNB	120 h
M7WQ19|M7WQ19_RHOT1	5.78	24.99	Chitin synthase OS=Rhodosporidium toruloides (strain NP11) OX=1130832 GN=RHTO_07980 PE=4 SV=1		YNB	120 h
M7X3I2|M7X3I2_RHOT1	11.8	24.92	Ribosomal protein L15 OS=Rhodosporidium toruloides (strain NP11) OX=1130832 GN=RHTO_04839 PE=3 SV=1	ribosome	YPD	120 h
M7WPK8|M7WPK8_RHOT1	8.28	22.73	Vacuolar protein sorting-associated protein VPS5 OS=Rhodosporidium toruloides (strain NP11) OX=1130832 GN=RHTO_00766 PE=4 SV=1		YNB	120 h
M7X306|M7X306_RHOT1	9.47	22.35	Glucose inhibited division protein A OS=Rhodosporidium toruloides (strain NP11) OX=1130832 GN=RHTO_04674 PE=3 SV=1		YPD	120 h
M7WTA8|M7WTA8_RHOT1	4.35	21.59	Shikimate kinase OS=Rhodosporidium toruloides (strain NP11) OX=1130832 GN=RHTO_01772 PE=3 SV=1		YPD	120 h
M7WU64|M7WU64_RHOT1	4.7	19.97	Ubiquitin carboxyl-terminal hydrolase OS=Rhodosporidium toruloides (strain NP11) OX=1130832 GN=RHTO_01676 PE=3 SV=1		YPD	120 h
M7WRZ3|M7WRZ3_RHOT1	5.82	19.86	Altered inheritance of mitochondria protein 41 OS=Rhodosporidium toruloides (strain NP11) OX=1130832 GN=AIM41 PE=3 SV=1		YPD	120 h
M7WM95|M7WM95_RHOT1	4.69	19.44	DNA-directed RNA polymerases I II and III subunit RPABC1 OS=Rhodosporidium toruloides (strain NP11) OX=1130832 GN=RHTO_05342 PE=3 SV=1		YNB	120 h
M7WIN1|M7WIN1_RHOT1	7.17	19.37	Aspartic-type endopeptidase OS=Rhodosporidium toruloides (strain NP11) OX=1130832 GN=RHTO_03618 PE=3 SV=1	Lysosome/Apoptosis	YPD	120 h
M7XIC7|M7XIC7_RHOT1	4.51	19.24	Neuroguidin-like protein OS=Rhodosporidium toruloides (strain NP11) OX=1130832 GN=RHTO_07373 PE=4 SV=1		YNB	120 h
M7X597|M7X597_RHOT1	3.82	19.18	Beta-glucosidase OS=Rhodosporidium toruloides (strain NP11) OX=1130832 GN=RHTO_05581 PE=3 SV=1		YPD	120 h
M7WMM7|M7WMM7_RHOT1	5.33	18.73	Pre-mRNA-splicing factor 38B OS=Rhodosporidium toruloides (strain NP11) OX=1130832 GN=RHTO_01399 PE=4 SV=1		YPD	48 h
M7XQE5|M7XQE5_RHOT1	4.69	18.63	Integral peroxisomal membrane peroxin OS=Rhodosporidium toruloides (strain NP11) OX=1130832 GN=RHTO_00707 PE=4 SV=1	Peroxisome	YNB	120 h
M7WYU1|M7WYU1_RHOT1	8.79	18.28	Biotin synthase OS=Rhodosporidium toruloides (strain NP11) OX=1130832 GN=RHTO_00205 PE=3 SV=1		YPD	120 h
M7XA86|M7XA86_RHOT1	5.42	18.14	ABC transporter OS=Rhodosporidium toruloides (strain NP11) OX=1130832 GN=RHTO_02597 PE=4 SV=1		YNB	120 h
M7WJF4|M7WJF4_RHOT1	8.58	17.77	N-acetylglucosamine-6-sulfatase OS=Rhodosporidium toruloides (strain NP11) OX=1130832 GN=RHTO_06640 PE=3 SV=1		YNB	120 h
M7WXI9|M7WXI9_RHOT1	4.12	17.6	SET domain-containing protein OS=Rhodosporidium toruloides (strain NP11) OX=1130832 GN=RHTO_08124 PE=4 SV=1		YNB	120 h
M7XZW3|M7XZW3_RHOT1	6.2	17.13	Cell wall integrity signaling protein OS=Rhodosporidium toruloides (strain NP11) OX=1130832 GN=RHTO_00306 PE=4 SV=1		YNB	120 h
M7X395|M7X395_RHOT1	4.67	16.26	Glycoside hydrolase family 18 protein OS=Rhodosporidium toruloides (strain NP11) OX=1130832 GN=RHTO_04956 PE=3 SV=1		YNB	120 h
M7WL38|M7WL38_RHOT1	10.63	16.26	Macrofage activating glycoprotein OS=Rhodosporidium toruloides (strain NP11) OX=1130832 GN=RHTO_05661 PE=4 SV=1		YPD	120 h
M7WXD2|M7WXD2_RHOT1	6.4	15.32	Peroxisomal membrane protein OS=Rhodosporidium toruloides (strain NP11) OX=1130832 GN=RHTO_00804 PE=4 SV=1	Peroxisome	YNB	120 h
M7WWN4|M7WWN4_RHOT1	5.14	15.19	Zinc finger CCCH-type protein OS=Rhodosporidium toruloides (strain NP11) OX=1130832 GN=RHTO_00994 PE=4 SV=1		YPD	48 h
M7WN91|M7WN91_RHOT1	9.94	15.07	Aldehyde dehydrogenase OS=Rhodosporidium toruloides (strain NP11) OX=1130832 GN=RHTO_04310 PE=3 SV=1	Fatty Acid Degradation/AA Metabolism	YPD	120 h
M7WP58|M7WP58_RHOT1	5.57	14.85	Guanine nucleotide binding protein beta subunit 2 OS=Rhodosporidium toruloides (strain NP11) OX=1130832 GN=RHTO_01066 PE=3 SV=1		YNB	120 h
M7WXX0|M7WXX0_RHOT1	4.01	14.6	DOPA 4 5-dioxygenase OS=Rhodosporidium toruloides (strain NP11) OX=1130832 GN=RHTO_03201 PE=4 SV=1		YPD	120 h
M7WY79|M7WY79_RHOT1	3.86	14.5	START-like domain protein OS=Rhodosporidium toruloides (strain NP11) OX=1130832 GN=RHTO_08143 PE=4 SV=1		YPD	120 h
M7XRK5|M7XRK5_RHOT1	13.53	14.23	NAD-specific glutamate dehydrogenase OS=Rhodosporidium toruloides (strain NP11) OX=1130832 GN=RHTO_07718 PE=3 SV=1	Arginine Biosynthesis	YNB	120 h
M7XI95|M7XI95_RHOT1	10.32	13.97	Delta-9 fatty acid desaturase OS=Rhodosporidium toruloides (strain NP11) OX=1130832 GN=RHTO_03911 PE=3 SV=1	Biosynthesis of unsaturated fatty acids	YPD	120 h
M7XRQ7|M7XRQ7_RHOT1	4.02	13.94	Cleavage and polyadenylation specificity factor subunit 2 OS=Rhodosporidium toruloides (strain NP11) OX=1130832 GN=RHTO_07778 PE=3 SV=1		YNB	120 h
M7WPJ4|M7WPJ4_RHOT1	5.12	13.16	Sorting nexin MVP1 OS=Rhodosporidium toruloides (strain NP11) OX=1130832 GN=RHTO_00751 PE=3 SV=1		YPD	48 h
M7X2X6|M7X2X6_RHOT1	3.86	13.11	Fumarylacetoacetate hydrolase family protein OS=Rhodosporidium toruloides (strain NP11) OX=1130832 GN=RHTO_04644 PE=3 SV=1		YPD	120 h
M7XY91|M7XY91_RHOT1	14.97	13.01	Cu2+-exporting ATPase OS=Rhodosporidium toruloides (strain NP11) OX=1130832 GN=RHTO_02966 PE=3 SV=1		YNB	120 h
M7WRB2|M7WRB2_RHOT1	4.84	12.65	Rho guanyl-nucleotide exchange factor OS=Rhodosporidium toruloides (strain NP11) OX=1130832 GN=RHTO_02549 PE=4 SV=1		YPD	48 h
M7XNN5|M7XNN5_RHOT1	4.72	12.62	Amidohydrolase OS=Rhodosporidium toruloides (strain NP11) OX=1130832 GN=RHTO_03263 PE=4 SV=1		YPD	120 h
M7WL56|M7WL56_RHOT1	3.45	12.28	Mitochondrial large ribosomal subunit YmL35 OS=Rhodosporidium toruloides (strain NP11) OX=1130832 GN=RHTO_02088 PE=4 SV=1	ribosome	YNB	48 h
M7XBC5|M7XBC5_RHOT1	6.3	12.11	RING-box protein 1 OS=Rhodosporidium toruloides (strain NP11) OX=1130832 GN=RHTO_01939 PE=4 SV=1	Cell cycle/ubiquitin-mediated proteolysis	YPD	120 h
M7WMR9|M7WMR9_RHOT1	11.7	12.04	Malate synthase OS=Rhodosporidium toruloides (strain NP11) OX=1130832 GN=RHTO_01459 PE=4 SV=1		YPD	120 h
M7XKE2|M7XKE2_RHOT1	8.27	11.82	Oxidoreductase Oxoglutarate/iron-dependent oxygenase family OS=Rhodosporidium toruloides (strain NP11) OX=1130832 GN=RHTO_06338 PE=3 SV=1		YPD	120 h
M7WIR6|M7WIR6_RHOT1	13.13	11.76	Uricase OS=Rhodosporidium toruloides (strain NP11) OX=1130832 GN=RHTO_03331 PE=3 SV=1		YPD	120 h
M7WS61|M7WS61_RHOT1	4.67	11.44	Uncharacterized membrane protein OS=Rhodosporidium toruloides (strain NP11) OX=1130832 GN=RHTO_02234 PE=4 SV=1		YNB	120 h
M7XKM1|M7XKM1_RHOT1	5.27	11.42	DUF1212 family protein OS=Rhodosporidium toruloides (strain NP11) OX=1130832 GN=RHTO_04607 PE=3 SV=1		YNB	120 h
M7XDT3|M7XDT3_RHOT1	11.03	11.32	40S ribosomal protein S12 OS=Rhodosporidium toruloides (strain NP11) OX=1130832 GN=RHTO_06539 PE=3 SV=1	ribosome	YPD	120 h
M7X6T2|M7X6T2_RHOT1	4.85	11.28	Nitrogen assimilation transcription factor OS=Rhodosporidium toruloides (strain NP11) OX=1130832 GN=RHTO_00504 PE=4 SV=1		YNB	120 h
M7X7C7|M7X7C7_RHOT1	9.52	11.04	DNA-directed RNA polymerase subunit OS=Rhodosporidium toruloides (strain NP11) OX=1130832 GN=RHTO_00418 PE=3 SV=1		YNB	120 h
M7WVH9|M7WVH9_RHOT1	11.98	11.04	ThiJ/PfpI domain protein OS=Rhodosporidium toruloides (strain NP11) OX=1130832 GN=RHTO_04781 PE=4 SV=1		YPD	120 h
M7X6W0|M7X6W0_RHOT1	4.5	10.99	H/ACA ribonucleoprotein complex non-core subunit NAF1 OS=Rhodosporidium toruloides (strain NP11) OX=1130832 GN=RHTO_00529 PE=3 SV=1		YNB	120 h
M7XP81|M7XP81_RHOT1	4.64	10.98	Proteophosphoglycan ppg4 OS=Rhodosporidium toruloides (strain NP11) OX=1130832 GN=RHTO_00137 PE=4 SV=1		YNB	120 h
M7XRC6|M7XRC6_RHOT1	4.61	10.88	Secreted protein OS=Rhodosporidium toruloides (strain NP11) OX=1130832 GN=RHTO_08106 PE=4 SV=1		YNB	120 h
M7WMQ9|M7WMQ9_RHOT1	5.8	10.87	Ste24 endopeptidase OS=Rhodosporidium toruloides (strain NP11) OX=1130832 GN=RHTO_04533 PE=4 SV=1		YPD	120 h
M7X1D6|M7X1D6_RHOT1	5.17	10.74	NmrA-like domain containing protein OS=Rhodosporidium toruloides (strain NP11) OX=1130832 GN=RHTO_06135 PE=4 SV=1		YPD	48 h
M7WP55|M7WP55_RHOT1	9.55	10.65	Ceramide very long chain fatty acid hydroxylase OS=Rhodosporidium toruloides (strain NP11) OX=1130832 GN=RHTO_04128 PE=3 SV=1		YPD	120 h
M7X428|M7X428_RHOT1	10.83	10.5	60S ribosomal protein l43 OS=Rhodosporidium toruloides (strain NP11) OX=1130832 GN=RHTO_05035 PE=3 SV=1	ribosome	YPD	120 h
M7X3J1|M7X3J1_RHOT1	6.86	10.43	Multifunctional beta-oxidation protein OS=Rhodosporidium toruloides (strain NP11) OX=1130832 GN=RHTO_06581 PE=3 SV=1		YNB	120 h
M7XA66|M7XA66_RHOT1	5.8	10.38	60S ribosomal protein l23 OS=Rhodosporidium toruloides (strain NP11) OX=1130832 GN=RHTO_02577 PE=3 SV=1	ribosome	YPD	120 h
M7X6M6|M7X6M6_RHOT1	4.67	10.23	F-box domain-containing protein OS=Rhodosporidium toruloides (strain NP11) OX=1130832 GN=RHTO_04506 PE=4 SV=1		YPD	120 h
M7WGZ0|M7WGZ0_RHOT1	11.23	9.85	5-oxoprolinase OS=Rhodosporidium toruloides (strain NP11) OX=1130832 GN=RHTO_04009 PE=4 SV=1		YPD	120 h
M7XIH3|M7XIH3_RHOT1	4.64	9.79	Acyl-CoA dehydrogenase OS=Rhodosporidium toruloides (strain NP11) OX=1130832 GN=RHTO_06738 PE=3 SV=1	Fatty Acid Degradation/AA Metabolism	YNB	120 h
M7WNW6|M7WNW6_RHOT1	11.71	9.43	40S ribosomal protein S6 OS=Rhodosporidium toruloides (strain NP11) OX=1130832 GN=RHTO_04325 PE=3 SV=1	TOR/ribosome	YPD	120 h
M7XE86|M7XE86_RHOT1	11.02	9.42	60S ribosomal protein l9 OS=Rhodosporidium toruloides (strain NP11) OX=1130832 GN=RHTO_05964 PE=3 SV=1	ribosome	YPD	120 h
M7X3F1|M7X3F1_RHOT1	9.7	9.35	Acyltransferase domain-containing protein OS=Rhodosporidium toruloides (strain NP11) OX=1130832 GN=RHTO_05026 PE=3 SV=1		YPD	120 h
M7XK72|M7XK72_RHOT1	12.12	9.33	40S ribosomal protein s22 OS=Rhodosporidium toruloides (strain NP11) OX=1130832 GN=RHTO_06248 PE=3 SV=1	ribosome	YPD	120 h
M7WMT0|M7WMT0_RHOT1	4.18	9.32	Pentatricopeptide repeat domain-containing protein OS=Rhodosporidium toruloides (strain NP11) OX=1130832 GN=RHTO_01474 PE=4 SV=1		YPD	120 h
M7XEY4|M7XEY4_RHOT1	12.06	9.23	Glutamine synthetase OS=Rhodosporidium toruloides (strain NP11) OX=1130832 GN=RHTO_00673 PE=3 SV=1	Arginine Biosynthesis	YPD	120 h
M7XNP1|M7XNP1_RHOT1	16.06	9.07	Phospholipid-transporting ATPase OS=Rhodosporidium toruloides (strain NP11) OX=1130832 GN=RHTO_01435 PE=3 SV=1		YNB	120 h
M7WVL3|M7WVL3_RHOT1	11.08	8.88	60S ribosomal protein l19 OS=Rhodosporidium toruloides (strain NP11) OX=1130832 GN=RHTO_04816 PE=3 SV=1	ribosome	YPD	120 h
M7WYV4|M7WYV4_RHOT1	4.02	8.78	Glutathione peroxidase OS=Rhodosporidium toruloides (strain NP11) OX=1130832 GN=RHTO_00225 PE=3 SV=1		YPD	120 h
M7WKY6|M7WKY6_RHOT1	6.62	8.77	Glycosyltransferase family 2 protein OS=Rhodosporidium toruloides (strain NP11) OX=1130832 GN=RHTO_05902 PE=4 SV=1		YNB	120 h
M7XF80|M7XF80_RHOT1	3.88	8.72	Acireductone dioxygenase OS=Rhodosporidium toruloides (strain NP11) OX=1130832 GN=ADI1 PE=3 SV=1	AA Metabolism	YPD	120 h
M7X5B4|M7X5B4_RHOT1	9.41	8.58	Integral membrane protein OS=Rhodosporidium toruloides (strain NP11) OX=1130832 GN=RHTO_05601 PE=4 SV=1		YNB	120 h
M7WPG7|M7WPG7_RHOT1	11.9	8.57	Adenosylmethionine-8-amino-7-oxononanoate aminotransferase OS=Rhodosporidium toruloides (strain NP11) OX=1130832 GN=RHTO_03764 PE=4 SV=1		YNB	120 h
M7XDS9|M7XDS9_RHOT1	4.55	8.53	Chromatin structure-remodeling complex protein Rsc1 OS=Rhodosporidium toruloides (strain NP11) OX=1130832 GN=RHTO_06534 PE=4 SV=1		YNB	120 h
M7WNR6|M7WNR6_RHOT1	4.65	8.5	Cell division control protein OS=Rhodosporidium toruloides (strain NP11) OX=1130832 GN=RHTO_04221 PE=4 SV=1	cell cycle	YPD	120 h
M7XHH3|M7XHH3_RHOT1	8.87	8.47	BTB domain and ankyrin repeat containing protein OS=Rhodosporidium toruloides (strain NP11) OX=1130832 GN=RHTO_04138 PE=4 SV=1		YNB	120 h
M7XDX4|M7XDX4_RHOT1	2.84	8.47	Protein serine/threonine kinase OS=Rhodosporidium toruloides (strain NP11) OX=1130832 GN=RHTO_06518 PE=4 SV=1		YNB	120 h
M7X2B5|M7X2B5_RHOT1	14.87	8.41	Glutamate dehydrogenase OS=Rhodosporidium toruloides (strain NP11) OX=1130832 GN=RHTO_04650 PE=3 SV=1	Arginine Biosynthesis	YPD	120 h
M7X5W1|M7X5W1_RHOT1	3.76	8.4	Proteophosphoglycan ppg4 OS=Rhodosporidium toruloides (strain NP11) OX=1130832 GN=RHTO_05436 PE=4 SV=1		YPD	120 h
M7WXI1|M7WXI1_RHOT1	3.6	8.38	Transmembrane protein OS=Rhodosporidium toruloides (strain NP11) OX=1130832 GN=RHTO_00854 PE=4 SV=1		YNB	120 h
M7X390|M7X390_RHOT1	10.54	8.21	Translation initiation factor eIF-4F OS=Rhodosporidium toruloides (strain NP11) OX=1130832 GN=RHTO_04951 PE=3 SV=1	translation	YNB	120 h
M7WS75|M7WS75_RHOT1	16.73	8.2	Histidine kinase OS=Rhodosporidium toruloides (strain NP11) OX=1130832 GN=RHTO_02231 PE=4 SV=1		YNB	120 h
M7XN54|M7XN54_RHOT1	2.47	8.16	Late embryogenesis abundant protein group 2 domain protein OS=Rhodosporidium toruloides (strain NP11) OX=1130832 GN=RHTO_03067 PE=4 SV=1		YPD	120 h
M7WZJ8|M7WZJ8_RHOT1	4.56	8.16	RNAPII degradation factor Def1 OS=Rhodosporidium toruloides (strain NP11) OX=1130832 GN=RHTO_00505 PE=4 SV=1		YNB	120 h
M7X192|M7X192_RHOT1	4.68	8.11	Short-chain dehydrogenase/reductase SDR family protein OS=Rhodosporidium toruloides (strain NP11) OX=1130832 GN=RHTO_06919 PE=3 SV=1	AA Metabolism	YNB	120 h
M7XAY4|M7XAY4_RHOT1	11.1	8.09	60S ribosomal protein l10 OS=Rhodosporidium toruloides (strain NP11) OX=1130832 GN=RHTO_02290 PE=3 SV=1	ribosome	YPD	120 h
M7XGR1|M7XGR1_RHOT1	4.66	8	PlsC domain-containing protein OS=Rhodosporidium toruloides (strain NP11) OX=1130832 GN=RHTO_04495 PE=4 SV=1		YPD	48 h
M7XB76|M7XB76_RHOT1	11.54	7.98	40S ribosomal protein s15 OS=Rhodosporidium toruloides (strain NP11) OX=1130832 GN=RHTO_02176 PE=3 SV=1	ribosome	YPD	120 h
M7WX37|M7WX37_RHOT1	3.7	7.89	Glutamate--tRNA ligase OS=Rhodosporidium toruloides (strain NP11) OX=1130832 GN=RHTO_08004 PE=3 SV=1		YNB	48 h
M7XI63|M7XI63_RHOT1	2.17	7.86	ATP-binding cassette subfamily G (WHITE) member 2 OS=Rhodosporidium toruloides (strain NP11) OX=1130832 GN=RHTO_04120 PE=4 SV=1		YNB	120 h
M7WR10|M7WR10_RHOT1	4.44	7.86	Phox/Bem1p domain containing protein OS=Rhodosporidium toruloides (strain NP11) OX=1130832 GN=RHTO_03546 PE=4 SV=1		YNB	120 h
M7XLG3|M7XLG3_RHOT1	4.45	7.82	Drug/metabolite transporter domain containing protein OS=Rhodosporidium toruloides (strain NP11) OX=1130832 GN=RHTO_04899 PE=4 SV=1		YNB	120 h
M7X657|M7X657_RHOT1	5.35	7.82	RNA-binding protein 25 OS=Rhodosporidium toruloides (strain NP11) OX=1130832 GN=RHTO_00244 PE=4 SV=1		YPD	120 h
M7WTX2|M7WTX2_RHOT1	4.33	7.76	FAD dependent oxidoreductase OS=Rhodosporidium toruloides (strain NP11) OX=1130832 GN=RHTO_01786 PE=4 SV=1		YNB	120 h
M7X5A8|M7X5A8_RHOT1	4.04	7.75	Two-component response regulator OS=Rhodosporidium toruloides (strain NP11) OX=1130832 GN=RHTO_03255 PE=4 SV=1		YNB	48 h
M7WZ82|M7WZ82_RHOT1	7.93	7.73	Aspartic proteinase OS=Rhodosporidium toruloides (strain NP11) OX=1130832 GN=RHTO_07125 PE=3 SV=1		YPD	120 h
M7WLQ9|M7WLQ9_RHOT1	9.91	7.6	40S ribosomal protein S26 OS=Rhodosporidium toruloides (strain NP11) OX=1130832 GN=RHTO_05368 PE=3 SV=1	ribosome	YPD	120 h
M7X0Y4|M7X0Y4_RHOT1	16.22	7.6	Protein SMG7 OS=Rhodosporidium toruloides (strain NP11) OX=1130832 GN=RHTO_06794 PE=4 SV=1		YNB	120 h
M7WSE2|M7WSE2_RHOT1	4.21	7.58	General negative regulator of transcription subunit OS=Rhodosporidium toruloides (strain NP11) OX=1130832 GN=RHTO_02406 PE=3 SV=1		YNB	120 h
M7WQA8|M7WQA8_RHOT1	6.42	7.47	Ca2+-transporting ATPase OS=Rhodosporidium toruloides (strain NP11) OX=1130832 GN=RHTO_03868 PE=4 SV=1		YPD	120 h
M7XG80|M7XG80_RHOT1	5.3	7.47	U6 snRNA-associated Sm-like protein LSm3 OS=Rhodosporidium toruloides (strain NP11) OX=1130832 GN=LSM3 PE=3 SV=1		YPD	120 h
M7WJY1|M7WJY1_RHOT1	6.16	7.46	Proteophosphoglycan ppg4 OS=Rhodosporidium toruloides (strain NP11) OX=1130832 GN=RHTO_06644 PE=4 SV=1		YPD	120 h
M7WL60|M7WL60_RHOT1	5.53	7.44	Golgi matrix protein OS=Rhodosporidium toruloides (strain NP11) OX=1130832 GN=RHTO_05842 PE=4 SV=1		YPD	120 h
M7WM26|M7WM26_RHOT1	4.37	7.39	MFS transporter monocarboxylic acid transporter OS=Rhodosporidium toruloides (strain NP11) OX=1130832 GN=RHTO_05463 PE=4 SV=1		YPD	120 h
M7XI04|M7XI04_RHOT1	5.95	7.36	3-hydroxy-3-methylglutaryl coenzyme A reductase OS=Rhodosporidium toruloides (strain NP11) OX=1130832 GN=RHTO_04045 PE=3 SV=1	Terpenoid Biosynthesis	YPD	48 h
M7WQS7|M7WQS7_RHOT1	24.47	7.35	Choline-phosphate cytidylyltransferase OS=Rhodosporidium toruloides (strain NP11) OX=1130832 GN=RHTO_03360 PE=3 SV=1		YNB	48 h
M7XUW4|M7XUW4_RHOT1	7.24	7.33	Formate dehydrogenase OS=Rhodosporidium toruloides (strain NP11) OX=1130832 GN=RHTO_06042 PE=3 SV=1		YPD	120 h
M7WY14|M7WY14_RHOT1	8.34	7.29	Stress responsive A/B barrel domain containing protein OS=Rhodosporidium toruloides (strain NP11) OX=1130832 GN=RHTO_08083 PE=4 SV=1		YPD	120 h
M7XEG7|M7XEG7_RHOT1	4.78	7.22	Cell polarity protein Tea1 OS=Rhodosporidium toruloides (strain NP11) OX=1130832 GN=RHTO_00968 PE=4 SV=1		YNB	120 h
M7WMZ3|M7WMZ3_RHOT1	8.11	7.2	MFS sugar transporter OS=Rhodosporidium toruloides (strain NP11) OX=1130832 GN=RHTO_05157 PE=3 SV=1		YPD	120 h
M7WJY9|M7WJY9_RHOT1	10.51	7.19	40S ribosomal protein S25 OS=Rhodosporidium toruloides (strain NP11) OX=1130832 GN=RHTO_02403 PE=3 SV=1	ribosome	YPD	120 h
M7WR19|M7WR19_RHOT1	9.33	7.18	DNA repair protein rad18 OS=Rhodosporidium toruloides (strain NP11) OX=1130832 GN=RHTO_03556 PE=4 SV=1		YNB	120 h
M7WQK0|M7WQK0_RHOT1	11.47	7.17	40S ribosomal protein S8 OS=Rhodosporidium toruloides (strain NP11) OX=1130832 GN=RHTO_08150 PE=3 SV=1	ribosome	YPD	120 h
M7X727|M7X727_RHOT1	3.73	7.14	Conserved oligomeric Golgi complex subunit 2 OS=Rhodosporidium toruloides (strain NP11) OX=1130832 GN=RHTO_00298 PE=3 SV=1		YNB	48 h
M7XEY9|M7XEY9_RHOT1	4.55	7.11	L-serine dehydratase OS=Rhodosporidium toruloides (strain NP11) OX=1130832 GN=RHTO_00678 PE=4 SV=1		YNB	120 h
M7XEW0|M7XEW0_RHOT1	3.53	7.1	50S ribosomal protein l17 OS=Rhodosporidium toruloides (strain NP11) OX=1130832 GN=RHTO_05756 PE=3 SV=1	ribosome	YPD	120 h
M7XJT7|M7XJT7_RHOT1	10.75	7.09	Copper-fist transcription factor OS=Rhodosporidium toruloides (strain NP11) OX=1130832 GN=RHTO_03347 PE=4 SV=1		YPD	48 h
M7XJJ1|M7XJJ1_RHOT1	10.29	7.05	Glycoside hydrolase family 18 protein OS=Rhodosporidium toruloides (strain NP11) OX=1130832 GN=RHTO_03564 PE=4 SV=1		YPD	120 h
M7XNP2|M7XNP2_RHOT1	8.04	6.98	Potassium:hydrogen antiporter OS=Rhodosporidium toruloides (strain NP11) OX=1130832 GN=RHTO_03268 PE=4 SV=1		YPD	120 h
M7WXY2|M7WXY2_RHOT1	7.34	6.93	Chitin deacetylase OS=Rhodosporidium toruloides (strain NP11) OX=1130832 GN=RHTO_08063 PE=4 SV=1		YPD	120 h
M7XD27|M7XD27_RHOT1	4.2	6.93	Metallo-dependent phosphatase OS=Rhodosporidium toruloides (strain NP11) OX=1130832 GN=RHTO_01336 PE=4 SV=1		YNB	120 h
M7X2B5|M7X2B5_RHOT1	61.89	6.87	Glutamate dehydrogenase OS=Rhodosporidium toruloides (strain NP11) OX=1130832 GN=RHTO_04650 PE=3 SV=1	Arginine Biosynthesis	YPD	48 h
M7Y0D5|M7Y0D5_RHOT1	9.21	6.85	Sensor histidine kinase/response regulator OS=Rhodosporidium toruloides (strain NP11) OX=1130832 GN=RHTO_00471 PE=4 SV=1		YPD	48 h
M7WN79|M7WN79_RHOT1	4.05	6.85	MFS efflux transporter OS=Rhodosporidium toruloides (strain NP11) OX=1130832 GN=RHTO_05222 PE=4 SV=1		YNB	120 h
M7WR16|M7WR16_RHOT1	11.55	6.84	60S ribosomal protein l2 OS=Rhodosporidium toruloides (strain NP11) OX=1130832 GN=RHTO_07868 PE=3 SV=1	ribosome	YPD	120 h
M7X0E8|M7X0E8_RHOT1	7.42	6.84	BAR adaptor protein Hob3 OS=Rhodosporidium toruloides (strain NP11) OX=1130832 GN=RHTO_07319 PE=4 SV=1		YPD	48 h
M7XEW8|M7XEW8_RHOT1	5.49	6.81	CENP-V/GFA domain-containing protein OS=Rhodosporidium toruloides (strain NP11) OX=1130832 GN=RHTO_05761 PE=4 SV=1		YNB	120 h
M7X865|M7X865_RHOT1	8.21	6.77	Guanine deaminase OS=Rhodosporidium toruloides (strain NP11) OX=1130832 GN=RHTO_03897 PE=4 SV=1		YPD	120 h
M7XE92|M7XE92_RHOT1	11.51	6.77	Low temperature viability protein OS=Rhodosporidium toruloides (strain NP11) OX=1130832 GN=RHTO_00893 PE=3 SV=1		YNB	120 h
M7WNL4|M7WNL4_RHOT1	4.15	6.76	NADH-ubiquinone oxidoreductase 21 kDa subunit OS=Rhodosporidium toruloides (strain NP11) OX=1130832 GN=RHTO_04436 PE=4 SV=1		YPD	120 h
M7WJY1|M7WJY1_RHOT1	5.46	6.75	Proteophosphoglycan ppg4 OS=Rhodosporidium toruloides (strain NP11) OX=1130832 GN=RHTO_06644 PE=4 SV=1		YPD	48 h
M7WYH7|M7WYH7_RHOT1	4.54	6.69	AP-3 complex subunit delta OS=Rhodosporidium toruloides (strain NP11) OX=1130832 GN=RHTO_00105 PE=3 SV=1	Lysosome	YNB	120 h
M7XPV9|M7XPV9_RHOT1	8.27	6.62	MICOS complex subunit MIC60 OS=Rhodosporidium toruloides (strain NP11) OX=1130832 GN=RHTO_00392 PE=3 SV=1		YNB	120 h
M7WKZ8|M7WKZ8_RHOT1	14.92	6.57	Short-chain dehydrogenase/reductase SDR family protein OS=Rhodosporidium toruloides (strain NP11) OX=1130832 GN=RHTO_02028 PE=3 SV=1		YNB	120 h
M7WIJ4|M7WIJ4_RHOT1	12.13	6.54	Elongation factor 2 OS=Rhodosporidium toruloides (strain NP11) OX=1130832 GN=RHTO_03573 PE=3 SV=1		YPD	120 h
M7WP48|M7WP48_RHOT1	3.48	6.53	VHS domain containing protein OS=Rhodosporidium toruloides (strain NP11) OX=1130832 GN=RHTO_04118 PE=4 SV=1	Lysosome	YNB	120 h
M7X0L5|M7X0L5_RHOT1	4.36	6.53	Glycosyltransferase family 17 protein OS=Rhodosporidium toruloides (strain NP11) OX=1130832 GN=RHTO_06890 PE=4 SV=1		YPD	120 h
M7XGB9|M7XGB9_RHOT1	4.51	6.49	40S ribosomal protein s19 OS=Rhodosporidium toruloides (strain NP11) OX=1130832 GN=RHTO_05130 PE=3 SV=1	ribosome	YPD	120 h
M7XRR1|M7XRR1_RHOT1	5.61	6.49	Casein kinase II subunit beta OS=Rhodosporidium toruloides (strain NP11) OX=1130832 GN=RHTO_07783 PE=3 SV=1	Ribosome biogenesis/cell proliferation	YPD	48 h
M7WWX9|M7WWX9_RHOT1	10.36	6.44	60S ribosomal protein l3 OS=Rhodosporidium toruloides (strain NP11) OX=1130832 GN=RHTO_07954 PE=3 SV=1	ribosome	YPD	120 h
M7XI04|M7XI04_RHOT1	5.95	6.42	3-hydroxy-3-methylglutaryl coenzyme A reductase OS=Rhodosporidium toruloides (strain NP11) OX=1130832 GN=RHTO_04045 PE=3 SV=1	Terpenoid Biosynthesis	YNB	120 h
M7X0W8|M7X0W8_RHOT1	5.33	6.41	rRNA processing protein Enp2 OS=Rhodosporidium toruloides (strain NP11) OX=1130832 GN=RHTO_07015 PE=3 SV=1		YPD	48 h
M7XS74|M7XS74_RHOT1	9.66	6.38	Rho GTPase OS=Rhodosporidium toruloides (strain NP11) OX=1130832 GN=RHTO_07420 PE=4 SV=1		YPD	120 h
M7X3M8|M7X3M8_RHOT1	4.57	6.36	Serine/threonine protein kinase OS=Rhodosporidium toruloides (strain NP11) OX=1130832 GN=RHTO_02667 PE=4 SV=1		YPD	120 h
M7WW46|M7WW46_RHOT1	5.71	6.2	Putative neuronal calcium sensor Ncs1 OS=Rhodosporidium toruloides (strain NP11) OX=1130832 GN=RHTO_04987 PE=4 SV=1		YPD	120 h
M7XHU8|M7XHU8_RHOT1	7.81	6.18	5-oxoprolinase OS=Rhodosporidium toruloides (strain NP11) OX=1130832 GN=RHTO_04010 PE=4 SV=1		YPD	120 h
M7XWA3|M7XWA3_RHOT1	3.89	6.16	Catechol dioxygenase OS=Rhodosporidium toruloides (strain NP11) OX=1130832 GN=RHTO_04707 PE=3 SV=1		YNB	120 h
M7WKY1|M7WKY1_RHOT1	3.81	6.14	Transcription initiation factor TFIID subunit 1 OS=Rhodosporidium toruloides (strain NP11) OX=1130832 GN=RHTO_05897 PE=4 SV=1		YNB	48 h
M7Y051|M7Y051_RHOT1	2	6.13	Glutamine synthetase OS=Rhodosporidium toruloides (strain NP11) OX=1130832 GN=RHTO_00401 PE=3 SV=1	Arginine Biosynthesis	YNB	120 h
M7X8Z1|M7X8Z1_RHOT1	2.08	6.11	DNA-directed RNA polymerase subunit beta OS=Rhodosporidium toruloides (strain NP11) OX=1130832 GN=RHTO_03688 PE=3 SV=1		YNB	120 h
M7X1F1|M7X1F1_RHOT1	8.6	6.08	Peptide hydrolase OS=Rhodosporidium toruloides (strain NP11) OX=1130832 GN=RHTO_06989 PE=3 SV=1		YPD	120 h
M7X8T9|M7X8T9_RHOT1	3.81	6.07	Non-specific serine/threonine protein kinase OS=Rhodosporidium toruloides (strain NP11) OX=1130832 GN=RHTO_03632 PE=4 SV=1		YNB	48 h
M7XIF8|M7XIF8_RHOT1	7.1	6.02	Glycine-rich RNA binding protein OS=Rhodosporidium toruloides (strain NP11) OX=1130832 GN=RHTO_03987 PE=4 SV=1		YNB	120 h
M7WTN4|M7WTN4_RHOT1	4.57	6.01	Glycoside hydrolase family 5 protein OS=Rhodosporidium toruloides (strain NP11) OX=1130832 GN=RHTO_01917 PE=4 SV=1		YNB	120 h
M7XN27|M7XN27_RHOT1	7.04	5.98	Indole-3-acetaldehyde reductase (NADPH) OS=Rhodosporidium toruloides (strain NP11) OX=1130832 GN=RHTO_03032 PE=4 SV=1		YPD	120 h
M7XKK7|M7XKK7_RHOT1	3.89	5.96	60S ribosomal protein l33 OS=Rhodosporidium toruloides (strain NP11) OX=1130832 GN=RHTO_04592 PE=3 SV=1	ribosome	YPD	120 h
M7X668|M7X668_RHOT1	3.76	5.96	Chromatin SPT2 family protein OS=Rhodosporidium toruloides (strain NP11) OX=1130832 GN=RHTO_00254 PE=3 SV=1		YNB	120 h
M7XLV6|M7XLV6_RHOT1	13.32	5.96	Galactosyltransferase glycosyltransferase family 31 and 32 protein OS=Rhodosporidium toruloides (strain NP11) OX=1130832 GN=RHTO_05074 PE=3 SV=1		YNB	120 h
M7X431|M7X431_RHOT1	6.6	5.96	Histone deacetylase OS=Rhodosporidium toruloides (strain NP11) OX=1130832 GN=RHTO_05950 PE=4 SV=1		YNB	120 h
M7XRE2|M7XRE2_RHOT1	15.28	5.96	Short-chain dehydrogenase/reductase SDR family protein OS=Rhodosporidium toruloides (strain NP11) OX=1130832 GN=RHTO_08131 PE=3 SV=1		YNB	120 h
M7XHC3|M7XHC3_RHOT1	3.53	5.92	Organic hydroperoxide resistance protein OS=Rhodosporidium toruloides (strain NP11) OX=1130832 GN=RHTO_07606 PE=3 SV=1		YNB	48 h
M7WKZ9|M7WKZ9_RHOT1	9.19	5.91	60S ribosomal protein l2 OS=Rhodosporidium toruloides (strain NP11) OX=1130832 GN=RHTO_05917 PE=3 SV=1	ribosome	YPD	120 h
M7WH48|M7WH48_RHOT1	3.77	5.88	Ubiquitin-conjugating enzyme E2 N OS=Rhodosporidium toruloides (strain NP11) OX=1130832 GN=RHTO_04054 PE=3 SV=1	ubiquitin-mediated proteolysis	YNB	120 h
M7XQI3|M7XQI3_RHOT1	8.35	5.88	Allergen OS=Rhodosporidium toruloides (strain NP11) OX=1130832 GN=RHTO_00747 PE=4 SV=1		YNB	48 h
M7XMU6|M7XMU6_RHOT1	3.81	5.79	Glycoside hydrolase family 16 protein OS=Rhodosporidium toruloides (strain NP11) OX=1130832 GN=RHTO_01568 PE=4 SV=1		YNB	48 h
M7WLM1|M7WLM1_RHOT1	6.65	5.74	Methyltransferase type 11 McyJ-like protein OS=Rhodosporidium toruloides (strain NP11) OX=1130832 GN=RHTO_05529 PE=4 SV=1		YPD	120 h
M7X7T5|M7X7T5_RHOT1	4.26	5.7	Zn(2)-C6 transcription factor OS=Rhodosporidium toruloides (strain NP11) OX=1130832 GN=RHTO_00583 PE=4 SV=1		YPD	120 h
M7X1K0|M7X1K0_RHOT1	9.08	5.67	60S ribosomal protein L27 OS=Rhodosporidium toruloides (strain NP11) OX=1130832 GN=RHTO_06190 PE=3 SV=1	ribosome	YPD	120 h
M7XKW9|M7XKW9_RHOT1	24.5	5.67	Subtilisin-like protease OS=Rhodosporidium toruloides (strain NP11) OX=1130832 GN=RHTO_02409 PE=4 SV=1		YPD	48 h
M7WM85|M7WM85_RHOT1	4.77	5.66	Zinc finger SWIM-type domain containing protein OS=Rhodosporidium toruloides (strain NP11) OX=1130832 GN=RHTO_05528 PE=4 SV=1		YNB	120 h
M7XL66|M7XL66_RHOT1	4.55	5.65	ELYS domain-containing protein OS=Rhodosporidium toruloides (strain NP11) OX=1130832 GN=RHTO_02311 PE=4 SV=1		YPD	120 h
M7X113|M7X113_RHOT1	8.26	5.64	40S ribosomal protein s23 OS=Rhodosporidium toruloides (strain NP11) OX=1130832 GN=RHTO_06010 PE=3 SV=1	ribosome	YPD	120 h
M7WMM9|M7WMM9_RHOT1	3.36	5.63	Polypeptide N-acetylglucosaminyltransferase glycosyltransferase family 41 protein OS=Rhodosporidium toruloides (strain NP11) OX=1130832 GN=RHTO_04493 PE=4 SV=1		YNB	120 h
M7X6E8|M7X6E8_RHOT1	4.14	5.62	40S ribosomal protein s10 OS=Rhodosporidium toruloides (strain NP11) OX=1130832 GN=RHTO_00354 PE=3 SV=1	ribosome	YPD	120 h
M7WNY9|M7WNY9_RHOT1	7.77	5.61	60S ribosomal protein l24 OS=Rhodosporidium toruloides (strain NP11) OX=1130832 GN=RHTO_04048 PE=3 SV=1	ribosome	YPD	120 h
M7WI34|M7WI34_RHOT1	4.62	5.61	DUF221 domain containing protein OS=Rhodosporidium toruloides (strain NP11) OX=1130832 GN=RHTO_03681 PE=3 SV=1		YNB	120 h
M7XLC3|M7XLC3_RHOT1	5.88	5.58	25S rRNA adenine-N(1) methyltransferase OS=Rhodosporidium toruloides (strain NP11) OX=1130832 GN=RHTO_02220 PE=3 SV=1		YNB	120 h
M7X6B0|M7X6B0_RHOT1	5	5.58	DNA-directed RNA polymerase II subunit RPB3 OS=Rhodosporidium toruloides (strain NP11) OX=1130832 GN=RHTO_05151 PE=3 SV=1		YPD	120 h
M7WR18|M7WR18_RHOT1	3.63	5.56	Tetrahydrofolylpolyglutamate synthase OS=Rhodosporidium toruloides (strain NP11) OX=1130832 GN=RHTO_03440 PE=3 SV=1		YNB	120 h
M7WET9|M7WET9_RHOT1	6.64	5.54	Sas10p OS=Rhodosporidium toruloides (strain NP11) OX=1130832 GN=RHTO_05510 PE=3 SV=1		YNB	120 h
M7XMJ5|M7XMJ5_RHOT1	3.58	5.48	Complex III subunit 9 OS=Rhodosporidium toruloides (strain NP11) OX=1130832 GN=RHTO_02851 PE=3 SV=1		YNB	120 h
M7XPD8|M7XPD8_RHOT1	8.87	5.48	Mitochondrial phosphate carrier protein OS=Rhodosporidium toruloides (strain NP11) OX=1130832 GN=RHTO_00172 PE=3 SV=1		YPD	120 h
M7XNF6|M7XNF6_RHOT1	3.59	5.48	Small nuclear ribonucleoprotein E OS=Rhodosporidium toruloides (strain NP11) OX=1130832 GN=RHTO_01365 PE=3 SV=1		YPD	120 h
M7XEA7|M7XEA7_RHOT1	3.55	5.48	WHIM1 domain-containing protein OS=Rhodosporidium toruloides (strain NP11) OX=1130832 GN=RHTO_00908 PE=4 SV=1		YNB	120 h
M7WPH2|M7WPH2_RHOT1	4.16	5.47	8-amino-7-oxononanoate synthase OS=Rhodosporidium toruloides (strain NP11) OX=1130832 GN=RHTO_03769 PE=3 SV=1		YPD	120 h
M7XFQ0|M7XFQ0_RHOT1	8.08	5.46	FIST domain-containing protein OS=Rhodosporidium toruloides (strain NP11) OX=1130832 GN=RHTO_05531 PE=4 SV=1		YNB	120 h
M7XN52|M7XN52_RHOT1	8.58	5.46	Phenol 2-monooxygenase OS=Rhodosporidium toruloides (strain NP11) OX=1130832 GN=RHTO_01683 PE=3 SV=1		YPD	120 h
M7X425|M7X425_RHOT1	5.4	5.43	Actin-related protein 8 OS=Rhodosporidium toruloides (strain NP11) OX=1130832 GN=RHTO_05945 PE=3 SV=1		YNB	120 h
M7WNJ5|M7WNJ5_RHOT1	4.74	5.43	Nucleobase transmembrane transporter OS=Rhodosporidium toruloides (strain NP11) OX=1130832 GN=RHTO_00866 PE=3 SV=1		YNB	120 h
M7XNP2|M7XNP2_RHOT1	7.06	5.4	Potassium:hydrogen antiporter OS=Rhodosporidium toruloides (strain NP11) OX=1130832 GN=RHTO_03268 PE=4 SV=1		YNB	120 h
M7XD36|M7XD36_RHOT1	7.82	5.38	Transducin (Beta)-like 1 OS=Rhodosporidium toruloides (strain NP11) OX=1130832 GN=RHTO_07388 PE=4 SV=1		YNB	120 h
M7WH92|M7WH92_RHOT1	8.72	5.33	60S ribosomal protein l18 OS=Rhodosporidium toruloides (strain NP11) OX=1130832 GN=RHTO_04114 PE=3 SV=1	ribosome	YPD	120 h
M7WZG6|M7WZG6_RHOT1	3.24	5.33	Myb-like DNA-binding protein REB1 OS=Rhodosporidium toruloides (strain NP11) OX=1130832 GN=RHTO_07220 PE=4 SV=1		YPD	120 h
M7X7T4|M7X7T4_RHOT1	3.98	5.29	Ubiquitin-conjugating enzyme E2 variant OS=Rhodosporidium toruloides (strain NP11) OX=1130832 GN=RHTO_04244 PE=4 SV=1		YNB	120 h
M7WT18|M7WT18_RHOT1	5.08	5.26	60S ribosomal protein L44 OS=Rhodosporidium toruloides (strain NP11) OX=1130832 GN=RHTO_06766 PE=3 SV=1	ribosome	YPD	120 h
M7XG68|M7XG68_RHOT1	8.46	5.23	Ribosomal protein OS=Rhodosporidium toruloides (strain NP11) OX=1130832 GN=RHTO_05301 PE=3 SV=1	ribosome	YPD	120 h
M7WP91|M7WP91_RHOT1	9.72	5.23	Maltose O-acetyltransferase OS=Rhodosporidium toruloides (strain NP11) OX=1130832 GN=RHTO_03920 PE=3 SV=1		YPD	120 h
M7X3N3|M7X3N3_RHOT1	8.32	5.22	40S ribosomal protein S7 OS=Rhodosporidium toruloides (strain NP11) OX=1130832 GN=RHTO_04890 PE=3 SV=1	ribosome	YPD	120 h
M7XP41|M7XP41_RHOT1	6.67	5.21	Ribosome control protein 1 domain containing protein OS=Rhodosporidium toruloides (strain NP11) OX=1130832 GN=RHTO_01178 PE=4 SV=1	Ribosome biogenesis	YNB	120 h
M7WN33|M7WN33_RHOT1	3.87	5.21	Secreted protein OS=Rhodosporidium toruloides (strain NP11) OX=1130832 GN=RHTO_04260 PE=4 SV=1		YPD	48 h
M7WK47|M7WK47_RHOT1	7.47	5.2	40S ribosomal protein S27 OS=Rhodosporidium toruloides (strain NP11) OX=1130832 GN=RHTO_02483 PE=3 SV=1	ribosome	YPD	120 h
M7WYT8|M7WYT8_RHOT1	5.07	5.17	Acetyltransferase GNAT family OS=Rhodosporidium toruloides (strain NP11) OX=1130832 GN=RHTO_07896 PE=4 SV=1		YPD	120 h
M7X0N4|M7X0N4_RHOT1	13.39	5.16	TPR repeat containing protein OS=Rhodosporidium toruloides (strain NP11) OX=1130832 GN=RHTO_06719 PE=4 SV=1		YNB	120 h
M7WW75|M7WW75_RHOT1	8.26	5.12	Intradiol ring-cleavage dioxygenase C-terminal domain containing protein OS=Rhodosporidium toruloides (strain NP11) OX=1130832 GN=RHTO_05022 PE=3 SV=1		YPD	120 h
M7WNY8|M7WNY8_RHOT1	2.03	5.11	Long-chain acyl-CoA synthetase OS=Rhodosporidium toruloides (strain NP11) OX=1130832 GN=RHTO_04350 PE=4 SV=1	Fatty Acid Biosynthesis/Peroxisome	YPD	120 h
M7WLG4|M7WLG4_RHOT1	3.29	5.1	C2 domain protein OS=Rhodosporidium toruloides (strain NP11) OX=1130832 GN=RHTO_05464 PE=4 SV=1		YNB	120 h
M7XGP7|M7XGP7_RHOT1	3.82	5.08	Mitochondrial small subunit ribosomal protein S8 OS=Rhodosporidium toruloides (strain NP11) OX=1130832 GN=RHTO_04480 PE=3 SV=1	ribosome	YPD	120 h
M7WV86|M7WV86_RHOT1	3.4	5.08	Importin 11 OS=Rhodosporidium toruloides (strain NP11) OX=1130832 GN=RHTO_04691 PE=4 SV=1		YNB	48 h
M7XWH8|M7XWH8_RHOT1	4.42	5.07	Mitochondrial carrier protein RIM2 OS=Rhodosporidium toruloides (strain NP11) OX=1130832 GN=RHTO_04787 PE=3 SV=1		YPD	120 h
M7XMK1|M7XMK1_RHOT1	6.54	5.07	Pre-mRNA-splicing factor SYF1 OS=Rhodosporidium toruloides (strain NP11) OX=1130832 GN=RHTO_01864 PE=4 SV=1		YNB	120 h
M7XFP8|M7XFP8_RHOT1	3.26	5.06	DNA-binding response regulator OS=Rhodosporidium toruloides (strain NP11) OX=1130832 GN=RHTO_05526 PE=4 SV=1		YNB	120 h
M7X3Q0|M7X3Q0_RHOT1	3.38	5.05	NADH dehydrogenase (Ubiquinone) 1 alpha subcomplex 5 OS=Rhodosporidium toruloides (strain NP11) OX=1130832 GN=RHTO_04905 PE=3 SV=1		YPD	120 h
M7X4P6|M7X4P6_RHOT1	5.63	5.03	Transcription initiation factor tfiid complex 60 kDa subunit OS=Rhodosporidium toruloides (strain NP11) OX=1130832 GN=RHTO_03024 PE=3 SV=1		YNB	120 h
M7XHN7|M7XHN7_RHOT1	6.16	4.98	Protein kinase domain-containing protein OS=Rhodosporidium toruloides (strain NP11) OX=1130832 GN=RHTO_07148 PE=4 SV=1		YNB	120 h
M7XC99|M7XC99_RHOT1	5.95	4.97	CCR4-NOT transcription complex subunit 1 OS=Rhodosporidium toruloides (strain NP11) OX=1130832 GN=RHTO_01860 PE=4 SV=1		YPD	48 h
M7WZE5|M7WZE5_RHOT1	5.84	4.95	Glutathione S-transferase OS=Rhodosporidium toruloides (strain NP11) OX=1130832 GN=RHTO_00450 PE=3 SV=1		YPD	120 h
M7X4E5|M7X4E5_RHOT1	6.82	4.94	Amidophosphoribosyltransferase OS=Rhodosporidium toruloides (strain NP11) OX=1130832 GN=RHTO_02924 PE=3 SV=1	AA Metabolism	YNB	120 h
M7XPQ4|M7XPQ4_RHOT1	6.04	4.94	AP2-associated kinase OS=Rhodosporidium toruloides (strain NP11) OX=1130832 GN=RHTO_00327 PE=4 SV=1		YNB	120 h
M7XK66|M7XK66_RHOT1	6.58	4.94	Pleckstrin-like domain-containing protein OS=Rhodosporidium toruloides (strain NP11) OX=1130832 GN=RHTO_02516 PE=4 SV=1		YPD	120 h
M7XP08|M7XP08_RHOT1	3.19	4.92	Helicase SWR1 OS=Rhodosporidium toruloides (strain NP11) OX=1130832 GN=RHTO_01138 PE=4 SV=1		YNB	120 h
M7WT03|M7WT03_RHOT1	8.62	4.91	40S ribosomal protein S4 OS=Rhodosporidium toruloides (strain NP11) OX=1130832 GN=RHTO_02067 PE=3 SV=1	ribosome	YPD	120 h
M7X425|M7X425_RHOT1	4.47	4.91	Actin-related protein 8 OS=Rhodosporidium toruloides (strain NP11) OX=1130832 GN=RHTO_05945 PE=3 SV=1		YNB	48 h
M7XFX0|M7XFX0_RHOT1	3.14	4.89	BTB domain-containing protein OS=Rhodosporidium toruloides (strain NP11) OX=1130832 GN=RHTO_05415 PE=4 SV=1		YPD	120 h
M7WTR2|M7WTR2_RHOT1	5.07	4.86	Ribosomal protein L37 OS=Rhodosporidium toruloides (strain NP11) OX=1130832 GN=RHTO_02116 PE=3 SV=1	ribosome	YPD	120 h
M7X6B6|M7X6B6_RHOT1	2.86	4.86	Double-strand break repair protein OS=Rhodosporidium toruloides (strain NP11) OX=1130832 GN=RHTO_05156 PE=3 SV=1		YNB	120 h
M7XZR4|M7XZR4_RHOT1	3.21	4.81	Tuftelin-interacting protein 11 OS=Rhodosporidium toruloides (strain NP11) OX=1130832 GN=RHTO_00256 PE=3 SV=1		YNB	120 h
M7WW30|M7WW30_RHOT1	6.34	4.8	Allergen OS=Rhodosporidium toruloides (strain NP11) OX=1130832 GN=RHTO_01275 PE=4 SV=1		YNB	120 h
M7WXD9|M7WXD9_RHOT1	3.04	4.78	Tubulin-folding cofactor b OS=Rhodosporidium toruloides (strain NP11) OX=1130832 GN=RHTO_00814 PE=4 SV=1		YPD	120 h
M7XLZ6|M7XLZ6_RHOT1	7.35	4.76	60S ribosomal protein l13 OS=Rhodosporidium toruloides (strain NP11) OX=1130832 GN=RHTO_05119 PE=3 SV=1	ribosome	YPD	120 h
M7XMZ6|M7XMZ6_RHOT1	2.22	4.76	C6 transcription factor OS=Rhodosporidium toruloides (strain NP11) OX=1130832 GN=RHTO_01628 PE=4 SV=1		YNB	120 h
M7X0Y9|M7X0Y9_RHOT1	7.16	4.76	Inositol hexakisphosphate and diphosphoinositol-pentakisphosphate kinase OS=Rhodosporidium toruloides (strain NP11) OX=1130832 GN=RHTO_06799 PE=3 SV=1		YNB	120 h
M7XXD2|M7XXD2_RHOT1	6.63	4.75	60S ribosomal protein l32 OS=Rhodosporidium toruloides (strain NP11) OX=1130832 GN=RHTO_05103 PE=3 SV=1	ribosome	YPD	120 h
M7WQ15|M7WQ15_RHOT1	9.17	4.75	Thioredoxin OS=Rhodosporidium toruloides (strain NP11) OX=1130832 GN=RHTO_03763 PE=4 SV=1		YPD	120 h
M7XU21|M7XU21_RHOT1	3.19	4.74	NCS3 allantoate transporter OS=Rhodosporidium toruloides (strain NP11) OX=1130832 GN=RHTO_06782 PE=3 SV=1		YNB	120 h
M7X492|M7X492_RHOT1	2.77	4.73	Maleylacetoacetate isomerase OS=Rhodosporidium toruloides (strain NP11) OX=1130832 GN=RHTO_05876 PE=3 SV=1		YNB	120 h
M7WT53|M7WT53_RHOT1	9.32	4.73	Phospholipid:diacylglycerol acyltransferase OS=Rhodosporidium toruloides (strain NP11) OX=1130832 GN=RHTO_01945 PE=4 SV=1		YPD	120 h
M7WGF6|M7WGF6_RHOT1	2.38	4.71	Protoheme IX farnesyltransferase mitochondrial OS=Rhodosporidium toruloides (strain NP11) OX=1130832 GN=RHTO_04291 PE=3 SV=1		YPD	120 h
M7WDK0|M7WDK0_RHOT1	4.39	4.66	Endonuclease/exonuclease/phosphatase family protein OS=Rhodosporidium toruloides (strain NP11) OX=1130832 GN=RHTO_05884 PE=4 SV=1		YNB	120 h
M7XBX1|M7XBX1_RHOT1	6.04	4.65	Small subunit ribosomal protein S27Ae OS=Rhodosporidium toruloides (strain NP11) OX=1130832 GN=RHTO_02115 PE=3 SV=1	ribosome/ubiquitin mediated proteolysis	YPD	120 h
M7XBH3|M7XBH3_RHOT1	4.61	4.63	ACT_7 domain-containing protein OS=Rhodosporidium toruloides (strain NP11) OX=1130832 GN=RHTO_01985 PE=4 SV=1		YPD	120 h
M7WQF0|M7WQF0_RHOT1	4.01	4.63	F-type H+-transporting ATPase subunit h OS=Rhodosporidium toruloides (strain NP11) OX=1130832 GN=RHTO_03654 PE=4 SV=1		YPD	120 h
M7WGD5|M7WGD5_RHOT1	3.73	4.63	MFS transporter sugar:H+ symporter OS=Rhodosporidium toruloides (strain NP11) OX=1130832 GN=RHTO_04266 PE=3 SV=1		YPD	120 h
M7WSL9|M7WSL9_RHOT1	4.06	4.63	Thioesterase superfamily protein OS=Rhodosporidium toruloides (strain NP11) OX=1130832 GN=RHTO_01941 PE=4 SV=1		YPD	120 h
M7WDA2|M7WDA2_RHOT1	2.14	4.62	RNA polymerase II accessory factor Cdc73 family protein OS=Rhodosporidium toruloides (strain NP11) OX=1130832 GN=RHTO_06420 PE=3 SV=1		YNB	120 h
M7WMD7|M7WMD7_RHOT1	6.62	4.6	3-methylcrotonyl-CoA carboxylase alpha subunit OS=Rhodosporidium toruloides (strain NP11) OX=1130832 GN=RHTO_01732 PE=4 SV=1	AA Metabolism/cell proliferation	YPD	120 h
M7WUQ2|M7WUQ2_RHOT1	3.55	4.6	5'-Nucleotidase/apyrase family protein OS=Rhodosporidium toruloides (strain NP11) OX=1130832 GN=RHTO_01665 PE=4 SV=1		YNB	48 h
M7WXN2|M7WXN2_RHOT1	2.5	4.59	Actin-related protein 5 OS=Rhodosporidium toruloides (strain NP11) OX=1130832 GN=RHTO_07973 PE=3 SV=1		YNB	48 h
M7WU64|M7WU64_RHOT1	3.06	4.59	Ubiquitin carboxyl-terminal hydrolase OS=Rhodosporidium toruloides (strain NP11) OX=1130832 GN=RHTO_01676 PE=3 SV=1		YPD	48 h
M7X8U4|M7X8U4_RHOT1	6.5	4.57	40S ribosomal protein s9 OS=Rhodosporidium toruloides (strain NP11) OX=1130832 GN=RHTO_03637 PE=3 SV=1	ribosome	YPD	120 h
M7XW12|M7XW12_RHOT1	4.5	4.57	Translation initiation factor eIF-4E OS=Rhodosporidium toruloides (strain NP11) OX=1130832 GN=RHTO_04611 PE=3 SV=1	TOR/translation	YNB	120 h
M7WR21|M7WR21_RHOT1	10.24	4.57	Pentameric polyubiquitin-like protein OS=Rhodosporidium toruloides (strain NP11) OX=1130832 GN=RHTO_07873 PE=4 SV=1		YPD	120 h
M7WF31|M7WF31_RHOT1	7.14	4.56	Phenylacetyl-CoA ligase OS=Rhodosporidium toruloides (strain NP11) OX=1130832 GN=RHTO_05404 PE=4 SV=1		YPD	120 h
M7XZM3|M7XZM3_RHOT1	9.7	4.55	Superoxide dismutase OS=Rhodosporidium toruloides (strain NP11) OX=1130832 GN=RHTO_00206 PE=3 SV=1	Peroxisome	YPD	120 h
M7WML0|M7WML0_RHOT1	19.39	4.55	DDHD domain containing protein OS=Rhodosporidium toruloides (strain NP11) OX=1130832 GN=RHTO_05223 PE=4 SV=1		YNB	48 h
M7X6U1|M7X6U1_RHOT1	4.51	4.55	PH domain-containing protein OS=Rhodosporidium toruloides (strain NP11) OX=1130832 GN=RHTO_04400 PE=4 SV=1		YNB	120 h
M7XWE5|M7XWE5_RHOT1	3.47	4.54	Zinc finger C2H2-type domain containing protein OS=Rhodosporidium toruloides (strain NP11) OX=1130832 GN=RHTO_04752 PE=4 SV=1		YPD	48 h
M7X3G0|M7X3G0_RHOT1	3.73	4.52	Phosphoglycerate mutase OS=Rhodosporidium toruloides (strain NP11) OX=1130832 GN=RHTO_05036 PE=4 SV=1		YNB	48 h
M7WKY9|M7WKY9_RHOT1	3.49	4.51	Serine/threonine-protein kinase HSL1 negative regulator of Swe1 kinase OS=Rhodosporidium toruloides (strain NP11) OX=1130832 GN=RHTO_05631 PE=4 SV=1	cell proliferation	YPD	48 h
M7X0J9|M7X0J9_RHOT1	6.52	4.51	Ribosome assembly protein 1 OS=Rhodosporidium toruloides (strain NP11) OX=1130832 GN=RHTO_07364 PE=4 SV=1	Ribosome biogenesis	YNB	120 h
M7WI20|M7WI20_RHOT1	6.84	4.51	Cytochrome c oxidase subunit 6 mitochondrial OS=Rhodosporidium toruloides (strain NP11) OX=1130832 GN=RHTO_03666 PE=3 SV=1		YPD	120 h
M7WPA9|M7WPA9_RHOT1	4.53	4.47	Oxoglutarate dehydrogenase (Succinyl-transferring) OS=Rhodosporidium toruloides (strain NP11) OX=1130832 GN=RHTO_04225 PE=3 SV=1	AA Metabolism	YPD	120 h
M7XPF5|M7XPF5_RHOT1	3.78	4.47	Carboxypeptidase OS=Rhodosporidium toruloides (strain NP11) OX=1130832 GN=RHTO_00192 PE=3 SV=1	Lysosome	YPD	120 h
M7WPA0|M7WPA0_RHOT1	8.89	4.46	Aldo/keto reductase OS=Rhodosporidium toruloides (strain NP11) OX=1130832 GN=RHTO_00641 PE=4 SV=1		YPD	120 h
M7WTY0|M7WTY0_RHOT1	4.58	4.46	X-pro dipeptidyl-peptidase (S15 family) protein OS=Rhodosporidium toruloides (strain NP11) OX=1130832 GN=RHTO_06051 PE=4 SV=1		YPD	120 h
M7WU15|M7WU15_RHOT1	4.02	4.45	RING-type E3 ubiquitin transferase OS=Rhodosporidium toruloides (strain NP11) OX=1130832 GN=RHTO_01836 PE=4 SV=1		YNB	120 h
M7X774|M7X774_RHOT1	6.79	4.44	Enoyl-CoA hydratase/isomerase family protein OS=Rhodosporidium toruloides (strain NP11) OX=1130832 GN=RHTO_04298 PE=4 SV=1		YPD	120 h
M7WV09|M7WV09_RHOT1	9.05	4.43	Bifunctional lycopene cyclase/phytoene synthase OS=Rhodosporidium toruloides (strain NP11) OX=1130832 GN=RHTO_04605 PE=3 SV=1	Carotenoid Biosynthesis	YPD	48 h
M7WZU3|M7WZU3_RHOT1	9.03	4.43	THO complex subunit 4 OS=Rhodosporidium toruloides (strain NP11) OX=1130832 GN=RHTO_00590 PE=4 SV=1		YNB	120 h
M7WYU5|M7WYU5_RHOT1	4.6	4.42	Ubiquilin OS=Rhodosporidium toruloides (strain NP11) OX=1130832 GN=RHTO_00210 PE=4 SV=1		YPD	48 h
M7XIP6|M7XIP6_RHOT1	5.34	4.42	CCCH zinc finger DNA binding protein OS=Rhodosporidium toruloides (strain NP11) OX=1130832 GN=RHTO_03851 PE=4 SV=1		YPD	120 h
M7WTL6|M7WTL6_RHOT1	2.86	4.41	Dynactin OS=Rhodosporidium toruloides (strain NP11) OX=1130832 GN=RHTO_01897 PE=3 SV=1		YPD	120 h
M7WWX2|M7WWX2_RHOT1	7.97	4.41	Oxysterol-binding protein OS=Rhodosporidium toruloides (strain NP11) OX=1130832 GN=RHTO_07949 PE=3 SV=1		YNB	120 h
M7WGE7|M7WGE7_RHOT1	4.28	4.4	Translation initiation factor eIF-4B OS=Rhodosporidium toruloides (strain NP11) OX=1130832 GN=RHTO_04281 PE=4 SV=1	TOR/translation	YNB	120 h
M7WVJ7|M7WVJ7_RHOT1	3.57	4.4	DNA polymerase delta subunit 2 OS=Rhodosporidium toruloides (strain NP11) OX=1130832 GN=RHTO_04796 PE=3 SV=1		YNB	48 h
M7WYK3|M7WYK3_RHOT1	8.79	4.4	Polyketide cyclase/dehydrase family protein OS=Rhodosporidium toruloides (strain NP11) OX=1130832 GN=RHTO_07503 PE=4 SV=1		YPD	120 h
M7X6W0|M7X6W0_RHOT1	3.74	4.39	H/ACA ribonucleoprotein complex non-core subunit NAF1 OS=Rhodosporidium toruloides (strain NP11) OX=1130832 GN=RHTO_00529 PE=3 SV=1		YNB	48 h
M7XPR7|M7XPR7_RHOT1	5.16	4.37	Citron Rho-interacting kinase OS=Rhodosporidium toruloides (strain NP11) OX=1130832 GN=RHTO_00342 PE=4 SV=1	cell proliferation	YPD	48 h
M7WKX6|M7WKX6_RHOT1	7.03	4.34	Pex24p domain-containing protein OS=Rhodosporidium toruloides (strain NP11) OX=1130832 GN=RHTO_05892 PE=4 SV=1		YNB	120 h
M7XLB5|M7XLB5_RHOT1	5.2	4.34	XPG I-region protein OS=Rhodosporidium toruloides (strain NP11) OX=1130832 GN=RHTO_04848 PE=3 SV=1		YNB	120 h
M7XY18|M7XY18_RHOT1	9.15	4.33	ATP synthase mitochondrial f1 complex assembly factor 2 OS=Rhodosporidium toruloides (strain NP11) OX=1130832 GN=RHTO_02911 PE=3 SV=1		YNB	120 h
M7WXM4|M7WXM4_RHOT1	5.44	4.32	Linoleate 8R-lipoxygenase OS=Rhodosporidium toruloides (strain NP11) OX=1130832 GN=RHTO_07686 PE=4 SV=1	Linoleic Acid Metabolism	YPD	120 h
M7WZF4|M7WZF4_RHOT1	2.23	4.31	KH domain-containing protein OS=Rhodosporidium toruloides (strain NP11) OX=1130832 GN=RHTO_07552 PE=4 SV=1		YPD	48 h
M7X547|M7X547_RHOT1	9.45	4.31	Iron complex transport system ATP-binding protein OS=Rhodosporidium toruloides (strain NP11) OX=1130832 GN=RHTO_05699 PE=4 SV=1		YNB	48 h
M7WDI5|M7WDI5_RHOT1	13.98	4.31	MARVEL-like domain protein OS=Rhodosporidium toruloides (strain NP11) OX=1130832 GN=RHTO_05869 PE=4 SV=1		YNB	120 h
M7XJS1|M7XJS1_RHOT1	3.76	4.3	DNA-directed RNA polymerase I subunit RPA49 OS=Rhodosporidium toruloides (strain NP11) OX=1130832 GN=RHTO_03332 PE=3 SV=1		YNB	48 h
M7WXJ7|M7WXJ7_RHOT1	3.8	4.3	Zinc metalloprotease OS=Rhodosporidium toruloides (strain NP11) OX=1130832 GN=RHTO_07943 PE=4 SV=1		YNB	48 h
M7XJ50|M7XJ50_RHOT1	2.91	4.29	Non-specific serine/threonine protein kinase OS=Rhodosporidium toruloides (strain NP11) OX=1130832 GN=RHTO_03732 PE=3 SV=1		YNB	120 h
M7XPZ8|M7XPZ8_RHOT1	3.46	4.29	RNA binding protein OS=Rhodosporidium toruloides (strain NP11) OX=1130832 GN=RHTO_01022 PE=4 SV=1		YNB	48 h
M7X6L8|M7X6L8_RHOT1	7.11	4.26	Aromatic amino acid aminotransferase I OS=Rhodosporidium toruloides (strain NP11) OX=1130832 GN=RHTO_00143 PE=4 SV=1	AA Biosynthesis	YPD	120 h
M7XP95|M7XP95_RHOT1	9.07	4.26	MFS transporter DHA1 family multidrug resistance protein OS=Rhodosporidium toruloides (strain NP11) OX=1130832 GN=RHTO_00147 PE=4 SV=1		YNB	120 h
M7WMK4|M7WMK4_RHOT1	3.46	4.25	BAT2_N domain-containing protein OS=Rhodosporidium toruloides (strain NP11) OX=1130832 GN=RHTO_05253 PE=4 SV=1		YNB	48 h
M7WKV1|M7WKV1_RHOT1	5.96	4.25	Cation-transporting ATPase OS=Rhodosporidium toruloides (strain NP11) OX=1130832 GN=RHTO_05996 PE=3 SV=1		YPD	120 h
M7XKC6|M7XKC6_RHOT1	2.82	4.25	Chromo domain-like containing protein OS=Rhodosporidium toruloides (strain NP11) OX=1130832 GN=RHTO_06318 PE=4 SV=1		YNB	120 h
M7XLS1|M7XLS1_RHOT1	6.09	4.24	60S ribosomal protein l30 OS=Rhodosporidium toruloides (strain NP11) OX=1130832 GN=RHTO_02009 PE=3 SV=1	ribosome	YPD	120 h
M7WUX3|M7WUX3_RHOT1	5.95	4.24	Glyceronephosphate O-acyltransferase OS=Rhodosporidium toruloides (strain NP11) OX=1130832 GN=RHTO_06391 PE=3 SV=1		YPD	120 h
M7XK83|M7XK83_RHOT1	6.96	4.22	Valine--tRNA ligase OS=Rhodosporidium toruloides (strain NP11) OX=1130832 GN=RHTO_02531 PE=3 SV=1		YNB	120 h
M7XFR5|M7XFR5_RHOT1	5.9	4.2	Proline dehydrogenase OS=Rhodosporidium toruloides (strain NP11) OX=1130832 GN=RHTO_08032 PE=3 SV=1	Arginine and Proline Metabolism	YPD	120 h
M7WTA3|M7WTA3_RHOT1	4.78	4.2	CCCH zinc finger and SMR domain containing protein OS=Rhodosporidium toruloides (strain NP11) OX=1130832 GN=RHTO_01991 PE=4 SV=1		YNB	120 h
M7XJ56|M7XJ56_RHOT1	3.74	4.17	60S ribosomal protein L20 OS=Rhodosporidium toruloides (strain NP11) OX=1130832 GN=RHTO_03737 PE=3 SV=1	ribosome	YPD	120 h
M7WYX0|M7WYX0_RHOT1	4.37	4.15	Chromatin assembly factor 1 subunit B OS=Rhodosporidium toruloides (strain NP11) OX=1130832 GN=RHTO_07921 PE=4 SV=1		YNB	48 h
M7XJ09|M7XJ09_RHOT1	2.19	4.15	Ferric reductase transmembrane component 2 OS=Rhodosporidium toruloides (strain NP11) OX=1130832 GN=RHTO_06938 PE=4 SV=1		YPD	120 h
M7WGG2|M7WGG2_RHOT1	5.19	4.13	Pal1-like protein OS=Rhodosporidium toruloides (strain NP11) OX=1130832 GN=RHTO_04296 PE=4 SV=1		YNB	48 h
M7XBA9|M7XBA9_RHOT1	11.02	4.12	Cellular morphogenesis-related protein OS=Rhodosporidium toruloides (strain NP11) OX=1130832 GN=RHTO_02241 PE=3 SV=1		YNB	48 h
M7WU43|M7WU43_RHOT1	2.85	4.12	RecQ family helicase MusN OS=Rhodosporidium toruloides (strain NP11) OX=1130832 GN=RHTO_06116 PE=3 SV=1		YNB	120 h
M7XCV0|M7XCV0_RHOT1	3.41	4.12	Ubiquitin carboxyl-terminal hydrolase 16/45 OS=Rhodosporidium toruloides (strain NP11) OX=1130832 GN=RHTO_01674 PE=4 SV=1		YNB	48 h
M7X0S4|M7X0S4_RHOT1	8.11	4.11	U4/U6 small nuclear ribonucleoprotein PRP31 OS=Rhodosporidium toruloides (strain NP11) OX=1130832 GN=RHTO_06965 PE=3 SV=1		YNB	120 h
M7X574|M7X574_RHOT1	8.24	4.1	DNA replication licensing factor MCM7 OS=Rhodosporidium toruloides (strain NP11) OX=1130832 GN=MCM7 PE=3 SV=1	cell cycle	YPD	120 h
M7WYL4|M7WYL4_RHOT1	3.13	4.1	Cyclin-dependent protein kinase OS=Rhodosporidium toruloides (strain NP11) OX=1130832 GN=RHTO_07815 PE=4 SV=1	cell cycle	YPD	48 h
M7WLD0|M7WLD0_RHOT1	3.3	4.09	F-box domain-containing protein OS=Rhodosporidium toruloides (strain NP11) OX=1130832 GN=RHTO_05763 PE=4 SV=1		YPD	48 h
M7WKS2|M7WKS2_RHOT1	4.61	4.09	Protein of short-chain dehydrogenase/reductase SDR family OS=Rhodosporidium toruloides (strain NP11) OX=1130832 GN=RHTO_05739 PE=3 SV=1		YPD	120 h
M7WTI5|M7WTI5_RHOT1	5.49	4.08	Proteasomal ATPase-associated factor 1 OS=Rhodosporidium toruloides (strain NP11) OX=1130832 GN=RHTO_01857 PE=4 SV=1	Proteasome	YNB	120 h
M7WPZ9|M7WPZ9_RHOT1	5.93	4.07	60S ribosomal protein l21 OS=Rhodosporidium toruloides (strain NP11) OX=1130832 GN=RHTO_03665 PE=3 SV=1	ribosome	YPD	120 h
M7Y0H8|M7Y0H8_RHOT1	6.66	4.07	Importin 9 OS=Rhodosporidium toruloides (strain NP11) OX=1130832 GN=RHTO_00511 PE=4 SV=1		YNB	120 h
M7WLD5|M7WLD5_RHOT1	7.35	4.07	Isocitrate lyase OS=Rhodosporidium toruloides (strain NP11) OX=1130832 GN=RHTO_05768 PE=3 SV=1		YPD	120 h
M7XLV1|M7XLV1_RHOT1	5.76	4.07	Translation Initiation factor eIF-4e-like domain protein OS=Rhodosporidium toruloides (strain NP11) OX=1130832 GN=RHTO_02034 PE=3 SV=1	translation	YPD	120 h
M7WF55|M7WF55_RHOT1	2.1	4.05	E3 ubiquitin-protein ligase OS=Rhodosporidium toruloides (strain NP11) OX=1130832 GN=RHTO_05429 PE=3 SV=1		YNB	48 h
M7X252|M7X252_RHOT1	7.55	4.05	Dynein light chain OS=Rhodosporidium toruloides (strain NP11) OX=1130832 GN=RHTO_04574 PE=3 SV=1		YPD	120 h
M7WKZ8|M7WKZ8_RHOT1	14.54	4.05	Short-chain dehydrogenase/reductase SDR family protein OS=Rhodosporidium toruloides (strain NP11) OX=1130832 GN=RHTO_02028 PE=3 SV=1		YNB	48 h
M7WV44|M7WV44_RHOT1	6.38	4.04	37S ribosomal protein s24 OS=Rhodosporidium toruloides (strain NP11) OX=1130832 GN=RHTO_01367 PE=3 SV=1	ribosome	YPD	120 h
M7WRJ3|M7WRJ3_RHOT1	8.59	4.04	Hyaluronan/mRNA-binding protein OS=Rhodosporidium toruloides (strain NP11) OX=1130832 GN=RHTO_02614 PE=4 SV=1		YNB	120 h
M7WFL8|M7WFL8_RHOT1	8.12	4.03	Threonine aldolase OS=Rhodosporidium toruloides (strain NP11) OX=1130832 GN=RHTO_05159 PE=3 SV=1	AA Biosynthesis	YPD	48 h
M7WQF8|M7WQF8_RHOT1	3.18	4.02	DNA dependent ATPase OS=Rhodosporidium toruloides (strain NP11) OX=1130832 GN=RHTO_08095 PE=4 SV=1		YNB	48 h
M7WX38|M7WX38_RHOT1	2.03	4.01	Ysc84 actin-binding domain protein OS=Rhodosporidium toruloides (strain NP11) OX=1130832 GN=RHTO_00699 PE=4 SV=1		YPD	48 h
M7WGI1|M7WGI1_RHOT1	3.1	3.99	XRRM domain-containing protein OS=Rhodosporidium toruloides (strain NP11) OX=1130832 GN=RHTO_04316 PE=4 SV=1		YPD	120 h
M7WPC7|M7WPC7_RHOT1	4.28	3.98	60S ribosomal protein l7 OS=Rhodosporidium toruloides (strain NP11) OX=1130832 GN=RHTO_03965 PE=3 SV=1	ribosome	YPD	120 h
M7WXX8|M7WXX8_RHOT1	4.49	3.98	Rgp1 family protein OS=Rhodosporidium toruloides (strain NP11) OX=1130832 GN=RHTO_08058 PE=4 SV=1		YNB	120 h
M7WYH9|M7WYH9_RHOT1	6.14	3.97	Thymidylate synthase OS=Rhodosporidium toruloides (strain NP11) OX=1130832 GN=RHTO_07483 PE=3 SV=1	cell proliferation	YPD	120 h
M7XQI3|M7XQI3_RHOT1	11.5	3.96	Allergen OS=Rhodosporidium toruloides (strain NP11) OX=1130832 GN=RHTO_00747 PE=4 SV=1		YNB	120 h
M7X3F1|M7X3F1_RHOT1	8.46	3.96	Acyltransferase domain-containing protein OS=Rhodosporidium toruloides (strain NP11) OX=1130832 GN=RHTO_05026 PE=3 SV=1		YPD	48 h
M7WM84|M7WM84_RHOT1	5.12	3.96	Memo-related protein OS=Rhodosporidium toruloides (strain NP11) OX=1130832 GN=RHTO_01677 PE=3 SV=1		YPD	120 h
M7WVX6|M7WVX6_RHOT1	3.15	3.95	Outer membrane protein IML2 mitochondrial/Tetratricopeptide repeat protein 39 OS=Rhodosporidium toruloides (strain NP11) OX=1130832 GN=RHTO_04907 PE=4 SV=1		YNB	48 h
M7XAD7|M7XAD7_RHOT1	3.07	3.93	Transcriptional activator SPT7 OS=Rhodosporidium toruloides (strain NP11) OX=1130832 GN=RHTO_02652 PE=4 SV=1		YPD	48 h
M7XDS9|M7XDS9_RHOT1	2.27	3.93	Chromatin structure-remodeling complex protein Rsc1 OS=Rhodosporidium toruloides (strain NP11) OX=1130832 GN=RHTO_06534 PE=4 SV=1		YNB	48 h
M7WMI5|M7WMI5_RHOT1	6.22	3.93	NADH dehydrogenase [ubiquinone] 1 beta subcomplex subunit 11 mitochondrial OS=Rhodosporidium toruloides (strain NP11) OX=1130832 GN=RHTO_05193 PE=3 SV=1		YPD	120 h
M7WKU2|M7WKU2_RHOT1	3.73	3.93	Proteophosphoglycan ppg4 OS=Rhodosporidium toruloides (strain NP11) OX=1130832 GN=RHTO_05759 PE=4 SV=1		YNB	48 h
M7X6N6|M7X6N6_RHOT1	8.04	3.91	Tetratricopeptide repeat containing protein OS=Rhodosporidium toruloides (strain NP11) OX=1130832 GN=RHTO_04521 PE=4 SV=1		YNB	120 h
M7WLV1|M7WLV1_RHOT1	9.36	3.9	COP9 signalosome complex subunit 7 OS=Rhodosporidium toruloides (strain NP11) OX=1130832 GN=RHTO_05403 PE=3 SV=1		YPD	120 h
M7WQR1|M7WQR1_RHOT1	7.43	3.9	Fps/Fes/Fer/CIP4-like and SAFF domain-containing protein OS=Rhodosporidium toruloides (strain NP11) OX=1130832 GN=RHTO_03335 PE=4 SV=1		YNB	120 h
M7XZ62|M7XZ62_RHOT1	4.03	3.9	MARVEL domain-containing protein OS=Rhodosporidium toruloides (strain NP11) OX=1130832 GN=RHTO_00031 PE=4 SV=1		YPD	120 h
M7X3B5|M7X3B5_RHOT1	2.77	3.89	Cactin OS=Rhodosporidium toruloides (strain NP11) OX=1130832 GN=RHTO_04779 PE=4 SV=1		YNB	120 h
M7X5J7|M7X5J7_RHOT1	5.31	3.89	Protein of inositol phosphatase family OS=Rhodosporidium toruloides (strain NP11) OX=1130832 GN=RHTO_03093 PE=4 SV=1		YNB	120 h
M7WVT4|M7WVT4_RHOT1	6.19	3.88	Glyoxal oxidase OS=Rhodosporidium toruloides (strain NP11) OX=1130832 GN=RHTO_01175 PE=4 SV=1		YPD	120 h
M7X4Y0|M7X4Y0_RHOT1	8.19	3.88	Zinc finger MYND-type protein OS=Rhodosporidium toruloides (strain NP11) OX=1130832 GN=RHTO_05644 PE=3 SV=1		YNB	120 h
M7WY92|M7WY92_RHOT1	3.35	3.87	Glutamate synthase (NADH) OS=Rhodosporidium toruloides (strain NP11) OX=1130832 GN=RHTO_00025 PE=3 SV=1	AA Biosynthesis	YPD	120 h
M7XY08|M7XY08_RHOT1	6.33	3.87	Nuclear pore complex protein Nup133 OS=Rhodosporidium toruloides (strain NP11) OX=1130832 GN=RHTO_02896 PE=3 SV=1		YNB	120 h
M7WHX9|M7WHX9_RHOT1	2.96	3.87	RNA recognition motif domain containing protein OS=Rhodosporidium toruloides (strain NP11) OX=1130832 GN=RHTO_03625 PE=4 SV=1		YPD	120 h
M7WTC8|M7WTC8_RHOT1	2.61	3.87	Zn(2)-C6 fungal-type transcription factor OS=Rhodosporidium toruloides (strain NP11) OX=1130832 GN=RHTO_06871 PE=4 SV=1		YPD	120 h
M7WJU0|M7WJU0_RHOT1	2.23	3.84	Proteophosphoglycan ppg4 OS=Rhodosporidium toruloides (strain NP11) OX=1130832 GN=RHTO_06521 PE=4 SV=1		YNB	48 h
M7XV13|M7XV13_RHOT1	3.8	3.83	Translation initiation factor eIF-2 beta subunit OS=Rhodosporidium toruloides (strain NP11) OX=1130832 GN=RHTO_06092 PE=3 SV=1	translation	YNB	120 h
M7XQ75|M7XQ75_RHOT1	4.93	3.82	Large subunit ribosomal protein L27Ae OS=Rhodosporidium toruloides (strain NP11) OX=1130832 GN=RHTO_00632 PE=3 SV=1	ribosome	YPD	120 h
M7XMJ4|M7XMJ4_RHOT1	5.83	3.82	Cytochrome c oxidase subunit IV OS=Rhodosporidium toruloides (strain NP11) OX=1130832 GN=RHTO_01854 PE=4 SV=1		YPD	120 h
M7X5D5|M7X5D5_RHOT1	6.45	3.81	40S ribosomal protein s16 OS=Rhodosporidium toruloides (strain NP11) OX=1130832 GN=RHTO_05447 PE=3 SV=1	ribosome	YPD	120 h
M7XTA7|M7XTA7_RHOT1	2.66	3.81	20S-pre-rRNA D-site endonuclease NOB1 OS=Rhodosporidium toruloides (strain NP11) OX=1130832 GN=RHTO_07197 PE=3 SV=1	Ribosome biogenesis	YNB	120 h
M7WQ21|M7WQ21_RHOT1	5.34	3.81	MFS monosaccharide transporter OS=Rhodosporidium toruloides (strain NP11) OX=1130832 GN=RHTO_03685 PE=3 SV=1		YPD	120 h
M7XPZ4|M7XPZ4_RHOT1	6.56	3.8	40S ribosomal protein s5 OS=Rhodosporidium toruloides (strain NP11) OX=1130832 GN=RHTO_01017 PE=3 SV=1	ribosome	YPD	120 h
M7XY91|M7XY91_RHOT1	5.38	3.8	Cu2+-exporting ATPase OS=Rhodosporidium toruloides (strain NP11) OX=1130832 GN=RHTO_02966 PE=3 SV=1		YPD	120 h
M7X2E5|M7X2E5_RHOT1	6.15	3.78	40S ribosomal protein s17 OS=Rhodosporidium toruloides (strain NP11) OX=1130832 GN=RHTO_06249 PE=3 SV=1	ribosome	YPD	120 h
M7WQP7|M7WQP7_RHOT1	2.91	3.78	Major facilitator superfamily protein OS=Rhodosporidium toruloides (strain NP11) OX=1130832 GN=RHTO_07727 PE=4 SV=1		YNB	120 h
M7XYP4|M7XYP4_RHOT1	4.59	3.78	Ubiquitin homeostasis protein Lub1 OS=Rhodosporidium toruloides (strain NP11) OX=1130832 GN=RHTO_03156 PE=4 SV=1		YNB	120 h
M7X3A3|M7X3A3_RHOT1	7.23	3.77	Mitochondrial large subunit ribosomal protein L23 OS=Rhodosporidium toruloides (strain NP11) OX=1130832 GN=RHTO_04769 PE=3 SV=1	ribosome	YNB	120 h
M7WIC9|M7WIC9_RHOT1	4.57	3.77	Type II pantothenate kinase OS=Rhodosporidium toruloides (strain NP11) OX=1130832 GN=RHTO_03483 PE=4 SV=1		YNB	120 h
M7XC95|M7XC95_RHOT1	3.74	3.76	Asparaginase OS=Rhodosporidium toruloides (strain NP11) OX=1130832 GN=RHTO_01855 PE=3 SV=1	AA Metabolism	YPD	120 h
M7XYN5|M7XYN5_RHOT1	4.23	3.76	Nuclear rim protein 1 OS=Rhodosporidium toruloides (strain NP11) OX=1130832 GN=RHTO_03146 PE=4 SV=1		YNB	48 h
M7X8D2|M7X8D2_RHOT1	5.96	3.75	60S ribosomal protein L8 OS=Rhodosporidium toruloides (strain NP11) OX=1130832 GN=RHTO_03968 PE=3 SV=1	ribosome	YPD	120 h
M7XNY4|M7XNY4_RHOT1	2.87	3.75	Cullin 3 OS=Rhodosporidium toruloides (strain NP11) OX=1130832 GN=RHTO_00052 PE=3 SV=1	ubiquitin-mediated proteolysis	YNB	120 h
M7WK93|M7WK93_RHOT1	2.55	3.75	DUF2470 domain-containing protein OS=Rhodosporidium toruloides (strain NP11) OX=1130832 GN=RHTO_02221 PE=4 SV=1		YPD	120 h
M7WUR5|M7WUR5_RHOT1	2.62	3.75	GATA-binding transcription factor OS=Rhodosporidium toruloides (strain NP11) OX=1130832 GN=RHTO_01675 PE=4 SV=1		YPD	120 h
M7WQE7|M7WQE7_RHOT1	3.62	3.74	Neutral amino acid permease OS=Rhodosporidium toruloides (strain NP11) OX=1130832 GN=RHTO_03649 PE=3 SV=1		YPD	120 h
M7X200|M7X200_RHOT1	5.83	3.73	Cysteine synthase OS=Rhodosporidium toruloides (strain NP11) OX=1130832 GN=RHTO_06139 PE=4 SV=1	AA Biosynthesis	YNB	120 h
M7WS26|M7WS26_RHOT1	4.45	3.73	Transcription factor ScGATA-6 OS=Rhodosporidium toruloides (strain NP11) OX=1130832 GN=RHTO_02482 PE=4 SV=1		YPD	48 h
M7XP37|M7XP37_RHOT1	5.3	3.73	DinB_2 domain-containing protein OS=Rhodosporidium toruloides (strain NP11) OX=1130832 GN=RHTO_01173 PE=4 SV=1		YPD	120 h
M7XLH5|M7XLH5_RHOT1	3.38	3.73	MFS multidrug transporter OS=Rhodosporidium toruloides (strain NP11) OX=1130832 GN=RHTO_02184 PE=4 SV=1		YPD	120 h
M7WRT6|M7WRT6_RHOT1	6.65	3.73	PHD-type domain-containing protein OS=Rhodosporidium toruloides (strain NP11) OX=1130832 GN=RHTO_02371 PE=4 SV=1		YNB	48 h
M7XIS5|M7XIS5_RHOT1	2.89	3.72	phospholipase D OS=Rhodosporidium toruloides (strain NP11) OX=1130832 GN=RHTO_06828 PE=4 SV=1		YPD	48 h
M7WW12|M7WW12_RHOT1	2.57	3.72	Protein AIR1/2 OS=Rhodosporidium toruloides (strain NP11) OX=1130832 GN=RHTO_04937 PE=4 SV=1		YNB	120 h
M7WJP1|M7WJP1_RHOT1	6.36	3.71	40S ribosomal protein s2 (Fragment) OS=Rhodosporidium toruloides (strain NP11) OX=1130832 GN=RHTO_07683 PE=3 SV=1	ribosome	YPD	120 h
M7X5J4|M7X5J4_RHOT1	6.92	3.71	60S ribosomal protein l6 OS=Rhodosporidium toruloides (strain NP11) OX=1130832 GN=RHTO_05517 PE=3 SV=1	ribosome	YPD	120 h
M7WNK6|M7WNK6_RHOT1	2.16	3.71	Phosphatidylethanolamine-binding protein PEBP OS=Rhodosporidium toruloides (strain NP11) OX=1130832 GN=RHTO_04166 PE=4 SV=1		YNB	48 h
M7WZ01|M7WZ01_RHOT1	2.32	3.7	Protein CSF1 OS=Rhodosporidium toruloides (strain NP11) OX=1130832 GN=RHTO_07417 PE=4 SV=1		YNB	120 h
M7XGP2|M7XGP2_RHOT1	3.59	3.7	Pre-mRNA-splicing factor PRP46 OS=Rhodosporidium toruloides (strain NP11) OX=1130832 GN=RHTO_05230 PE=3 SV=1		YNB	120 h
M7X121|M7X121_RHOT1	3.21	3.7	Serine palmitoyltransferase OS=Rhodosporidium toruloides (strain NP11) OX=1130832 GN=RHTO_06834 PE=4 SV=1		YNB	120 h
M7WH81|M7WH81_RHOT1	3.93	3.69	Acyl-protein thioesterase 1 OS=Rhodosporidium toruloides (strain NP11) OX=1130832 GN=RHTO_04099 PE=4 SV=1		YNB	120 h
M7WM60|M7WM60_RHOT1	5.15	3.68	Rint-1 family protein OS=Rhodosporidium toruloides (strain NP11) OX=1130832 GN=RHTO_05294 PE=4 SV=1		YNB	120 h
M7WGY5|M7WGY5_RHOT1	3.9	3.67	Translation initiation factor IF-2 OS=Rhodosporidium toruloides (strain NP11) OX=1130832 GN=RHTO_04247 PE=4 SV=1	translation	YNB	120 h
M7WP10|M7WP10_RHOT1	8.8	3.67	GDP-L-fucose synthase OS=Rhodosporidium toruloides (strain NP11) OX=1130832 GN=RHTO_04073 PE=3 SV=1		YPD	48 h
M7WLM0|M7WLM0_RHOT1	6.34	3.66	60S ribosomal protein l5 OS=Rhodosporidium toruloides (strain NP11) OX=1130832 GN=RHTO_01873 PE=3 SV=1	ribosome	YPD	120 h
M7XNV8|M7XNV8_RHOT1	3.84	3.66	T-complex protein 1 subunit gamma OS=Rhodosporidium toruloides (strain NP11) OX=1130832 GN=RHTO_00027 PE=3 SV=1		YNB	120 h
M7X5F0|M7X5F0_RHOT1	8.07	3.65	Replication protein A subunit OS=Rhodosporidium toruloides (strain NP11) OX=1130832 GN=RHTO_03038 PE=3 SV=1		YNB	120 h
M7XQG3|M7XQG3_RHOT1	2.96	3.64	Proteophosphoglycan ppg4 OS=Rhodosporidium toruloides (strain NP11) OX=1130832 GN=RHTO_00577 PE=4 SV=1		YNB	120 h
M7WEK3|M7WEK3_RHOT1	5.62	3.63	Cystathionine gamma-synthase OS=Rhodosporidium toruloides (strain NP11) OX=1130832 GN=RHTO_05589 PE=3 SV=1		YPD	120 h
M7WZ88|M7WZ88_RHOT1	5.7	3.62	Methylmalonate-semialdehyde dehydrogenase (CoA acylating) OS=Rhodosporidium toruloides (strain NP11) OX=1130832 GN=RHTO_00385 PE=4 SV=1	AA Metabolism	YPD	120 h
M7WV93|M7WV93_RHOT1	2.44	3.62	Protein BTN OS=Rhodosporidium toruloides (strain NP11) OX=1130832 GN=RHTO_01231 PE=3 SV=1	Lysosome	YNB	120 h
M7WVG4|M7WVG4_RHOT1	3.81	3.6	Oxysterol-binding protein OS=Rhodosporidium toruloides (strain NP11) OX=1130832 GN=RHTO_01492 PE=3 SV=1		YNB	48 h
M7XJE2|M7XJE2_RHOT1	7.36	3.6	Replication factor C subunit 4 OS=Rhodosporidium toruloides (strain NP11) OX=1130832 GN=RHTO_03509 PE=3 SV=1		YNB	120 h
M7X638|M7X638_RHOT1	7.47	3.59	Protein of uncharacterized protein family UPF0136 transmembrane OS=Rhodosporidium toruloides (strain NP11) OX=1130832 GN=RHTO_00219 PE=3 SV=1		YPD	120 h
M7WY71|M7WY71_RHOT1	2.07	3.59	Zn(2)-C6 fungal-type domain-containing protein OS=Rhodosporidium toruloides (strain NP11) OX=1130832 GN=RHTO_07912 PE=4 SV=1		YNB	48 h
M7XEK4|M7XEK4_RHOT1	2.15	3.58	Dihydrodipicolinate synthase OS=Rhodosporidium toruloides (strain NP11) OX=1130832 GN=RHTO_05820 PE=3 SV=1		YPD	120 h
M7XVL0|M7XVL0_RHOT1	4	3.58	Pre-mRNA-splicing factor CDC5/CEF1 OS=Rhodosporidium toruloides (strain NP11) OX=1130832 GN=RHTO_06257 PE=3 SV=1		YNB	120 h
M7WJY1|M7WJY1_RHOT1	3.53	3.58	Proteophosphoglycan ppg4 OS=Rhodosporidium toruloides (strain NP11) OX=1130832 GN=RHTO_06644 PE=4 SV=1		YNB	120 h
M7WK93|M7WK93_RHOT1	9.96	3.57	DUF2470 domain-containing protein OS=Rhodosporidium toruloides (strain NP11) OX=1130832 GN=RHTO_02221 PE=4 SV=1		YPD	48 h
M7XIT0|M7XIT0_RHOT1	4.92	3.57	Cytochrome P450 family 3 subfamily A OS=Rhodosporidium toruloides (strain NP11) OX=1130832 GN=RHTO_06833 PE=3 SV=1		YPD	120 h
M7WYJ2|M7WYJ2_RHOT1	5.54	3.57	RNA helicase OS=Rhodosporidium toruloides (strain NP11) OX=1130832 GN=RHTO_07493 PE=3 SV=1		YNB	120 h
M7Y051|M7Y051_RHOT1	7.01	3.56	Glutamine synthetase OS=Rhodosporidium toruloides (strain NP11) OX=1130832 GN=RHTO_00401 PE=3 SV=1	Arginine Biosynthesis	YNB	48 h
M7XX96|M7XX96_RHOT1	2.8	3.56	CvfB_WH domain-containing protein OS=Rhodosporidium toruloides (strain NP11) OX=1130832 GN=RHTO_05058 PE=4 SV=1		YPD	48 h
M7XX75|M7XX75_RHOT1	8.15	3.55	Sucrase/ferredoxin-like family protein OS=Rhodosporidium toruloides (strain NP11) OX=1130832 GN=RHTO_05033 PE=4 SV=1		YNB	120 h
M7WXY8|M7WXY8_RHOT1	2.45	3.55	Thioesterase/thiol ester dehydrase-isomerase OS=Rhodosporidium toruloides (strain NP11) OX=1130832 GN=RHTO_07826 PE=4 SV=1		YNB	120 h
M7XKS3|M7XKS3_RHOT1	3.36	3.54	Phosphatase activator OS=Rhodosporidium toruloides (strain NP11) OX=1130832 GN=RHTO_04663 PE=4 SV=1		YNB	48 h
M7WP66|M7WP66_RHOT1	2.59	3.53	Histone H3 OS=Rhodosporidium toruloides (strain NP11) OX=1130832 GN=RHTO_04185 PE=3 SV=1		YPD	120 h
M7WQJ3|M7WQJ3_RHOT1	3.61	3.52	Mitochondrial carrier protein OS=Rhodosporidium toruloides (strain NP11) OX=1130832 GN=RHTO_08140 PE=3 SV=1		YPD	120 h
M7WU29|M7WU29_RHOT1	3.13	3.52	Zinc finger C2H2 LYAR-type protein OS=Rhodosporidium toruloides (strain NP11) OX=1130832 GN=RHTO_01641 PE=4 SV=1		YNB	120 h
M7XEE5|M7XEE5_RHOT1	2.43	3.51	Alpha/beta hydrolase epoxide hydrolase-like protein OS=Rhodosporidium toruloides (strain NP11) OX=1130832 GN=RHTO_00948 PE=4 SV=1		YPD	120 h
M7XZN8|M7XZN8_RHOT1	3.39	3.51	Trehalase OS=Rhodosporidium toruloides (strain NP11) OX=1130832 GN=RHTO_00226 PE=3 SV=1		YPD	120 h
M7WXT3|M7WXT3_RHOT1	4.35	3.5	Large subunit ribosomal protein L17e OS=Rhodosporidium toruloides (strain NP11) OX=1130832 GN=RHTO_07756 PE=3 SV=1	ribosome	YPD	120 h
M7XBA9|M7XBA9_RHOT1	6.03	3.5	Cellular morphogenesis-related protein OS=Rhodosporidium toruloides (strain NP11) OX=1130832 GN=RHTO_02241 PE=3 SV=1		YNB	120 h
M7XXP6|M7XXP6_RHOT1	3.8	3.5	Inner nuclear membrane protein MAN1 OS=Rhodosporidium toruloides (strain NP11) OX=1130832 GN=RHTO_02770 PE=4 SV=1		YNB	48 h
M7XEZ9|M7XEZ9_RHOT1	3.27	3.5	Related to Dictyostelium protein kinase OS=Rhodosporidium toruloides (strain NP11) OX=1130832 GN=RHTO_05786 PE=4 SV=1		YPD	120 h
M7X7P3|M7X7P3_RHOT1	18.32	3.49	DUF1752 family protein OS=Rhodosporidium toruloides (strain NP11) OX=1130832 GN=RHTO_00548 PE=4 SV=1		YPD	48 h
M7WT69|M7WT69_RHOT1	5.89	3.47	Phenylalanine ammonia-lyase OS=Rhodosporidium toruloides (strain NP11) OX=1130832 GN=RHTO_01960 PE=3 SV=1	AA Metabolism	YPD	120 h
M7XKS7|M7XKS7_RHOT1	2.18	3.47	Peptidase M20 domain-containing protein 2 OS=Rhodosporidium toruloides (strain NP11) OX=1130832 GN=RHTO_02352 PE=3 SV=1		YPD	120 h
M7WVL1|M7WVL1_RHOT1	3.77	3.47	Vacuolar protein sorting-associated protein 41 OS=Rhodosporidium toruloides (strain NP11) OX=1130832 GN=RHTO_01104 PE=3 SV=1		YNB	120 h
M7XKU4|M7XKU4_RHOT1	5.26	3.46	Large subunit ribosomal protein L14e OS=Rhodosporidium toruloides (strain NP11) OX=1130832 GN=RHTO_02373 PE=3 SV=1	ribosome	YPD	120 h
M7X2D9|M7X2D9_RHOT1	15.79	3.46	Hva1_TUDOR domain-containing protein OS=Rhodosporidium toruloides (strain NP11) OX=1130832 GN=RHTO_04675 PE=4 SV=1		YNB	48 h
M7XNF4|M7XNF4_RHOT1	3.9	3.46	RTA-like protein two-component response regulator OS=Rhodosporidium toruloides (strain NP11) OX=1130832 GN=RHTO_03183 PE=4 SV=1		YNB	120 h
M7WTR2|M7WTR2_RHOT1	3.35	3.45	Ribosomal protein L37 OS=Rhodosporidium toruloides (strain NP11) OX=1130832 GN=RHTO_02116 PE=3 SV=1	ribosome	YNB	120 h
M7WJW0|M7WJW0_RHOT1	5.52	3.45	Arylesterase / paraoxonase OS=Rhodosporidium toruloides (strain NP11) OX=1130832 GN=RHTO_02361 PE=3 SV=1		YPD	120 h
M7WDV4|M7WDV4_RHOT1	11.11	3.45	Protein of heat shock protein 70 family OS=Rhodosporidium toruloides (strain NP11) OX=1130832 GN=RHTO_05854 PE=3 SV=1		YNB	120 h
M7X0Y4|M7X0Y4_RHOT1	2.36	3.45	Protein SMG7 OS=Rhodosporidium toruloides (strain NP11) OX=1130832 GN=RHTO_06794 PE=4 SV=1		YPD	120 h
M7WS36|M7WS36_RHOT1	8.06	3.45	RAN protein binding protein OS=Rhodosporidium toruloides (strain NP11) OX=1130832 GN=RHTO_02150 PE=4 SV=1		YNB	120 h
M7XL58|M7XL58_RHOT1	2.27	3.44	Phosphoglycerate mutase OS=Rhodosporidium toruloides (strain NP11) OX=1130832 GN=RHTO_04793 PE=3 SV=1	AA Biosynthesis	YNB	48 h
M7XE10|M7XE10_RHOT1	8.76	3.44	Casein kinase II subunit alpha OS=Rhodosporidium toruloides (strain NP11) OX=1130832 GN=RHTO_06481 PE=3 SV=1	Ribosome biogenesis/cell proliferation	YNB	120 h
M7XPW4|M7XPW4_RHOT1	5.71	3.44	Acyl-CoA dehydrogenase OS=Rhodosporidium toruloides (strain NP11) OX=1130832 GN=RHTO_00397 PE=3 SV=1		YPD	120 h
M7XZA9|M7XZA9_RHOT1	7.89	3.44	PX domain-containing protein OS=Rhodosporidium toruloides (strain NP11) OX=1130832 GN=RHTO_00086 PE=4 SV=1		YNB	48 h
M7WYA2|M7WYA2_RHOT1	7.09	3.42	Nuclear segregation protein Bfr1 OS=Rhodosporidium toruloides (strain NP11) OX=1130832 GN=RHTO_07690 PE=4 SV=1		YNB	120 h
M7WXE2|M7WXE2_RHOT1	2.05	3.42	Pre-mRNA-splicing factor CWC25 OS=Rhodosporidium toruloides (strain NP11) OX=1130832 GN=RHTO_08079 PE=3 SV=1		YNB	120 h
M7WRW5|M7WRW5_RHOT1	3.39	3.42	Serine/threonine protein kinase OS=Rhodosporidium toruloides (strain NP11) OX=1130832 GN=RHTO_07619 PE=4 SV=1		YPD	120 h
M7WMS1|M7WMS1_RHOT1	8	3.41	MHD domain-containing protein OS=Rhodosporidium toruloides (strain NP11) OX=1130832 GN=RHTO_04548 PE=4 SV=1		YNB	120 h
M7XSL5|M7XSL5_RHOT1	3.02	3.41	Tubulin-specific chaperone D OS=Rhodosporidium toruloides (strain NP11) OX=1130832 GN=RHTO_07555 PE=4 SV=1		YNB	120 h
M7WNA8|M7WNA8_RHOT1	7.11	3.39	40S ribosomal protein s13 OS=Rhodosporidium toruloides (strain NP11) OX=1130832 GN=RHTO_04326 PE=3 SV=1	ribosome	YPD	120 h
M7WUU6|M7WUU6_RHOT1	2.81	3.39	Alpha/beta fold family hydrolase OS=Rhodosporidium toruloides (strain NP11) OX=1130832 GN=RHTO_06361 PE=4 SV=1		YNB	48 h
M7X4K7|M7X4K7_RHOT1	4.22	3.39	18S rRNA aminocarboxypropyltransferase OS=Rhodosporidium toruloides (strain NP11) OX=1130832 GN=TSR3 PE=3 SV=1		YPD	48 h
M7WNY6|M7WNY6_RHOT1	2.42	3.39	Histone H3 OS=Rhodosporidium toruloides (strain NP11) OX=1130832 GN=RHTO_04043 PE=3 SV=1		YPD	120 h
M7XE45|M7XE45_RHOT1	3.52	3.38	Phosphatidate cytidylyltransferase mitochondrial OS=Rhodosporidium toruloides (strain NP11) OX=1130832 GN=RHTO_06426 PE=3 SV=1		YPD	120 h
M7WQQ2|M7WQQ2_RHOT1	2.31	3.37	Lon protease homolog OS=Rhodosporidium toruloides (strain NP11) OX=1130832 GN=RHTO_03744 PE=3 SV=1	Cell Cycle	YPD	120 h
M7WW30|M7WW30_RHOT1	11.92	3.36	Allergen OS=Rhodosporidium toruloides (strain NP11) OX=1130832 GN=RHTO_01275 PE=4 SV=1		YNB	48 h
M7WQ64|M7WQ64_RHOT1	5.06	3.36	Prefoldin subunit 3 OS=Rhodosporidium toruloides (strain NP11) OX=1130832 GN=RHTO_03725 PE=3 SV=1		YPD	48 h
M7WEP1|M7WEP1_RHOT1	3.29	3.36	Glucose-repressible protein Grg1 OS=Rhodosporidium toruloides (strain NP11) OX=1130832 GN=RHTO_05460 PE=4 SV=1		YNB	120 h
M7XHJ9|M7XHJ9_RHOT1	4.79	3.35	V-type proton ATPase subunit C OS=Rhodosporidium toruloides (strain NP11) OX=1130832 GN=RHTO_04163 PE=3 SV=1	TOR/Phagosome/Lysosome	YPD	120 h
M7XIH0|M7XIH0_RHOT1	7.48	3.35	Actin cytoskeleton-regulatory complex protein PAN1 OS=Rhodosporidium toruloides (strain NP11) OX=1130832 GN=RHTO_04002 PE=3 SV=1		YNB	120 h
M7XQ72|M7XQ72_RHOT1	3.73	3.35	Non-structural maintenance of chromosomes element 1 homolog OS=Rhodosporidium toruloides (strain NP11) OX=1130832 GN=RHTO_00497 PE=3 SV=1		YPD	48 h
M7X3G4|M7X3G4_RHOT1	3.65	3.35	Cellular morphogenesis-related protein OS=Rhodosporidium toruloides (strain NP11) OX=1130832 GN=RHTO_05041 PE=3 SV=1		YPD	120 h
M7WZV2|M7WZV2_RHOT1	5.12	3.34	Citrate synthase OS=Rhodosporidium toruloides (strain NP11) OX=1130832 GN=RHTO_07345 PE=3 SV=1	AA Biosynthesis	YPD	120 h
M7WPL8|M7WPL8_RHOT1	4.13	3.34	Pre-mRNA-splicing factor CWC26 OS=Rhodosporidium toruloides (strain NP11) OX=1130832 GN=RHTO_00776 PE=3 SV=1		YPD	48 h
M7WJE8|M7WJE8_RHOT1	6.96	3.34	Dolichol-phosphate mannosyltransferase subunit 1 OS=Rhodosporidium toruloides (strain NP11) OX=1130832 GN=RHTO_06635 PE=3 SV=1		YNB	120 h
M7WVZ0|M7WVZ0_RHOT1	2.75	3.34	Mitochondrial genome maintenance protein MGM101 OS=Rhodosporidium toruloides (strain NP11) OX=1130832 GN=RHTO_04912 PE=3 SV=1		YPD	120 h
M7X7H4|M7X7H4_RHOT1	3.61	3.33	ATP-dependent RNA helicase DHX36 OS=Rhodosporidium toruloides (strain NP11) OX=1130832 GN=RHTO_00473 PE=4 SV=1		YPD	48 h
M7XIP6|M7XIP6_RHOT1	5.71	3.33	CCCH zinc finger DNA binding protein OS=Rhodosporidium toruloides (strain NP11) OX=1130832 GN=RHTO_03851 PE=4 SV=1		YPD	48 h
M7WXH5|M7WXH5_RHOT1	4.04	3.33	CCR4-Not complex 3'-5'-exoribonuclease subunit Ccr4 OS=Rhodosporidium toruloides (strain NP11) OX=1130832 GN=RHTO_00849 PE=3 SV=1		YNB	48 h
M7WU06|M7WU06_RHOT1	6.61	3.33	NADPH2:quinone reductase OS=Rhodosporidium toruloides (strain NP11) OX=1130832 GN=RHTO_01826 PE=4 SV=1		YPD	120 h
M7XEA2|M7XEA2_RHOT1	4.26	3.31	Ribulose-phosphate 3-epimerase OS=Rhodosporidium toruloides (strain NP11) OX=1130832 GN=RHTO_05984 PE=3 SV=1	AA Biosynthesis	YNB	120 h
M7XEQ0|M7XEQ0_RHOT1	3.31	3.31	Acyl carrier protein OS=Rhodosporidium toruloides (strain NP11) OX=1130832 GN=RHTO_01048 PE=3 SV=1		YNB	120 h
M7X9V8|M7X9V8_RHOT1	5.39	3.31	CYSTM domain-containing protein OS=Rhodosporidium toruloides (strain NP11) OX=1130832 GN=RHTO_03438 PE=4 SV=1		YNB	120 h
M7XDY7|M7XDY7_RHOT1	2.41	3.31	Proteophosphoglycan ppg4 OS=Rhodosporidium toruloides (strain NP11) OX=1130832 GN=RHTO_06451 PE=4 SV=1		YNB	120 h
M7WPJ4|M7WPJ4_RHOT1	4.62	3.31	Sorting nexin MVP1 OS=Rhodosporidium toruloides (strain NP11) OX=1130832 GN=RHTO_00751 PE=3 SV=1		YNB	120 h
M7X422|M7X422_RHOT1	5.44	3.29	6-phosphofructo-2-kinase / fructose-2 6-bisphosphatase OS=Rhodosporidium toruloides (strain NP11) OX=1130832 GN=RHTO_02818 PE=4 SV=1		YPD	120 h
M7WSE5|M7WSE5_RHOT1	3.79	3.29	Cardiolipin synthase OS=Rhodosporidium toruloides (strain NP11) OX=1130832 GN=RHTO_02172 PE=3 SV=1		YNB	120 h
M7X080|M7X080_RHOT1	2.33	3.29	Zinc-binding alcohol OS=Rhodosporidium toruloides (strain NP11) OX=1130832 GN=RHTO_07249 PE=4 SV=1		YPD	120 h
M7XUQ9|M7XUQ9_RHOT1	4.81	3.28	ABC-2 type transporter pleiotropic drug resistance OS=Rhodosporidium toruloides (strain NP11) OX=1130832 GN=RHTO_07037 PE=4 SV=1		YPD	120 h
M7WLQ3|M7WLQ3_RHOT1	4.72	3.28	Late secretory pathway protein AVL9 family protein OS=Rhodosporidium toruloides (strain NP11) OX=1130832 GN=RHTO_05363 PE=4 SV=1		YPD	120 h
M7WMQ0|M7WMQ0_RHOT1	3.7	3.28	Non-specific serine/threonine protein kinase OS=Rhodosporidium toruloides (strain NP11) OX=1130832 GN=RHTO_04523 PE=4 SV=1		YPD	120 h
M7WT69|M7WT69_RHOT1	13.78	3.27	Phenylalanine ammonia-lyase OS=Rhodosporidium toruloides (strain NP11) OX=1130832 GN=RHTO_01960 PE=3 SV=1	AA Metabolism	YPD	48 h
M7XFN9|M7XFN9_RHOT1	11.59	3.27	Urease OS=Rhodosporidium toruloides (strain NP11) OX=1130832 GN=RHTO_05516 PE=3 SV=1	Arginine Biosynthesis	YNB	48 h
M7XGJ6|M7XGJ6_RHOT1	11.38	3.27	Amid-like NADH oxidoreductase OS=Rhodosporidium toruloides (strain NP11) OX=1130832 GN=RHTO_07870 PE=4 SV=1		YNB	120 h
M7WNZ1|M7WNZ1_RHOT1	4.31	3.27	Glutamate carboxypeptidase II OS=Rhodosporidium toruloides (strain NP11) OX=1130832 GN=RHTO_04355 PE=3 SV=1		YNB	120 h
M7X2T0|M7X2T0_RHOT1	4.14	3.26	Large subunit ribosomal protein L31e OS=Rhodosporidium toruloides (strain NP11) OX=1130832 GN=RHTO_04593 PE=3 SV=1	ribosome	YPD	120 h
M7XGX3|M7XGX3_RHOT1	8.75	3.26	Flap endonuclease 1 OS=Rhodosporidium toruloides (strain NP11) OX=1130832 GN=FEN1 PE=3 SV=1		YNB	120 h
M7XS60|M7XS60_RHOT1	3.62	3.26	NLI interacting factor domain containing protein OS=Rhodosporidium toruloides (strain NP11) OX=1130832 GN=RHTO_07405 PE=4 SV=1		YNB	120 h
M7XGI7|M7XGI7_RHOT1	10.44	3.26	Oxoglutarate dehydrogenase (succinyl-transferring) OS=Rhodosporidium toruloides (strain NP11) OX=1130832 GN=RHTO_07860 PE=3 SV=1		YNB	120 h
M7WKU0|M7WKU0_RHOT1	2.34	3.26	Pyruvate dehydrogenase kinase putative OS=Rhodosporidium toruloides (strain NP11) OX=1130832 GN=RHTO_01972 PE=4 SV=1		YNB	120 h
M7XJ78|M7XJ78_RHOT1	6.81	3.25	Phospho-2-dehydro-3-deoxyheptonate aldolase OS=Rhodosporidium toruloides (strain NP11) OX=1130832 GN=RHTO_03757 PE=3 SV=1	AA Biosynthesis	YNB	120 h
M7XLV1|M7XLV1_RHOT1	5.06	3.25	Translation Initiation factor eIF-4e-like domain protein OS=Rhodosporidium toruloides (strain NP11) OX=1130832 GN=RHTO_02034 PE=3 SV=1	translation	YNB	120 h
M7XIZ5|M7XIZ5_RHOT1	2.3	3.25	2-methoxy-6-polyprenyl-1 4-benzoquinol methylase mitochondrial OS=Rhodosporidium toruloides (strain NP11) OX=1130832 GN=COQ5 PE=3 SV=1		YNB	120 h
M7WVM0|M7WVM0_RHOT1	2.01	3.25	Glyoxalase/bleomycin resistance protein/dioxygenase OS=Rhodosporidium toruloides (strain NP11) OX=1130832 GN=RHTO_04821 PE=4 SV=1		YPD	120 h
M7X6R9|M7X6R9_RHOT1	5.68	3.25	Obg-like ATPase 1 OS=Rhodosporidium toruloides (strain NP11) OX=1130832 GN=RHTO_00168 PE=3 SV=1		YNB	120 h
M7XLF7|M7XLF7_RHOT1	4.1	3.25	Phosphatidate phosphatase OS=Rhodosporidium toruloides (strain NP11) OX=1130832 GN=RHTO_04894 PE=3 SV=1		YPD	120 h
M7X424|M7X424_RHOT1	2.7	3.24	Cytoplasmic dynein light intermediate chain 1 OS=Rhodosporidium toruloides (strain NP11) OX=1130832 GN=RHTO_05030 PE=3 SV=1	Phagosome	YNB	48 h
M7WHN1|M7WHN1_RHOT1	4.81	3.24	Zf-met2 domain-containing protein OS=Rhodosporidium toruloides (strain NP11) OX=1130832 GN=RHTO_03785 PE=4 SV=1		YNB	48 h
M7XS51|M7XS51_RHOT1	9.78	3.23	HSP20-like chaperone domain protein OS=Rhodosporidium toruloides (strain NP11) OX=1130832 GN=RHTO_07924 PE=4 SV=1		YPD	48 h
M7XKM1|M7XKM1_RHOT1	5.09	3.23	DUF1212 family protein OS=Rhodosporidium toruloides (strain NP11) OX=1130832 GN=RHTO_04607 PE=3 SV=1		YNB	48 h
M7X4S8|M7X4S8_RHOT1	5.04	3.22	2-oxoisovalerate dehydrogenase E1 component beta subunit OS=Rhodosporidium toruloides (strain NP11) OX=1130832 GN=RHTO_03059 PE=4 SV=1	AA Metabolism	YPD	120 h
M7XQ42|M7XQ42_RHOT1	2.95	3.22	30S ribosomal protein s12 OS=Rhodosporidium toruloides (strain NP11) OX=1130832 GN=RHTO_01072 PE=3 SV=1	ribosome	YPD	120 h
M7WZE8|M7WZE8_RHOT1	3.08	3.22	Cation binding protein OS=Rhodosporidium toruloides (strain NP11) OX=1130832 GN=RHTO_07547 PE=4 SV=1		YPD	120 h
M7XZA9|M7XZA9_RHOT1	7.48	3.22	PX domain-containing protein OS=Rhodosporidium toruloides (strain NP11) OX=1130832 GN=RHTO_00086 PE=4 SV=1		YNB	120 h
M7WMH2|M7WMH2_RHOT1	8.74	3.22	Rab GTPase activator OS=Rhodosporidium toruloides (strain NP11) OX=1130832 GN=RHTO_05427 PE=4 SV=1		YNB	48 h
M7XYK8|M7XYK8_RHOT1	4.39	3.22	Transducin family protein/WD-40 repeat family protein OS=Rhodosporidium toruloides (strain NP11) OX=1130832 GN=RHTO_03111 PE=4 SV=1		YNB	120 h
M7WZ22|M7WZ22_RHOT1	4.24	3.21	Glyoxylate reductase OS=Rhodosporidium toruloides (strain NP11) OX=1130832 GN=RHTO_07663 PE=3 SV=1	AA Metabolism	YPD	120 h
M7XI63|M7XI63_RHOT1	4.84	3.21	ATP-binding cassette subfamily G (WHITE) member 2 OS=Rhodosporidium toruloides (strain NP11) OX=1130832 GN=RHTO_04120 PE=4 SV=1		YNB	48 h
M7XMR5|M7XMR5_RHOT1	4.68	3.2	Two-component system chemotaxis family sensor kinase Cph1 OS=Rhodosporidium toruloides (strain NP11) OX=1130832 GN=RHTO_01533 PE=4 SV=1		YNB	48 h
M7WZL4|M7WZL4_RHOT1	2.24	3.19	DUF2939 domain-containing protein OS=Rhodosporidium toruloides (strain NP11) OX=1130832 GN=RHTO_00520 PE=4 SV=1		YPD	120 h
M7X693|M7X693_RHOT1	3.09	3.18	Thiosulfate/3-mercaptopyruvate sulfurtransferase OS=Rhodosporidium toruloides (strain NP11) OX=1130832 GN=RHTO_05136 PE=4 SV=1	AA Metabolism	YNB	120 h
M7XX22|M7XX22_RHOT1	5.36	3.18	2-oxoisovalerate dehydrogenase subunit alpha OS=Rhodosporidium toruloides (strain NP11) OX=1130832 GN=RHTO_04968 PE=3 SV=1	AA Metabolism	YPD	120 h
M7WG53|M7WG53_RHOT1	2.24	3.18	Arf GTPase activating protein OS=Rhodosporidium toruloides (strain NP11) OX=1130832 GN=RHTO_04403 PE=4 SV=1	Endocytosis	YPD	120 h
M7X109|M7X109_RHOT1	4.02	3.18	Diphosphomevalonate decarboxylase OS=Rhodosporidium toruloides (strain NP11) OX=1130832 GN=RHTO_06005 PE=3 SV=1	Terpenoid Biosynthesis	YNB	120 h
M7WCM1|M7WCM1_RHOT1	11.86	3.17	Cullin-associated NEDD8-dissociated protein 1 OS=Rhodosporidium toruloides (strain NP11) OX=1130832 GN=RHTO_06672 PE=3 SV=1		YNB	120 h
M7X5K8|M7X5K8_RHOT1	3.62	3.17	NAD dependent oxidoreductase OS=Rhodosporidium toruloides (strain NP11) OX=1130832 GN=RHTO_00049 PE=4 SV=1		YPD	120 h
M7X450|M7X450_RHOT1	4.19	3.16	Acyl-CoA dehydrogenase OS=Rhodosporidium toruloides (strain NP11) OX=1130832 GN=RHTO_05970 PE=3 SV=1		YPD	120 h
M7WZT3|M7WZT3_RHOT1	2.2	3.16	Glycosyltransferase family 32 protein OS=Rhodosporidium toruloides (strain NP11) OX=1130832 GN=RHTO_07074 PE=3 SV=1		YNB	120 h
M7WXF0|M7WXF0_RHOT1	5.26	3.16	Serine/threonine-protein phosphatase OS=Rhodosporidium toruloides (strain NP11) OX=1130832 GN=RHTO_00824 PE=3 SV=1		YPD	120 h
M7WZZ2|M7WZZ2_RHOT1	3.64	3.16	Vacuolar membrane protein OS=Rhodosporidium toruloides (strain NP11) OX=1130832 GN=RHTO_07149 PE=3 SV=1		YNB	120 h
M7WVX9|M7WVX9_RHOT1	3.81	3.15	SH3 domain-containing protein OS=Rhodosporidium toruloides (strain NP11) OX=1130832 GN=RHTO_01225 PE=4 SV=1		YNB	48 h
M7X129|M7X129_RHOT1	4.15	3.14	UPF0586 protein C9orf41-like protein OS=Rhodosporidium toruloides (strain NP11) OX=1130832 GN=RHTO_06844 PE=4 SV=1	AA Metabolism	YPD	48 h
M7WLF6|M7WLF6_RHOT1	2.45	3.14	Transmembrane protein OS=Rhodosporidium toruloides (strain NP11) OX=1130832 GN=RHTO_05788 PE=4 SV=1		YPD	48 h
M7X4T0|M7X4T0_RHOT1	5.03	3.14	Mitochondrial metallopeptidase OS=Rhodosporidium toruloides (strain NP11) OX=1130832 GN=RHTO_05777 PE=3 SV=1		YNB	120 h
M7WMJ0|M7WMJ0_RHOT1	4.14	3.14	Peptidyl-prolyl cis-trans isomerase OS=Rhodosporidium toruloides (strain NP11) OX=1130832 GN=RHTO_05198 PE=3 SV=1		YPD	120 h
M7X3A8|M7X3A8_RHOT1	5.9	3.13	Medium-chain-acyl-CoA dehydrogenase OS=Rhodosporidium toruloides (strain NP11) OX=1130832 GN=RHTO_04971 PE=3 SV=1	Fatty Acid Degradation/AA Metabolism	YPD	120 h
M7X0F2|M7X0F2_RHOT1	5.16	3.13	40S ribosomal protein S1 OS=Rhodosporidium toruloides (strain NP11) OX=1130832 GN=RPS1 PE=3 SV=1	ribosome	YPD	120 h
M7WX98|M7WX98_RHOT1	7.64	3.13	HAD-superfamily hydrolase subfamily IIB OS=Rhodosporidium toruloides (strain NP11) OX=1130832 GN=RHTO_00769 PE=4 SV=1		YNB	120 h
M7WR65|M7WR65_RHOT1	8.26	3.13	Probable electron transfer flavoprotein subunit alpha OS=Rhodosporidium toruloides (strain NP11) OX=1130832 GN=RHTO_07923 PE=3 SV=1		YNB	120 h
M7X1D8|M7X1D8_RHOT1	5.88	3.12	Aminotransferase classes I and II OS=Rhodosporidium toruloides (strain NP11) OX=1130832 GN=RHTO_06974 PE=4 SV=1		YNB	120 h
M7X6U0|M7X6U0_RHOT1	5.77	3.12	ATP-dependent DNA helicase II subunit 2 OS=Rhodosporidium toruloides (strain NP11) OX=1130832 GN=RHTO_00198 PE=3 SV=1		YPD	120 h
M7WWY4|M7WWY4_RHOT1	3.16	3.12	DNA mismatch repair protein MSH3 OS=Rhodosporidium toruloides (strain NP11) OX=1130832 GN=RHTO_02859 PE=3 SV=1		YPD	120 h
M7WTL5|M7WTL5_RHOT1	4.88	3.11	50S ribosomal protein l19 OS=Rhodosporidium toruloides (strain NP11) OX=1130832 GN=RHTO_06981 PE=3 SV=1	ribosome	YPD	120 h
M7X6U4|M7X6U4_RHOT1	14.34	3.11	Allergen OS=Rhodosporidium toruloides (strain NP11) OX=1130832 GN=RHTO_00203 PE=4 SV=1		YNB	48 h
M7WTB7|M7WTB7_RHOT1	2.93	3.11	Bis(5'-nucleosyl)-tetraphosphatase OS=Rhodosporidium toruloides (strain NP11) OX=1130832 GN=RHTO_01782 PE=4 SV=1		YNB	48 h
M7XN27|M7XN27_RHOT1	2.15	3.11	Indole-3-acetaldehyde reductase (NADPH) OS=Rhodosporidium toruloides (strain NP11) OX=1130832 GN=RHTO_03032 PE=4 SV=1		YNB	120 h
M7WXU4|M7WXU4_RHOT1	4.77	3.1	60S ribosomal protein l12 OS=Rhodosporidium toruloides (strain NP11) OX=1130832 GN=RHTO_07771 PE=3 SV=1	ribosome	YPD	120 h
M7WW70|M7WW70_RHOT1	4.34	3.1	Nicotinamidase OS=Rhodosporidium toruloides (strain NP11) OX=1130832 GN=RHTO_01315 PE=3 SV=1		YPD	48 h
M7X1W9|M7X1W9_RHOT1	5.69	3.1	Preprotein translocase subunit SecE OS=Rhodosporidium toruloides (strain NP11) OX=1130832 GN=RHTO_06114 PE=4 SV=1		YPD	120 h
M7XML8|M7XML8_RHOT1	5.39	3.1	Transmembrane protein OS=Rhodosporidium toruloides (strain NP11) OX=1130832 GN=RHTO_01884 PE=4 SV=1		YNB	120 h
M7WT91|M7WT91_RHOT1	3.15	3.09	C-3 sterol dehydrogenase (C-4 sterol decarboxylase) OS=Rhodosporidium toruloides (strain NP11) OX=1130832 GN=RHTO_01752 PE=4 SV=1		YNB	120 h
M7XNT5|M7XNT5_RHOT1	2.46	3.08	Methylcrotonoyl-CoA carboxylase OS=Rhodosporidium toruloides (strain NP11) OX=1130832 GN=RHTO_00007 PE=3 SV=1	AA Metabolism/cell proliferation	YPD	120 h
M7XMV4|M7XMV4_RHOT1	6.77	3.08	5-oxoprolinase OS=Rhodosporidium toruloides (strain NP11) OX=1130832 GN=RHTO_02952 PE=4 SV=1		YNB	120 h
M7XWN6|M7XWN6_RHOT1	2.16	3.08	ATP-binding protein involved in chromosome partitioning MRP OS=Rhodosporidium toruloides (strain NP11) OX=1130832 GN=RHTO_04853 PE=3 SV=1		YNB	120 h
M7WE46|M7WE46_RHOT1	2.5	3.08	RBR-type E3 ubiquitin transferase OS=Rhodosporidium toruloides (strain NP11) OX=1130832 GN=RHTO_05622 PE=4 SV=1		YPD	120 h
M7WKL7|M7WKL7_RHOT1	6.03	3.07	Aldehyde dehydrogenase (NAD) OS=Rhodosporidium toruloides (strain NP11) OX=1130832 GN=RHTO_05838 PE=3 SV=1	Fatty Acid Degradation/AA Metabolism	YPD	120 h
M7XR71|M7XR71_RHOT1	4.61	3.07	Proteophosphoglycan ppg4 OS=Rhodosporidium toruloides (strain NP11) OX=1130832 GN=RHTO_08071 PE=4 SV=1		YPD	48 h
M7X2D9|M7X2D9_RHOT1	5.24	3.07	Hva1_TUDOR domain-containing protein OS=Rhodosporidium toruloides (strain NP11) OX=1130832 GN=RHTO_04675 PE=4 SV=1		YNB	120 h
M7WX90|M7WX90_RHOT1	4.99	3.06	Guanylate kinase OS=Rhodosporidium toruloides (strain NP11) OX=1130832 GN=RHTO_00759 PE=3 SV=1		YPD	120 h
M7WMT3|M7WMT3_RHOT1	4.72	3.06	Zinc finger PHD-type protein OS=Rhodosporidium toruloides (strain NP11) OX=1130832 GN=RHTO_04564 PE=4 SV=1		YNB	120 h
M7XMJ0|M7XMJ0_RHOT1	5.02	3.05	Translation initiation factor eIF-5 OS=Rhodosporidium toruloides (strain NP11) OX=1130832 GN=RHTO_01849 PE=3 SV=1	Apoptosis/cell proliferation/translation	YNB	120 h
M7WJF8|M7WJF8_RHOT1	5.59	3.05	ADP-ribosylation factor 6 OS=Rhodosporidium toruloides (strain NP11) OX=1130832 GN=RHTO_06645 PE=3 SV=1	Endocytosis	YPD	120 h
M7WYV6|M7WYV6_RHOT1	2.99	3.05	50S ribosomal protein l27 OS=Rhodosporidium toruloides (strain NP11) OX=1130832 GN=RHTO_00230 PE=3 SV=1	ribosome	YPD	120 h
M7X373|M7X373_RHOT1	4.47	3.05	DNA-directed RNA polymerase subunit beta OS=Rhodosporidium toruloides (strain NP11) OX=1130832 GN=RHTO_04931 PE=3 SV=1		YNB	120 h
M7XU97|M7XU97_RHOT1	3.02	3.05	Integral membrane protein OS=Rhodosporidium toruloides (strain NP11) OX=1130832 GN=RHTO_06857 PE=4 SV=1		YPD	120 h
M7X159|M7X159_RHOT1	4.12	3.05	Long-chain-alcohol oxidase OS=Rhodosporidium toruloides (strain NP11) OX=1130832 GN=RHTO_06879 PE=3 SV=1		YPD	120 h
M7XQ43|M7XQ43_RHOT1	3.33	3.05	Paired amphipathic helix protein Sin3a OS=Rhodosporidium toruloides (strain NP11) OX=1130832 GN=RHTO_00472 PE=4 SV=1		YNB	120 h
M7X263|M7X263_RHOT1	3.83	3.05	Peptide-methionine (R)-S-oxide reductase OS=Rhodosporidium toruloides (strain NP11) OX=1130832 GN=RHTO_04589 PE=3 SV=1		YPD	120 h
M7WM43|M7WM43_RHOT1	8.32	3.05	RNA helicase OS=Rhodosporidium toruloides (strain NP11) OX=1130832 GN=RHTO_01637 PE=3 SV=1		YNB	120 h
M7XJX0|M7XJX0_RHOT1	2.9	3.04	Prolactin regulatory element-binding protein OS=Rhodosporidium toruloides (strain NP11) OX=1130832 GN=RHTO_03377 PE=4 SV=1		YNB	120 h
M7XRR1|M7XRR1_RHOT1	3.09	3.03	Casein kinase II subunit beta OS=Rhodosporidium toruloides (strain NP11) OX=1130832 GN=RHTO_07783 PE=3 SV=1	Ribosome biogenesis/cell proliferation	YPD	120 h
M7XJZ1|M7XJZ1_RHOT1	5.15	3.03	MSC1 protein OS=Rhodosporidium toruloides (strain NP11) OX=1130832 GN=RHTO_03397 PE=4 SV=1		YPD	120 h
M7WNC6|M7WNC6_RHOT1	3.22	3.03	Nuclear pore protein SEH1 OS=Rhodosporidium toruloides (strain NP11) OX=1130832 GN=RHTO_01262 PE=3 SV=1		YNB	120 h
M7WUT3|M7WUT3_RHOT1	4.52	3.02	DNA replication licensing factor MCM2 OS=Rhodosporidium toruloides (strain NP11) OX=1130832 GN=RHTO_01473 PE=3 SV=1	cell cycle	YPD	120 h
M7WXJ7|M7WXJ7_RHOT1	5.81	3.02	Zinc metalloprotease OS=Rhodosporidium toruloides (strain NP11) OX=1130832 GN=RHTO_07943 PE=4 SV=1		YPD	48 h
M7XE48|M7XE48_RHOT1	3.6	3.02	Protein phosphatase 2c OS=Rhodosporidium toruloides (strain NP11) OX=1130832 GN=RHTO_01309 PE=3 SV=1		YNB	48 h
M7WHI3|M7WHI3_RHOT1	10.51	3.02	RanBP1 domain containing protein OS=Rhodosporidium toruloides (strain NP11) OX=1130832 GN=RHTO_03981 PE=4 SV=1		YNB	48 h
M7WWY2|M7WWY2_RHOT1	7.14	3.01	Glucose repression regulatory protein TUP1 OS=Rhodosporidium toruloides (strain NP11) OX=1130832 GN=RHTO_00629 PE=4 SV=1	cell cycle	YNB	120 h
M7WYX6|M7WYX6_RHOT1	4.25	3.01	Eukaryotic translation initiation factor 6 OS=Rhodosporidium toruloides (strain NP11) OX=1130832 GN=TIF6 PE=3 SV=1	Ribosome biogenesis/translation	YNB	120 h
M7XCK8|M7XCK8_RHOT1	5.34	3	C2H2 finger and ankyrin domain protein OS=Rhodosporidium toruloides (strain NP11) OX=1130832 GN=RHTO_01574 PE=3 SV=1		YNB	120 h
M7WGX4|M7WGX4_RHOT1	2.19	3	Alkylated DNA repair protein alkB-like protein OS=Rhodosporidium toruloides (strain NP11) OX=1130832 GN=RHTO_04237 PE=4 SV=1		YPD	48 h
M7XS31|M7XS31_RHOT1	5.86	3	Chaperonin-containing t-complex zeta subunit Cct6 OS=Rhodosporidium toruloides (strain NP11) OX=1130832 GN=RHTO_07904 PE=3 SV=1		YNB	120 h
M7XLN1|M7XLN1_RHOT1	5.35	3	Cold-shock DNA-binding domain containing protein OS=Rhodosporidium toruloides (strain NP11) OX=1130832 GN=RHTO_04974 PE=4 SV=1		YNB	120 h
M7X085|M7X085_RHOT1	3.28	3	DHX37 protein OS=Rhodosporidium toruloides (strain NP11) OX=1130832 GN=RHTO_07254 PE=4 SV=1		YNB	48 h
M7WLS6|M7WLS6_RHOT1	3.72	3	Proteophosphoglycan ppg4 OS=Rhodosporidium toruloides (strain NP11) OX=1130832 GN=RHTO_05383 PE=4 SV=1		YPD	120 h
M7XEP0|M7XEP0_RHOT1	3.94	3	Transmembrane receptor OS=Rhodosporidium toruloides (strain NP11) OX=1130832 GN=RHTO_01033 PE=3 SV=1		YPD	120 h
M7X2H4|M7X2H4_RHOT1	2.06	2.99	Transmembrane protein OS=Rhodosporidium toruloides (strain NP11) OX=1130832 GN=RHTO_04710 PE=4 SV=1		YNB	120 h
M7WQG8|M7WQG8_RHOT1	2.03	2.99	Type B carboxylesterase domain containing protein OS=Rhodosporidium toruloides (strain NP11) OX=1130832 GN=RHTO_03669 PE=4 SV=1		YPD	120 h
M7XAL7|M7XAL7_RHOT1	3.14	2.98	Peroxiredoxin Q/BCP OS=Rhodosporidium toruloides (strain NP11) OX=1130832 GN=RHTO_02385 PE=4 SV=1		YNB	120 h
M7WGK5|M7WGK5_RHOT1	5.47	2.98	3-beta hydroxysteroid dehydrogenase/isomerase OS=Rhodosporidium toruloides (strain NP11) OX=1130832 GN=RHTO_04342 PE=4 SV=1		YNB	120 h
M7XC99|M7XC99_RHOT1	4.83	2.98	CCR4-NOT transcription complex subunit 1 OS=Rhodosporidium toruloides (strain NP11) OX=1130832 GN=RHTO_01860 PE=4 SV=1		YNB	120 h
M7WK28|M7WK28_RHOT1	6.15	2.98	tRNA (Guanine-N7-)-methyltransferase subunit Trm82 OS=Rhodosporidium toruloides (strain NP11) OX=1130832 GN=RHTO_05942 PE=4 SV=1		YNB	120 h
M7WM85|M7WM85_RHOT1	2.93	2.98	Zinc finger SWIM-type domain containing protein OS=Rhodosporidium toruloides (strain NP11) OX=1130832 GN=RHTO_05528 PE=4 SV=1		YPD	120 h
M7WU24|M7WU24_RHOT1	2.63	2.97	Ammonium transporter OS=Rhodosporidium toruloides (strain NP11) OX=1130832 GN=RHTO_01846 PE=3 SV=1		YNB	120 h
M7XMC5|M7XMC5_RHOT1	2.68	2.97	ATP-dependent rrna helicase rrp3 OS=Rhodosporidium toruloides (strain NP11) OX=1130832 GN=RHTO_01774 PE=3 SV=1		YNB	120 h
M7WIS3|M7WIS3_RHOT1	6.92	2.97	Bromodomain transcription factor OS=Rhodosporidium toruloides (strain NP11) OX=1130832 GN=RHTO_03336 PE=4 SV=1		YPD	48 h
M7X3S2|M7X3S2_RHOT1	5.26	2.97	Uncharacterized protein OS=Rhodosporidium toruloides (strain NP11) OX=1130832 GN=RHTO_06514 PE=4 SV=1		YPD	120 h
M7WTT0|M7WTT0_RHOT1	5.9	2.96	Cysteine desulfurase OS=Rhodosporidium toruloides (strain NP11) OX=1130832 GN=RHTO_01735 PE=3 SV=1		YNB	120 h
M7XXG5|M7XXG5_RHOT1	2.01	2.96	Non-specific serine/threonine protein kinase OS=Rhodosporidium toruloides (strain NP11) OX=1130832 GN=RHTO_02684 PE=3 SV=1		YNB	120 h
M7WM30|M7WM30_RHOT1	8.86	2.96	Succinate--CoA ligase [ADP-forming] subunit beta mitochondrial OS=Rhodosporidium toruloides (strain NP11) OX=1130832 GN=RHTO_05264 PE=3 SV=1		YNB	120 h
M7WTY0|M7WTY0_RHOT1	3.82	2.96	X-pro dipeptidyl-peptidase (S15 family) protein OS=Rhodosporidium toruloides (strain NP11) OX=1130832 GN=RHTO_06051 PE=4 SV=1		YNB	48 h
M7XJ94|M7XJ94_RHOT1	7	2.95	YTH domain-containing protein OS=Rhodosporidium toruloides (strain NP11) OX=1130832 GN=RHTO_03464 PE=4 SV=1		YPD	48 h
M7XGH5|M7XGH5_RHOT1	4.02	2.95	D-arabinitol dehydrogenase OS=Rhodosporidium toruloides (strain NP11) OX=1130832 GN=RHTO_07844 PE=3 SV=1		YNB	120 h
M7WYB9|M7WYB9_RHOT1	2.06	2.95	Uncharacterized protein OS=Rhodosporidium toruloides (strain NP11) OX=1130832 GN=RHTO_00050 PE=4 SV=1		YPD	120 h
M7WUN9|M7WUN9_RHOT1	6.16	2.94	U3 small nucleolar RNA-associated protein 13 OS=Rhodosporidium toruloides (strain NP11) OX=1130832 GN=RHTO_06301 PE=4 SV=1	Ribosome biogenesis	YNB	120 h
M7WW72|M7WW72_RHOT1	3.97	2.94	AFG3 family protein OS=Rhodosporidium toruloides (strain NP11) OX=1130832 GN=RHTO_05017 PE=3 SV=1		YPD	120 h
M7WSY6|M7WSY6_RHOT1	2.2	2.94	Mitogen-activated protein kinase kinase kinase OS=Rhodosporidium toruloides (strain NP11) OX=1130832 GN=RHTO_06736 PE=3 SV=1		YPD	48 h
M7X3K3|M7X3K3_RHOT1	3.06	2.94	Metal ion binding protein OS=Rhodosporidium toruloides (strain NP11) OX=1130832 GN=RHTO_06591 PE=4 SV=1		YNB	120 h
M7WYP6|M7WYP6_RHOT1	4.12	2.94	Peptidyl-prolyl cis-trans isomerase OS=Rhodosporidium toruloides (strain NP11) OX=1130832 GN=RHTO_00155 PE=3 SV=1		YPD	120 h
M7X302|M7X302_RHOT1	3.51	2.93	Glycerone kinase OS=Rhodosporidium toruloides (strain NP11) OX=1130832 GN=RHTO_04669 PE=3 SV=1		YNB	120 h
M7WTU1|M7WTU1_RHOT1	4.97	2.91	Alpha/beta hydrolase fold-1 domain containing protein OS=Rhodosporidium toruloides (strain NP11) OX=1130832 GN=RHTO_01561 PE=4 SV=1		YPD	120 h
M7X597|M7X597_RHOT1	4.99	2.91	Beta-glucosidase OS=Rhodosporidium toruloides (strain NP11) OX=1130832 GN=RHTO_05581 PE=3 SV=1		YNB	120 h
M7WKM9|M7WKM9_RHOT1	4.93	2.91	C2 NT-type domain-containing protein OS=Rhodosporidium toruloides (strain NP11) OX=1130832 GN=RHTO_05848 PE=4 SV=1		YPD	48 h
M7XHD3|M7XHD3_RHOT1	3.32	2.91	Golgi reassembly stacking protein 2 OS=Rhodosporidium toruloides (strain NP11) OX=1130832 GN=RHTO_04343 PE=4 SV=1		YNB	48 h
M7X532|M7X532_RHOT1	2.48	2.91	Microsomal glutathione S-transferase 3 OS=Rhodosporidium toruloides (strain NP11) OX=1130832 GN=RHTO_03175 PE=4 SV=1		YPD	120 h
M7WY75|M7WY75_RHOT1	6.25	2.91	Peptide chain release factor eRF subunit 1 OS=Rhodosporidium toruloides (strain NP11) OX=1130832 GN=RHTO_08138 PE=3 SV=1		YNB	120 h
M7WRV6|M7WRV6_RHOT1	3.25	2.91	Peptidyl-prolyl cis-trans isomerase OS=Rhodosporidium toruloides (strain NP11) OX=1130832 GN=RHTO_02573 PE=4 SV=1		YPD	120 h
M7WEH6|M7WEH6_RHOT1	4.6	2.91	Ubiquitin-protein ligase Sel1/Ubx2 OS=Rhodosporidium toruloides (strain NP11) OX=1130832 GN=RHTO_05559 PE=4 SV=1		YPD	120 h
M7WQS7|M7WQS7_RHOT1	3.64	2.9	Choline-phosphate cytidylyltransferase OS=Rhodosporidium toruloides (strain NP11) OX=1130832 GN=RHTO_03360 PE=3 SV=1		YNB	120 h
M7X7U0|M7X7U0_RHOT1	3.26	2.9	COP9 signalosome complex subunit 1 OS=Rhodosporidium toruloides (strain NP11) OX=1130832 GN=RHTO_00588 PE=3 SV=1		YPD	120 h
M7XJI9|M7XJI9_RHOT1	2.99	2.9	ERO1-like protein beta OS=Rhodosporidium toruloides (strain NP11) OX=1130832 GN=RHTO_06063 PE=3 SV=1		YNB	120 h
M7WP10|M7WP10_RHOT1	4.5	2.9	GDP-L-fucose synthase OS=Rhodosporidium toruloides (strain NP11) OX=1130832 GN=RHTO_04073 PE=3 SV=1		YPD	120 h
M7X566|M7X566_RHOT1	7.4	2.9	C-type cyclin OS=Rhodosporidium toruloides (strain NP11) OX=1130832 GN=RHTO_03210 PE=3 SV=1		YPD	48 h
M7WM05|M7WM05_RHOT1	3.64	2.89	60S ribosomal protein l11 OS=Rhodosporidium toruloides (strain NP11) OX=1130832 GN=RHTO_05617 PE=3 SV=1	ribosome	YPD	120 h
M7XW45|M7XW45_RHOT1	4.48	2.89	Acyl_transf_3 domain-containing protein OS=Rhodosporidium toruloides (strain NP11) OX=1130832 GN=RHTO_04647 PE=4 SV=1		YPD	120 h
M7WLS6|M7WLS6_RHOT1	3.35	2.89	Proteophosphoglycan ppg4 OS=Rhodosporidium toruloides (strain NP11) OX=1130832 GN=RHTO_05383 PE=4 SV=1		YPD	48 h
M7XJJ1|M7XJJ1_RHOT1	6.2	2.89	Glycoside hydrolase family 18 protein OS=Rhodosporidium toruloides (strain NP11) OX=1130832 GN=RHTO_03564 PE=4 SV=1		YNB	120 h
M7XLR5|M7XLR5_RHOT1	4.56	2.89	Methylenetetrahydrofolate dehydrogenase (NAD+) OS=Rhodosporidium toruloides (strain NP11) OX=1130832 GN=RHTO_05024 PE=4 SV=1		YNB	120 h
M7X2Z7|M7X2Z7_RHOT1	3.32	2.89	Phenylalanine--tRNA ligase OS=Rhodosporidium toruloides (strain NP11) OX=1130832 GN=RHTO_04871 PE=3 SV=1		YNB	120 h
M7WHX4|M7WHX4_RHOT1	3.06	2.89	Phospholipid-transporting ATPase OS=Rhodosporidium toruloides (strain NP11) OX=1130832 GN=RHTO_03620 PE=3 SV=1		YNB	120 h
M7XIH3|M7XIH3_RHOT1	4.43	2.88	Acyl-CoA dehydrogenase OS=Rhodosporidium toruloides (strain NP11) OX=1130832 GN=RHTO_06738 PE=3 SV=1	Fatty Acid Degradation/AA Metabolism	YPD	120 h
M7WVS6|M7WVS6_RHOT1	2.2	2.88	Aspartic-type endopeptidase OS=Rhodosporidium toruloides (strain NP11) OX=1130832 GN=RHTO_04867 PE=3 SV=1	Lysosome	YPD	120 h
M7WR90|M7WR90_RHOT1	4.06	2.88	Ribosomal RNA large subunit methyltransferase F OS=Rhodosporidium toruloides (strain NP11) OX=1130832 GN=RHTO_03319 PE=4 SV=1	ribosome	YPD	48 h
M7XEZ4|M7XEZ4_RHOT1	8.58	2.88	Clr2_transil domain-containing protein OS=Rhodosporidium toruloides (strain NP11) OX=1130832 GN=RHTO_00683 PE=4 SV=1		YPD	48 h
M7WQM0|M7WQM0_RHOT1	5.12	2.88	von Willebrand factor type A domain containing protein OS=Rhodosporidium toruloides (strain NP11) OX=1130832 GN=RHTO_03714 PE=4 SV=1		YPD	48 h
M7X430|M7X430_RHOT1	6	2.88	Integrin alpha N-terminal domain superfamily protein OS=Rhodosporidium toruloides (strain NP11) OX=1130832 GN=RHTO_02827 PE=3 SV=1		YNB	120 h
M7WQ37|M7WQ37_RHOT1	3.79	2.87	Chitin deacetylase OS=Rhodosporidium toruloides (strain NP11) OX=1130832 GN=RHTO_03700 PE=4 SV=1		YNB	48 h
M7XHE8|M7XHE8_RHOT1	5.47	2.87	Leukotriene-A4 hydrolase OS=Rhodosporidium toruloides (strain NP11) OX=1130832 GN=RHTO_07641 PE=3 SV=1		YPD	48 h
M7XH91|M7XH91_RHOT1	2.98	2.87	Dephospho-CoA kinase OS=Rhodosporidium toruloides (strain NP11) OX=1130832 GN=RHTO_04302 PE=3 SV=1		YPD	120 h
M7XTB8|M7XTB8_RHOT1	4.65	2.87	Nucleolar protein 14 OS=Rhodosporidium toruloides (strain NP11) OX=1130832 GN=RHTO_07207 PE=3 SV=1		YNB	120 h
M7XNF6|M7XNF6_RHOT1	2.02	2.87	Small nuclear ribonucleoprotein E OS=Rhodosporidium toruloides (strain NP11) OX=1130832 GN=RHTO_01365 PE=3 SV=1		YNB	120 h
M7XBM0|M7XBM0_RHOT1	4.05	2.87	Transcription factor hoxa13 putative OS=Rhodosporidium toruloides (strain NP11) OX=1130832 GN=RHTO_02030 PE=4 SV=1		YPD	120 h
M7WHN1|M7WHN1_RHOT1	6.18	2.87	Zf-met2 domain-containing protein OS=Rhodosporidium toruloides (strain NP11) OX=1130832 GN=RHTO_03785 PE=4 SV=1		YNB	120 h
M7WKY1|M7WKY1_RHOT1	4.99	2.86	Transcription initiation factor TFIID subunit 1 OS=Rhodosporidium toruloides (strain NP11) OX=1130832 GN=RHTO_05897 PE=4 SV=1		YNB	120 h
M7XG73|M7XG73_RHOT1	4.4	2.86	Translation inhibitor endoribonuclease OS=Rhodosporidium toruloides (strain NP11) OX=1130832 GN=RHTO_07719 PE=3 SV=1	translation	YPD	120 h
M7WXA5|M7WXA5_RHOT1	2.92	2.85	Chitin deacetylase OS=Rhodosporidium toruloides (strain NP11) OX=1130832 GN=RHTO_08059 PE=4 SV=1		YPD	120 h
M7XGT9|M7XGT9_RHOT1	8.18	2.85	Cohesin complex subunit SCC1 OS=Rhodosporidium toruloides (strain NP11) OX=1130832 GN=RHTO_04530 PE=3 SV=1		YNB	48 h
M7WQY8|M7WQY8_RHOT1	5.76	2.85	Glutamate-rich WD repeat containing protein OS=Rhodosporidium toruloides (strain NP11) OX=1130832 GN=RHTO_03521 PE=4 SV=1		YNB	120 h
M7XLS6|M7XLS6_RHOT1	4.67	2.85	Glycogen debranching enzyme glycoside hydrolase family 13 protein OS=Rhodosporidium toruloides (strain NP11) OX=1130832 GN=RHTO_05039 PE=4 SV=1		YPD	120 h
M7XUH0|M7XUH0_RHOT1	4.23	2.85	NAD+ kinase OS=Rhodosporidium toruloides (strain NP11) OX=1130832 GN=RHTO_06947 PE=3 SV=1		YNB	48 h
M7WXI0|M7WXI0_RHOT1	6.44	2.85	Replication factor C subunit 1 OS=Rhodosporidium toruloides (strain NP11) OX=1130832 GN=RHTO_08114 PE=3 SV=1		YNB	120 h
M7WWX1|M7WWX1_RHOT1	2.95	2.85	White collar 2 protein OS=Rhodosporidium toruloides (strain NP11) OX=1130832 GN=RHTO_02844 PE=3 SV=1		YNB	120 h
M7WXJ7|M7WXJ7_RHOT1	3.9	2.85	Zinc metalloprotease OS=Rhodosporidium toruloides (strain NP11) OX=1130832 GN=RHTO_07943 PE=4 SV=1		YPD	120 h
M7XEQ0|M7XEQ0_RHOT1	3.15	2.84	Acyl carrier protein OS=Rhodosporidium toruloides (strain NP11) OX=1130832 GN=RHTO_01048 PE=3 SV=1		YPD	120 h
M7WHJ6|M7WHJ6_RHOT1	3.1	2.84	ATP-dependent Clp protease ATP-binding subunit ClpX OS=Rhodosporidium toruloides (strain NP11) OX=1130832 GN=RHTO_03996 PE=4 SV=1		YNB	120 h
M7WDW4|M7WDW4_RHOT1	2.66	2.84	Coiled-coil domain-containing protein 137 OS=Rhodosporidium toruloides (strain NP11) OX=1130832 GN=RHTO_05864 PE=4 SV=1		YPD	48 h
M7XLA4|M7XLA4_RHOT1	2.71	2.84	GPI ethanolamine phosphate transferase 3 OS=Rhodosporidium toruloides (strain NP11) OX=1130832 GN=RHTO_04838 PE=3 SV=1		YPD	120 h
M7WU43|M7WU43_RHOT1	2.3	2.84	RecQ family helicase MusN OS=Rhodosporidium toruloides (strain NP11) OX=1130832 GN=RHTO_06116 PE=3 SV=1		YPD	120 h
M7WQ73|M7WQ73_RHOT1	4.92	2.83	Aconitate hydratase mitochondrial OS=Rhodosporidium toruloides (strain NP11) OX=1130832 GN=RHTO_08030 PE=3 SV=1	AA Biosynthesis	YPD	120 h
M7X2B5|M7X2B5_RHOT1	10.35	2.83	Glutamate dehydrogenase OS=Rhodosporidium toruloides (strain NP11) OX=1130832 GN=RHTO_04650 PE=3 SV=1	Arginine Biosynthesis	YNB	120 h
M7XQ33|M7XQ33_RHOT1	4.42	2.83	Ab-hydrolase associated lipase OS=Rhodosporidium toruloides (strain NP11) OX=1130832 GN=RHTO_01062 PE=4 SV=1	Lysosome	YNB	120 h
M7X318|M7X318_RHOT1	3.9	2.83	Small nuclear ribonucleoprotein G OS=Rhodosporidium toruloides (strain NP11) OX=1130832 GN=RHTO_04689 PE=3 SV=1		YPD	120 h
M7X3E9|M7X3E9_RHOT1	3.07	2.82	Kynurenine/2-aminoadipate aminotransferase OS=Rhodosporidium toruloides (strain NP11) OX=1130832 GN=RHTO_04809 PE=4 SV=1	AA Metabolism	YPD	120 h
M7XQZ9|M7XQZ9_RHOT1	2.19	2.82	Protein kinase domain-containing protein OS=Rhodosporidium toruloides (strain NP11) OX=1130832 GN=RHTO_08001 PE=4 SV=1		YPD	48 h
M7WTS2|M7WTS2_RHOT1	2.68	2.82	MHYT domain signaling protein OS=Rhodosporidium toruloides (strain NP11) OX=1130832 GN=RHTO_07051 PE=4 SV=1		YNB	120 h
M7WGU3|M7WGU3_RHOT1	3.35	2.82	Monothiol glutaredoxin OS=Rhodosporidium toruloides (strain NP11) OX=1130832 GN=RHTO_04201 PE=4 SV=1		YPD	120 h
M7XMF4|M7XMF4_RHOT1	2.79	2.81	SCY1-like protein kinase OS=Rhodosporidium toruloides (strain NP11) OX=1130832 GN=RHTO_02816 PE=4 SV=1		YPD	48 h
M7XCR9|M7XCR9_RHOT1	5.94	2.81	DDT domain-containing protein OS=Rhodosporidium toruloides (strain NP11) OX=1130832 GN=RHTO_01644 PE=4 SV=1		YNB	120 h
M7WUE0|M7WUE0_RHOT1	2.14	2.8	F-actin-capping protein subunit beta OS=Rhodosporidium toruloides (strain NP11) OX=1130832 GN=RHTO_01333 PE=3 SV=1	Endocytosis	YNB	120 h
M7XG27|M7XG27_RHOT1	4.31	2.8	DnaJ family protein OS=Rhodosporidium toruloides (strain NP11) OX=1130832 GN=RHTO_05266 PE=4 SV=1		YNB	120 h
M7WHN9|M7WHN9_RHOT1	5.16	2.8	Malic enzyme OS=Rhodosporidium toruloides (strain NP11) OX=1130832 GN=RHTO_03795 PE=3 SV=1		YNB	120 h
M7WG12|M7WG12_RHOT1	2.52	2.8	Translation initiation factor eIF-1 OS=Rhodosporidium toruloides (strain NP11) OX=1130832 GN=RHTO_04549 PE=3 SV=1	translation	YNB	120 h
M7X1B9|M7X1B9_RHOT1	3.61	2.8	Zinc finger C2H2-type domain containing protein transcription factor OS=Rhodosporidium toruloides (strain NP11) OX=1130832 GN=RHTO_06954 PE=4 SV=1		YNB	120 h
M7XQ01|M7XQ01_RHOT1	7.6	2.79	Aspartate aminotransferase OS=Rhodosporidium toruloides (strain NP11) OX=1130832 GN=RHTO_01027 PE=3 SV=1	AA Biosynthesis	YNB	120 h
M7XGJ1|M7XGJ1_RHOT1	8.04	2.79	Isovaleryl-CoA dehydrogenase OS=Rhodosporidium toruloides (strain NP11) OX=1130832 GN=RHTO_07865 PE=3 SV=1	AA Metabolism	YPD	48 h
M7XB33|M7XB33_RHOT1	2.42	2.79	60S acidic ribosomal protein P0 OS=Rhodosporidium toruloides (strain NP11) OX=1130832 GN=RHTO_02232 PE=3 SV=1	ribosome	YPD	120 h
M7XPQ4|M7XPQ4_RHOT1	2.22	2.79	AP2-associated kinase OS=Rhodosporidium toruloides (strain NP11) OX=1130832 GN=RHTO_00327 PE=4 SV=1		YNB	48 h
M7WHL0|M7WHL0_RHOT1	5.13	2.79	Armadillo-type fold domain containing protein OS=Rhodosporidium toruloides (strain NP11) OX=1130832 GN=RHTO_03765 PE=3 SV=1		YNB	120 h
M7X3V2|M7X3V2_RHOT1	2.41	2.79	Beta-lactamase OS=Rhodosporidium toruloides (strain NP11) OX=1130832 GN=RHTO_02747 PE=4 SV=1		YNB	48 h
M7XVY6|M7XVY6_RHOT1	4.96	2.79	Beta-N-acetylhexosaminidase OS=Rhodosporidium toruloides (strain NP11) OX=1130832 GN=RHTO_04586 PE=3 SV=1		YNB	120 h
M7WEJ4|M7WEJ4_RHOT1	2.79	2.79	D-arabinose 1-dehydrogenase OS=Rhodosporidium toruloides (strain NP11) OX=1130832 GN=RHTO_05579 PE=4 SV=1		YPD	120 h
M7XAT3|M7XAT3_RHOT1	5.65	2.79	Mitochondrial chaperone BCS1 OS=Rhodosporidium toruloides (strain NP11) OX=1130832 GN=RHTO_02470 PE=4 SV=1		YPD	120 h
M7WF98|M7WF98_RHOT1	4.15	2.79	Myo-inositol 2-dehydrogenase OS=Rhodosporidium toruloides (strain NP11) OX=1130832 GN=RHTO_05265 PE=4 SV=1		YNB	120 h
M7XM05|M7XM05_RHOT1	3.08	2.79	RNA lariat debranching enzyme OS=Rhodosporidium toruloides (strain NP11) OX=1130832 GN=RHTO_02675 PE=3 SV=1		YNB	120 h
M7X689|M7X689_RHOT1	11.91	2.78	Phosphoglycerate kinase OS=Rhodosporidium toruloides (strain NP11) OX=1130832 GN=RHTO_00033 PE=3 SV=1	AA Biosynthesis	YNB	120 h
M7X9C2|M7X9C2_RHOT1	5.58	2.78	Non-specific serine/threonine protein kinase OS=Rhodosporidium toruloides (strain NP11) OX=1130832 GN=RHTO_03515 PE=4 SV=1	Ribosome biogenesis	YPD	120 h
M7X1T3|M7X1T3_RHOT1	4.21	2.77	Glutaryl-CoA dehydrogenase OS=Rhodosporidium toruloides (strain NP11) OX=1130832 GN=RHTO_06079 PE=3 SV=1	Fatty Acid Degradation/AA Metabolism	YPD	120 h
M7X0R3|M7X0R3_RHOT1	5.52	2.77	Rheb small monomeric GTPase RhbA OS=Rhodosporidium toruloides (strain NP11) OX=1130832 GN=RHTO_06749 PE=4 SV=1	TOR	YPD	120 h
M7XM12|M7XM12_RHOT1	3.77	2.77	Amino-acid N-acetyltransferase subunit Mak10 OS=Rhodosporidium toruloides (strain NP11) OX=1130832 GN=RHTO_02685 PE=3 SV=1		YNB	120 h
M7WK27|M7WK27_RHOT1	6.49	2.77	Carbohydrate-Binding Module Family 48 protein OS=Rhodosporidium toruloides (strain NP11) OX=1130832 GN=RHTO_02458 PE=4 SV=1		YNB	120 h
M7X596|M7X596_RHOT1	3.59	2.77	Centromere protein C OS=Rhodosporidium toruloides (strain NP11) OX=1130832 GN=RHTO_02973 PE=3 SV=1		YPD	120 h
M7XJ50|M7XJ50_RHOT1	2.54	2.77	Non-specific serine/threonine protein kinase OS=Rhodosporidium toruloides (strain NP11) OX=1130832 GN=RHTO_03732 PE=3 SV=1		YNB	48 h
M7WYN4|M7WYN4_RHOT1	5.93	2.77	Protein phosphatase 2c OS=Rhodosporidium toruloides (strain NP11) OX=1130832 GN=RHTO_07835 PE=3 SV=1		YNB	120 h
M7XPE8|M7XPE8_RHOT1	4.02	2.77	Protoglobin domain-containing protein OS=Rhodosporidium toruloides (strain NP11) OX=1130832 GN=RHTO_00182 PE=4 SV=1		YPD	120 h
M7XYS1|M7XYS1_RHOT1	2.31	2.77	Zinc finger protein 622 OS=Rhodosporidium toruloides (strain NP11) OX=1130832 GN=RHTO_03187 PE=3 SV=1		YNB	120 h
M7X6U4|M7X6U4_RHOT1	10.89	2.76	Allergen OS=Rhodosporidium toruloides (strain NP11) OX=1130832 GN=RHTO_00203 PE=4 SV=1		YNB	120 h
M7WYX0|M7WYX0_RHOT1	2.48	2.76	Chromatin assembly factor 1 subunit B OS=Rhodosporidium toruloides (strain NP11) OX=1130832 GN=RHTO_07921 PE=4 SV=1		YNB	120 h
M7XML8|M7XML8_RHOT1	2.4	2.76	Transmembrane protein OS=Rhodosporidium toruloides (strain NP11) OX=1130832 GN=RHTO_01884 PE=4 SV=1		YNB	48 h
M7WRR0|M7WRR0_RHOT1	5.71	2.75	Vesicle budding-related protein protein transporter SEC13 OS=Rhodosporidium toruloides (strain NP11) OX=1130832 GN=RHTO_02528 PE=3 SV=1	TOR	YNB	120 h
M7WTP5|M7WTP5_RHOT1	4.5	2.75	Aminomethyltransferase OS=Rhodosporidium toruloides (strain NP11) OX=1130832 GN=RHTO_07021 PE=3 SV=1		YNB	120 h
M7WTB9|M7WTB9_RHOT1	13.45	2.75	Heat shock transcription factor OS=Rhodosporidium toruloides (strain NP11) OX=1130832 GN=RHTO_06861 PE=3 SV=1		YPD	48 h
M7XHC8|M7XHC8_RHOT1	5.57	2.75	Endosomal peripheral membrane protein OS=Rhodosporidium toruloides (strain NP11) OX=1130832 GN=RHTO_04338 PE=3 SV=1		YNB	120 h
M7X7M7|M7X7M7_RHOT1	2.49	2.75	Glutathione S-transferase C-terminal-like domain protein OS=Rhodosporidium toruloides (strain NP11) OX=1130832 GN=RHTO_00533 PE=4 SV=1		YNB	120 h
M7XMF3|M7XMF3_RHOT1	9.6	2.75	Striatin-related protein OS=Rhodosporidium toruloides (strain NP11) OX=1130832 GN=RHTO_01809 PE=4 SV=1		YNB	48 h
M7WWE6|M7WWE6_RHOT1	6.36	2.74	Protein bcp1 OS=Rhodosporidium toruloides (strain NP11) OX=1130832 GN=RHTO_05102 PE=3 SV=1		YPD	48 h
M7X0X4|M7X0X4_RHOT1	2.61	2.74	Iron/copper transporter Atx1 OS=Rhodosporidium toruloides (strain NP11) OX=1130832 GN=RHTO_06789 PE=4 SV=1		YPD	120 h
M7WEL7|M7WEL7_RHOT1	3.88	2.74	Mitochondrial carrier protein tricarboxylate carrier OS=Rhodosporidium toruloides (strain NP11) OX=1130832 GN=RHTO_05609 PE=3 SV=1		YPD	120 h
M7WVL2|M7WVL2_RHOT1	5.7	2.73	WD repeat domain 75 OS=Rhodosporidium toruloides (strain NP11) OX=1130832 GN=RHTO_00890 PE=4 SV=1	Ribosome biogenesis	YNB	120 h
M7X342|M7X342_RHOT1	4.78	2.73	ArAE_2_N domain-containing protein OS=Rhodosporidium toruloides (strain NP11) OX=1130832 GN=RHTO_04714 PE=4 SV=1		YNB	120 h
M7XVV3|M7XVV3_RHOT1	6.16	2.73	mRNA binding protein Pumilio OS=Rhodosporidium toruloides (strain NP11) OX=1130832 GN=RHTO_06377 PE=4 SV=1		YNB	120 h
M7XKS3|M7XKS3_RHOT1	4.85	2.73	Phosphatase activator OS=Rhodosporidium toruloides (strain NP11) OX=1130832 GN=RHTO_04663 PE=4 SV=1		YNB	120 h
M7WSM5|M7WSM5_RHOT1	4	2.72	Nuclear GTP-binding protein OS=Rhodosporidium toruloides (strain NP11) OX=1130832 GN=RHTO_07311 PE=4 SV=1	Ribosome biogenesis	YNB	48 h
M7WW52|M7WW52_RHOT1	3.01	2.72	Nucleolar GTP-binding protein 2 OS=Rhodosporidium toruloides (strain NP11) OX=1130832 GN=RHTO_01065 PE=3 SV=1	Ribosome biogenesis	YNB	48 h
M7XG48|M7XG48_RHOT1	2.73	2.72	Citrate lyase subunit beta-like protein OS=Rhodosporidium toruloides (strain NP11) OX=1130832 GN=RHTO_07689 PE=4 SV=1		YNB	120 h
M7WUT3|M7WUT3_RHOT1	6.9	2.71	DNA replication licensing factor MCM2 OS=Rhodosporidium toruloides (strain NP11) OX=1130832 GN=RHTO_01473 PE=3 SV=1	cell cycle	YPD	48 h
M7WUR7|M7WUR7_RHOT1	5.97	2.71	Actin cytoskeleton protein OS=Rhodosporidium toruloides (strain NP11) OX=1130832 GN=RHTO_06331 PE=4 SV=1		YNB	120 h
M7WRQ7|M7WRQ7_RHOT1	3.48	2.71	Chalcone-flavanone isomerase OS=Rhodosporidium toruloides (strain NP11) OX=1130832 GN=RHTO_02523 PE=4 SV=1		YPD	120 h
M7WVJ0|M7WVJ0_RHOT1	2.06	2.71	Nuclear distribution protein nudE-like protein OS=Rhodosporidium toruloides (strain NP11) OX=1130832 GN=RHTO_00865 PE=3 SV=1		YPD	48 h
M7XDJ3|M7XDJ3_RHOT1	8.65	2.71	PAS domain containing protein kinase OS=Rhodosporidium toruloides (strain NP11) OX=1130832 GN=RHTO_06609 PE=4 SV=1		YPD	48 h
M7X4J3|M7X4J3_RHOT1	3.06	2.71	Glycoside hydrolase family 18 protein OS=Rhodosporidium toruloides (strain NP11) OX=1130832 GN=RHTO_05846 PE=3 SV=1		YPD	120 h
M7WTC8|M7WTC8_RHOT1	2.29	2.71	Zn(2)-C6 fungal-type transcription factor OS=Rhodosporidium toruloides (strain NP11) OX=1130832 GN=RHTO_06871 PE=4 SV=1		YNB	120 h
M7XRK5|M7XRK5_RHOT1	19.92	2.7	NAD-specific glutamate dehydrogenase OS=Rhodosporidium toruloides (strain NP11) OX=1130832 GN=RHTO_07718 PE=3 SV=1	Arginine Biosynthesis	YPD	48 h
M7WVM6|M7WVM6_RHOT1	4.13	2.7	DNA replication licensing factor MCM6 OS=Rhodosporidium toruloides (strain NP11) OX=1130832 GN=RHTO_01119 PE=3 SV=1	cell cycle	YPD	120 h
M7WQL9|M7WQL9_RHOT1	4.61	2.69	Mitochondrial distribution and morphology protein 34 OS=Rhodosporidium toruloides (strain NP11) OX=1130832 GN=MDM34 PE=3 SV=1		YNB	120 h
M7XGE2|M7XGE2_RHOT1	3.94	2.69	Mitochondrial fission process protein 1 OS=Rhodosporidium toruloides (strain NP11) OX=1130832 GN=RHTO_05150 PE=3 SV=1		YPD	120 h
M7WJI2|M7WJI2_RHOT1	6.79	2.69	Single-stranded DNA binding protein OS=Rhodosporidium toruloides (strain NP11) OX=1130832 GN=RHTO_06622 PE=4 SV=1		YNB	48 h
M7XDK9|M7XDK9_RHOT1	2.44	2.69	Ubiquitin-like domain-containing protein OS=Rhodosporidium toruloides (strain NP11) OX=1130832 GN=RHTO_06570 PE=4 SV=1		YNB	120 h
M7WXL9|M7WXL9_RHOT1	3.6	2.68	26S protease regulatory subunit S10B OS=Rhodosporidium toruloides (strain NP11) OX=1130832 GN=RHTO_03085 PE=3 SV=1	Proteasome	YNB	120 h
M7WYV8|M7WYV8_RHOT1	4.37	2.68	40S ribosomal protein s20 OS=Rhodosporidium toruloides (strain NP11) OX=1130832 GN=RHTO_07911 PE=3 SV=1	ribosome	YPD	120 h
M7X1F6|M7X1F6_RHOT1	3.23	2.68	40S ribosomal protein S21 OS=Rhodosporidium toruloides (strain NP11) OX=1130832 GN=RHTO_06994 PE=3 SV=1	ribosome	YNB	120 h
M7WHV7|M7WHV7_RHOT1	3.94	2.68	Cytochrome P450 family 51 (Sterol 14-demethylase) OS=Rhodosporidium toruloides (strain NP11) OX=1130832 GN=RHTO_03865 PE=3 SV=1		YNB	120 h
M7WYG8|M7WYG8_RHOT1	5.93	2.68	Proteophosphoglycan ppg4 OS=Rhodosporidium toruloides (strain NP11) OX=1130832 GN=RHTO_07473 PE=4 SV=1		YPD	48 h
M7XHC0|M7XHC0_RHOT1	2.96	2.68	Vesicle-associated membrane protein-associated protein B OS=Rhodosporidium toruloides (strain NP11) OX=1130832 GN=RHTO_07601 PE=4 SV=1		YNB	120 h
M7WI96|M7WI96_RHOT1	7.85	2.67	Glyceraldehyde-3-phosphate dehydrogenase OS=Rhodosporidium toruloides (strain NP11) OX=1130832 GN=RHTO_03746 PE=3 SV=1	AA Biosynthesis	YNB	120 h
M7WK67|M7WK67_RHOT1	4.14	2.67	37S ribosomal protein s5 OS=Rhodosporidium toruloides (strain NP11) OX=1130832 GN=RHTO_02144 PE=3 SV=1	ribosome	YNB	120 h
M7WUN9|M7WUN9_RHOT1	6.52	2.67	U3 small nucleolar RNA-associated protein 13 OS=Rhodosporidium toruloides (strain NP11) OX=1130832 GN=RHTO_06301 PE=4 SV=1	Ribosome biogenesis	YNB	48 h
M7X357|M7X357_RHOT1	3.44	2.67	Nuclear RNA export factor 1/2 OS=Rhodosporidium toruloides (strain NP11) OX=1130832 GN=RHTO_04729 PE=3 SV=1	Ribosome biogenesis	YNB	120 h
M7WDR6|M7WDR6_RHOT1	3.05	2.67	Mitogen-activated protein kinase OS=Rhodosporidium toruloides (strain NP11) OX=1130832 GN=RHTO_05814 PE=3 SV=1	TOR/Apoptosis/Cell cycle	YPD	120 h
M7XY23|M7XY23_RHOT1	3.51	2.67	DUF231 domain containing family protein OS=Rhodosporidium toruloides (strain NP11) OX=1130832 GN=RHTO_02916 PE=4 SV=1		YPD	120 h
M7X192|M7X192_RHOT1	4.02	2.66	Short-chain dehydrogenase/reductase SDR family protein OS=Rhodosporidium toruloides (strain NP11) OX=1130832 GN=RHTO_06919 PE=3 SV=1	AA Metabolism	YPD	120 h
M7XWL1|M7XWL1_RHOT1	2.76	2.66	AAA_16 domain-containing protein OS=Rhodosporidium toruloides (strain NP11) OX=1130832 GN=RHTO_04827 PE=4 SV=1		YNB	120 h
M7X4H7|M7X4H7_RHOT1	2.74	2.66	CDP-diacylglycerol--inositol 3-phosphatidyltransferase OS=Rhodosporidium toruloides (strain NP11) OX=1130832 GN=RHTO_02741 PE=3 SV=1		YNB	120 h
M7X6R3|M7X6R3_RHOT1	4.36	2.66	DASH complex subunit ASK1 OS=Rhodosporidium toruloides (strain NP11) OX=1130832 GN=RHTO_00484 PE=3 SV=1		YPD	48 h
M7WCI4|M7WCI4_RHOT1	7.28	2.66	Splicing factor 3B subunit 2 OS=Rhodosporidium toruloides (strain NP11) OX=1130832 GN=RHTO_07059 PE=4 SV=1		YPD	48 h
M7WPU1|M7WPU1_RHOT1	2.36	2.66	Gly-Xaa carboxypeptidase OS=Rhodosporidium toruloides (strain NP11) OX=1130832 GN=RHTO_03874 PE=3 SV=1		YPD	120 h
M7WZ37|M7WZ37_RHOT1	3.28	2.66	G-patch domain-containing protein OS=Rhodosporidium toruloides (strain NP11) OX=1130832 GN=RHTO_07447 PE=4 SV=1		YNB	120 h
M7WLB9|M7WLB9_RHOT1	4.11	2.66	phospholipase D OS=Rhodosporidium toruloides (strain NP11) OX=1130832 GN=RHTO_05588 PE=4 SV=1		YPD	120 h
M7XBC2|M7XBC2_RHOT1	5.09	2.66	Pre-mrna-processing ATP-dependent RNA helicase DDX46/PRP5 OS=Rhodosporidium toruloides (strain NP11) OX=1130832 GN=RHTO_02267 PE=4 SV=1		YNB	120 h
M7WG40|M7WG40_RHOT1	6.47	2.66	Transcription elongation factor Spt6 OS=Rhodosporidium toruloides (strain NP11) OX=1130832 GN=RHTO_04388 PE=3 SV=1		YNB	120 h
M7XMI5|M7XMI5_RHOT1	4.56	2.66	Ubiquitin carboxyl-terminal hydrolase OS=Rhodosporidium toruloides (strain NP11) OX=1130832 GN=RHTO_01844 PE=3 SV=1		YNB	120 h
M7XJ70|M7XJ70_RHOT1	6.17	2.65	Acetylornithine transaminase OS=Rhodosporidium toruloides (strain NP11) OX=1130832 GN=RHTO_07003 PE=3 SV=1	Arginine Biosynthesis	YNB	120 h
M7XQH4|M7XQH4_RHOT1	3.16	2.65	Phosphodiesterase OS=Rhodosporidium toruloides (strain NP11) OX=1130832 GN=RHTO_00737 PE=3 SV=1	cell proliferation	YPD	48 h
M7XN69|M7XN69_RHOT1	5.24	2.65	Ribosomal lysine N-methyltransferase 4 OS=Rhodosporidium toruloides (strain NP11) OX=1130832 GN=RHTO_01698 PE=3 SV=1	ribosome	YNB	120 h
M7XGR1|M7XGR1_RHOT1	4.25	2.65	PlsC domain-containing protein OS=Rhodosporidium toruloides (strain NP11) OX=1130832 GN=RHTO_04495 PE=4 SV=1		YPD	120 h
M7WJD1|M7WJD1_RHOT1	2.87	2.64	Aldose 1-epimerase OS=Rhodosporidium toruloides (strain NP11) OX=1130832 GN=RHTO_06671 PE=4 SV=1		YNB	48 h
M7XGT9|M7XGT9_RHOT1	2.81	2.64	Cohesin complex subunit SCC1 OS=Rhodosporidium toruloides (strain NP11) OX=1130832 GN=RHTO_04530 PE=3 SV=1		YNB	120 h
M7WKL0|M7WKL0_RHOT1	3.56	2.64	EXTL2-like UDP-GlcNAc:heparan alpha-N-acetylhexosaminyltransferase OS=Rhodosporidium toruloides (strain NP11) OX=1130832 GN=RHTO_05833 PE=4 SV=1		YPD	120 h
M7WF93|M7WF93_RHOT1	6.19	2.63	Xanthine dehydrogenase/oxidase OS=Rhodosporidium toruloides (strain NP11) OX=1130832 GN=RHTO_05260 PE=3 SV=1	Peroxisome	YPD	120 h
M7WMM4|M7WMM4_RHOT1	5.95	2.63	Translation machinery-associated protein 22 OS=Rhodosporidium toruloides (strain NP11) OX=1130832 GN=RHTO_05273 PE=3 SV=1	translation	YNB	120 h
M7X220|M7X220_RHOT1	3.34	2.63	Oxysterol-binding protein OS=Rhodosporidium toruloides (strain NP11) OX=1130832 GN=RHTO_06360 PE=3 SV=1		YPD	120 h
M7WV24|M7WV24_RHOT1	2.39	2.62	Ribosomal RNA-processing protein 43 OS=Rhodosporidium toruloides (strain NP11) OX=1130832 GN=RHTO_01151 PE=3 SV=1	Ribosome biogenesis	YNB	48 h
M7XMM2|M7XMM2_RHOT1	4.31	2.62	Epidermal growth factor receptor substrate 15 OS=Rhodosporidium toruloides (strain NP11) OX=1130832 GN=RHTO_01889 PE=4 SV=1		YNB	120 h
M7WLA0|M7WLA0_RHOT1	2.84	2.62	tRNA-splicing endonuclease subunit Sen2 OS=Rhodosporidium toruloides (strain NP11) OX=1130832 GN=RHTO_02118 PE=3 SV=1		YNB	48 h
M7WUP8|M7WUP8_RHOT1	6.55	2.61	Ribose-5-phosphate isomerase OS=Rhodosporidium toruloides (strain NP11) OX=1130832 GN=RHTO_06311 PE=3 SV=1	AA Biosynthesis	YNB	120 h
M7X9L7|M7X9L7_RHOT1	7.68	2.61	Histone-lysine N-methyltransferase H3 lysine-36 specific OS=Rhodosporidium toruloides (strain NP11) OX=1130832 GN=RHTO_03333 PE=4 SV=1	AA Metabolism	YPD	48 h
M7WLW7|M7WLW7_RHOT1	3.16	2.61	Gpi anchored protein OS=Rhodosporidium toruloides (strain NP11) OX=1130832 GN=RHTO_05418 PE=4 SV=1		YPD	120 h
M7WH33|M7WH33_RHOT1	3.54	2.61	MFS monocarboxylate transporter OS=Rhodosporidium toruloides (strain NP11) OX=1130832 GN=RHTO_04034 PE=4 SV=1		YPD	120 h
M7XYN5|M7XYN5_RHOT1	4.47	2.61	Nuclear rim protein 1 OS=Rhodosporidium toruloides (strain NP11) OX=1130832 GN=RHTO_03146 PE=4 SV=1		YNB	120 h
M7WPT4|M7WPT4_RHOT1	4.77	2.61	Nucleoside-diphosphate-sugar epimerases-like protein OS=Rhodosporidium toruloides (strain NP11) OX=1130832 GN=RHTO_03869 PE=4 SV=1		YNB	120 h
M7WRA8|M7WRA8_RHOT1	4.22	2.61	Proteophosphoglycan ppg4 OS=Rhodosporidium toruloides (strain NP11) OX=1130832 GN=RHTO_07434 PE=4 SV=1		YNB	48 h
M7X5E2|M7X5E2_RHOT1	2.97	2.6	E3 ubiquitin-protein ligase listerin OS=Rhodosporidium toruloides (strain NP11) OX=1130832 GN=RHTO_03290 PE=3 SV=1		YNB	120 h
M7X2K5|M7X2K5_RHOT1	3.55	2.6	40S ribosomal protein s18 OS=Rhodosporidium toruloides (strain NP11) OX=1130832 GN=RHTO_04740 PE=3 SV=1	ribosome	YPD	120 h
M7WUA2|M7WUA2_RHOT1	3.22	2.6	Tyrosine--tRNA ligase OS=Rhodosporidium toruloides (strain NP11) OX=1130832 GN=RHTO_06171 PE=3 SV=1		YNB	120 h
M7XRF2|M7XRF2_RHOT1	4.32	2.6	U6 snRNA-associated Sm-like protein LSm2 OS=Rhodosporidium toruloides (strain NP11) OX=1130832 GN=RHTO_08141 PE=3 SV=1		YPD	120 h
M7XMU1|M7XMU1_RHOT1	2.13	2.59	Serine/threonine protein kinase Chk1 OS=Rhodosporidium toruloides (strain NP11) OX=1130832 GN=RHTO_01563 PE=4 SV=1	Cell Cycle	YPD	120 h
M7X4Q7|M7X4Q7_RHOT1	3.52	2.59	Nuclear control of ATPase protein OS=Rhodosporidium toruloides (strain NP11) OX=1130832 GN=RHTO_02822 PE=4 SV=1		YPD	48 h
M7WTY0|M7WTY0_RHOT1	3.39	2.59	X-pro dipeptidyl-peptidase (S15 family) protein OS=Rhodosporidium toruloides (strain NP11) OX=1130832 GN=RHTO_06051 PE=4 SV=1		YPD	48 h
M7X9Y7|M7X9Y7_RHOT1	3.65	2.59	Hmg20b-like protein OS=Rhodosporidium toruloides (strain NP11) OX=1130832 GN=RHTO_02497 PE=4 SV=1		YNB	120 h
M7WPK2|M7WPK2_RHOT1	2.67	2.59	Proteophosphoglycan ppg4 OS=Rhodosporidium toruloides (strain NP11) OX=1130832 GN=RHTO_00761 PE=4 SV=1		YNB	48 h
M7XJM1|M7XJM1_RHOT1	3.96	2.58	Short/branched chain acyl-CoA dehydrogenase OS=Rhodosporidium toruloides (strain NP11) OX=1130832 GN=RHTO_03594 PE=3 SV=1	Fatty Acid Degradation/AA Metabolism	YPD	120 h
M7X7B6|M7X7B6_RHOT1	4.5	2.58	CCCH finger DNA binding protein OS=Rhodosporidium toruloides (strain NP11) OX=1130832 GN=RHTO_00403 PE=4 SV=1		YNB	120 h
M7WWS2|M7WWS2_RHOT1	2.23	2.58	Glycosyltransferase family 32 protein OS=Rhodosporidium toruloides (strain NP11) OX=1130832 GN=RHTO_00840 PE=4 SV=1		YNB	120 h
M7X0W8|M7X0W8_RHOT1	5.44	2.58	rRNA processing protein Enp2 OS=Rhodosporidium toruloides (strain NP11) OX=1130832 GN=RHTO_07015 PE=3 SV=1		YNB	120 h
M7WXT9|M7WXT9_RHOT1	2.25	2.58	Sec20 family protein OS=Rhodosporidium toruloides (strain NP11) OX=1130832 GN=RHTO_08023 PE=4 SV=1		YPD	120 h
M7WUS2|M7WUS2_RHOT1	3.46	2.57	Tubulin beta chain OS=Rhodosporidium toruloides (strain NP11) OX=1130832 GN=RHTO_06336 PE=3 SV=1	Phagosome	YNB	120 h
M7X416|M7X416_RHOT1	2.61	2.57	DUF1330 domain-containing protein OS=Rhodosporidium toruloides (strain NP11) OX=1130832 GN=RHTO_05020 PE=4 SV=1		YPD	120 h
M7XA05|M7XA05_RHOT1	2.65	2.57	Enoyl-CoA hydratase OS=Rhodosporidium toruloides (strain NP11) OX=1130832 GN=RHTO_02517 PE=4 SV=1		YPD	120 h
M7X458|M7X458_RHOT1	4.25	2.57	Protein transport protein SEC31 OS=Rhodosporidium toruloides (strain NP11) OX=1130832 GN=RHTO_05075 PE=3 SV=1		YNB	120 h
M7XI76|M7XI76_RHOT1	3.77	2.56	Adaptin ear-binding coat-associated protein 2 OS=Rhodosporidium toruloides (strain NP11) OX=1130832 GN=RHTO_07328 PE=4 SV=1		YNB	48 h
M7X3F9|M7X3F9_RHOT1	6.31	2.56	Phosphoribosylaminoimidazolecarboxamide formyltransferase / IMP cyclohydrolase OS=Rhodosporidium toruloides (strain NP11) OX=1130832 GN=RHTO_04819 PE=3 SV=1		YNB	120 h
M7WXT4|M7WXT4_RHOT1	5.61	2.56	Pre-rRNA-processing protein ESF1 OS=Rhodosporidium toruloides (strain NP11) OX=1130832 GN=RHTO_08018 PE=3 SV=1		YNB	120 h
M7XK76|M7XK76_RHOT1	3.55	2.56	Proteophosphoglycan ppg4 OS=Rhodosporidium toruloides (strain NP11) OX=1130832 GN=RHTO_06253 PE=4 SV=1		YPD	120 h
M7WVI3|M7WVI3_RHOT1	6.36	2.55	CCT-theta OS=Rhodosporidium toruloides (strain NP11) OX=1130832 GN=RHTO_04786 PE=3 SV=1		YNB	120 h
M7X3T2|M7X3T2_RHOT1	3.76	2.55	Arginyltransferase OS=Rhodosporidium toruloides (strain NP11) OX=1130832 GN=RHTO_04920 PE=3 SV=1		YPD	48 h
M7WXZ7|M7WXZ7_RHOT1	3.53	2.55	Enhancer of mRNA-decapping protein 3 OS=Rhodosporidium toruloides (strain NP11) OX=1130832 GN=RHTO_08078 PE=3 SV=1		YNB	48 h
M7WLU4|M7WLU4_RHOT1	2.97	2.55	KH domain protein OS=Rhodosporidium toruloides (strain NP11) OX=1130832 GN=RHTO_05398 PE=4 SV=1		YNB	120 h
M7WP20|M7WP20_RHOT1	2.88	2.55	MFS multidrug transporter OS=Rhodosporidium toruloides (strain NP11) OX=1130832 GN=RHTO_01021 PE=4 SV=1		YNB	120 h
M7X9N1|M7X9N1_RHOT1	4.29	2.54	3-oxoacyl-[acyl-carrier protein] reductase OS=Rhodosporidium toruloides (strain NP11) OX=1130832 GN=RHTO_03348 PE=3 SV=1	Fatty Acid Biosynthesis	YNB	120 h
M7WV38|M7WV38_RHOT1	6.3	2.54	Peroxisomal membrane protein Pmp47 OS=Rhodosporidium toruloides (strain NP11) OX=1130832 GN=RHTO_01166 PE=3 SV=1	Peroxisome	YPD	120 h
M7WUR7|M7WUR7_RHOT1	8.23	2.54	Actin cytoskeleton protein OS=Rhodosporidium toruloides (strain NP11) OX=1130832 GN=RHTO_06331 PE=4 SV=1		YNB	48 h
M7X2R5|M7X2R5_RHOT1	3.26	2.54	C6 transcription factor OS=Rhodosporidium toruloides (strain NP11) OX=1130832 GN=RHTO_04578 PE=4 SV=1		YPD	120 h
M7XP84|M7XP84_RHOT1	3.19	2.54	Ubiquitin carboxyl-terminal hydrolase OS=Rhodosporidium toruloides (strain NP11) OX=1130832 GN=RHTO_01228 PE=3 SV=1		YPD	48 h
M7X0A4|M7X0A4_RHOT1	5.7	2.54	Nuclear pore complex nucleoporin 88 family protein OS=Rhodosporidium toruloides (strain NP11) OX=1130832 GN=RHTO_07274 PE=4 SV=1		YNB	120 h
M7X207|M7X207_RHOT1	3.74	2.53	Blue-light-inducible Bli-3 protein OS=Rhodosporidium toruloides (strain NP11) OX=1130832 GN=RHTO_06344 PE=4 SV=1		YPD	120 h
M7WWV6|M7WWV6_RHOT1	2.63	2.53	F-box domain-containing protein OS=Rhodosporidium toruloides (strain NP11) OX=1130832 GN=RHTO_02829 PE=4 SV=1		YNB	120 h
M7XJQ7|M7XJQ7_RHOT1	4.32	2.53	MSC domain-containing protein OS=Rhodosporidium toruloides (strain NP11) OX=1130832 GN=RHTO_03317 PE=4 SV=1		YNB	120 h
M7WWH7|M7WWH7_RHOT1	5.2	2.53	Nuclear pore complex protein Nup98-Nup96 OS=Rhodosporidium toruloides (strain NP11) OX=1130832 GN=RHTO_00735 PE=3 SV=1		YNB	120 h
M7XFM1|M7XFM1_RHOT1	3.99	2.52	DNA mismatch repair protein MutS OS=Rhodosporidium toruloides (strain NP11) OX=1130832 GN=RHTO_07987 PE=4 SV=1		YNB	120 h
M7WLQ3|M7WLQ3_RHOT1	2.51	2.52	Late secretory pathway protein AVL9 family protein OS=Rhodosporidium toruloides (strain NP11) OX=1130832 GN=RHTO_05363 PE=4 SV=1		YPD	48 h
M7XD27|M7XD27_RHOT1	2.19	2.52	Metallo-dependent phosphatase OS=Rhodosporidium toruloides (strain NP11) OX=1130832 GN=RHTO_01336 PE=4 SV=1		YPD	120 h
M7X7A3|M7X7A3_RHOT1	5.17	2.52	Nucleus protein OS=Rhodosporidium toruloides (strain NP11) OX=1130832 GN=RHTO_04329 PE=3 SV=1		YNB	120 h
M7X5R0|M7X5R0_RHOT1	5.26	2.52	Protein phosphatase OS=Rhodosporidium toruloides (strain NP11) OX=1130832 GN=RHTO_05386 PE=4 SV=1		YNB	120 h
M7WMB8|M7WMB8_RHOT1	2.54	2.52	Serine/threonine-protein kinase Tel1 OS=Rhodosporidium toruloides (strain NP11) OX=1130832 GN=RHTO_05133 PE=3 SV=1		YNB	120 h
M7XSV6|M7XSV6_RHOT1	4.13	2.51	54S ribosomal protein L4 mitochondrial OS=Rhodosporidium toruloides (strain NP11) OX=1130832 GN=RHTO_07640 PE=3 SV=1	ribosome	YPD	120 h
M7XHL4|M7XHL4_RHOT1	8.28	2.51	Nucleolar protein NOP58 OS=Rhodosporidium toruloides (strain NP11) OX=1130832 GN=RHTO_04178 PE=3 SV=1	Ribosome biogenesis	YNB	120 h
M7X2I1|M7X2I1_RHOT1	2.53	2.51	C6 transcription factor OS=Rhodosporidium toruloides (strain NP11) OX=1130832 GN=RHTO_06294 PE=4 SV=1		YPD	120 h
M7XP96|M7XP96_RHOT1	5.18	2.51	Dna-directed rna polymerase i subunit rpa43 OS=Rhodosporidium toruloides (strain NP11) OX=1130832 GN=RHTO_01243 PE=4 SV=1		YNB	120 h
M7X1J7|M7X1J7_RHOT1	6.98	2.51	Elongator complex protein 2 OS=Rhodosporidium toruloides (strain NP11) OX=1130832 GN=RHTO_07044 PE=3 SV=1		YNB	48 h
M7WL89|M7WL89_RHOT1	2.86	2.51	WD repeat protein OS=Rhodosporidium toruloides (strain NP11) OX=1130832 GN=RHTO_05548 PE=4 SV=1		YPD	120 h
M7WZ01|M7WZ01_RHOT1	2.31	2.5	Protein CSF1 OS=Rhodosporidium toruloides (strain NP11) OX=1130832 GN=RHTO_07417 PE=4 SV=1		YPD	48 h
M7X3I8|M7X3I8_RHOT1	4.93	2.5	DNA topoisomerase 2-associated protein PAT1 OS=Rhodosporidium toruloides (strain NP11) OX=1130832 GN=RHTO_05071 PE=3 SV=1		YNB	120 h
M7XK42|M7XK42_RHOT1	3.21	2.5	Protein-tyrosine-phosphatase OS=Rhodosporidium toruloides (strain NP11) OX=1130832 GN=RHTO_03452 PE=4 SV=1		YPD	48 h
M7XG13|M7XG13_RHOT1	3.08	2.5	Mitogen-activated protein kinase organizer 1 OS=Rhodosporidium toruloides (strain NP11) OX=1130832 GN=RHTO_08127 PE=4 SV=1		YNB	48 h
M7XGC9|M7XGC9_RHOT1	7.3	2.5	Protein YIP OS=Rhodosporidium toruloides (strain NP11) OX=1130832 GN=RHTO_07789 PE=3 SV=1		YNB	120 h
M7X1X8|M7X1X8_RHOT1	3.25	2.49	Adenylate cyclase OS=Rhodosporidium toruloides (strain NP11) OX=1130832 GN=RHTO_06310 PE=3 SV=1	cell proliferation	YPD	120 h
M7WUX7|M7WUX7_RHOT1	3.64	2.49	Ribosome biogenesis protein Sqt1 OS=Rhodosporidium toruloides (strain NP11) OX=1130832 GN=RHTO_01523 PE=4 SV=1	Ribosome biogenesis	YNB	120 h
M7Y0B9|M7Y0B9_RHOT1	4.79	2.49	Chitin synthase OS=Rhodosporidium toruloides (strain NP11) OX=1130832 GN=RHTO_00456 PE=3 SV=1		YNB	120 h
M7WFS5|M7WFS5_RHOT1	6.95	2.49	Importin beta-4 subunit OS=Rhodosporidium toruloides (strain NP11) OX=1130832 GN=RHTO_05194 PE=4 SV=1		YNB	120 h
M7WZT8|M7WZT8_RHOT1	3.02	2.49	Inosine/uridine-preferring nucleoside hydrolase OS=Rhodosporidium toruloides (strain NP11) OX=1130832 GN=RHTO_07079 PE=3 SV=1		YPD	120 h
M7X0Z6|M7X0Z6_RHOT1	4.98	2.49	MBOAT_2 domain-containing protein OS=Rhodosporidium toruloides (strain NP11) OX=1130832 GN=RHTO_06804 PE=4 SV=1		YNB	120 h
M7X2P9|M7X2P9_RHOT1	4.83	2.49	Peptidylprolyl isomerase OS=Rhodosporidium toruloides (strain NP11) OX=1130832 GN=RHTO_06384 PE=4 SV=1		YNB	48 h
M7WPP9|M7WPP9_RHOT1	3.66	2.49	Pre-mRNA-splicing factor Cwf21 OS=Rhodosporidium toruloides (strain NP11) OX=1130832 GN=RHTO_00801 PE=3 SV=1		YNB	48 h
M7XBA0|M7XBA0_RHOT1	5.91	2.48	Hydroxymethylglutaryl-CoA synthase OS=Rhodosporidium toruloides (strain NP11) OX=1130832 GN=RHTO_02305 PE=3 SV=1	AA Metabolism	YNB	120 h
M7WVM6|M7WVM6_RHOT1	7.26	2.48	DNA replication licensing factor MCM6 OS=Rhodosporidium toruloides (strain NP11) OX=1130832 GN=RHTO_01119 PE=3 SV=1	cell cycle	YPD	48 h
M7XY86|M7XY86_RHOT1	5.24	2.48	Adenylyl cyclase-associated protein OS=Rhodosporidium toruloides (strain NP11) OX=1130832 GN=RHTO_02961 PE=3 SV=1		YNB	120 h
M7XM07|M7XM07_RHOT1	7.68	2.48	Adenylyl-sulfate kinase OS=Rhodosporidium toruloides (strain NP11) OX=1130832 GN=RHTO_02079 PE=3 SV=1		YNB	48 h
M7XKD7|M7XKD7_RHOT1	3.43	2.48	CCR4-NOT complex subunit CAF16 OS=Rhodosporidium toruloides (strain NP11) OX=1130832 GN=RHTO_06333 PE=4 SV=1		YPD	120 h
M7WTL9|M7WTL9_RHOT1	3.42	2.48	Cytochrome c oxidase assembly protein COX11 OS=Rhodosporidium toruloides (strain NP11) OX=1130832 GN=RHTO_02091 PE=3 SV=1		YPD	120 h
M7WEX1|M7WEX1_RHOT1	5.41	2.48	Glucan 1 4-alpha-glucosidase OS=Rhodosporidium toruloides (strain NP11) OX=1130832 GN=RHTO_05344 PE=3 SV=1		YPD	48 h
M7XNB6|M7XNB6_RHOT1	4.97	2.48	Protein kinase domain-containing protein OS=Rhodosporidium toruloides (strain NP11) OX=1130832 GN=RHTO_03142 PE=4 SV=1		YPD	48 h
M7XHN3|M7XHN3_RHOT1	4.43	2.48	Phosphomannomutase OS=Rhodosporidium toruloides (strain NP11) OX=1130832 GN=RHTO_04193 PE=3 SV=1		YPD	120 h
M7WYN4|M7WYN4_RHOT1	2.81	2.48	Protein phosphatase 2c OS=Rhodosporidium toruloides (strain NP11) OX=1130832 GN=RHTO_07835 PE=3 SV=1		YNB	48 h
M7X6G2|M7X6G2_RHOT1	6.64	2.48	Pyruvate decarboxylase OS=Rhodosporidium toruloides (strain NP11) OX=1130832 GN=RHTO_00098 PE=3 SV=1		YNB	120 h
M7XRE2|M7XRE2_RHOT1	8.34	2.48	Short-chain dehydrogenase/reductase SDR family protein OS=Rhodosporidium toruloides (strain NP11) OX=1130832 GN=RHTO_08131 PE=3 SV=1		YNB	48 h
M7XIV0|M7XIV0_RHOT1	8.58	2.48	Stress response protein NST1 OS=Rhodosporidium toruloides (strain NP11) OX=1130832 GN=RHTO_03636 PE=3 SV=1		YNB	48 h
M7XZN8|M7XZN8_RHOT1	5.03	2.48	Trehalase OS=Rhodosporidium toruloides (strain NP11) OX=1130832 GN=RHTO_00226 PE=3 SV=1		YNB	120 h
M7WYY1|M7WYY1_RHOT1	2.24	2.48	WASH complex F-actin capping protein alpha subunit OS=Rhodosporidium toruloides (strain NP11) OX=1130832 GN=RHTO_07402 PE=4 SV=1		YNB	120 h
M7XE50|M7XE50_RHOT1	6.1	2.47	RNA cytidine acetyltransferase OS=Rhodosporidium toruloides (strain NP11) OX=1130832 GN=NAT10 PE=3 SV=1	Ribosome biogenesis	YNB	120 h
M7XW12|M7XW12_RHOT1	2.9	2.47	Translation initiation factor eIF-4E OS=Rhodosporidium toruloides (strain NP11) OX=1130832 GN=RHTO_04611 PE=3 SV=1	TOR/translation	YNB	48 h
M7XPQ0|M7XPQ0_RHOT1	2.5	2.47	Folic acid synthesis protein OS=Rhodosporidium toruloides (strain NP11) OX=1130832 GN=RHTO_00942 PE=3 SV=1		YNB	120 h
M7WKN8|M7WKN8_RHOT1	5.11	2.47	RNA polymerase-associated protein RTF1 OS=Rhodosporidium toruloides (strain NP11) OX=1130832 GN=RHTO_02274 PE=4 SV=1		YNB	120 h
M7X121|M7X121_RHOT1	2.14	2.47	Serine palmitoyltransferase OS=Rhodosporidium toruloides (strain NP11) OX=1130832 GN=RHTO_06834 PE=4 SV=1		YPD	120 h
M7XL56|M7XL56_RHOT1	3.12	2.47	Transcription factor OS=Rhodosporidium toruloides (strain NP11) OX=1130832 GN=RHTO_02319 PE=4 SV=1		YNB	120 h
M7XQM1|M7XQM1_RHOT1	6.46	2.47	U4 tri-SnRNP-associated protein 1 OS=Rhodosporidium toruloides (strain NP11) OX=1130832 GN=RHTO_00787 PE=3 SV=1		YNB	120 h
M7XXN8|M7XXN8_RHOT1	8.41	2.46	Asparagine synthase (Glutamine-hydrolyzing) OS=Rhodosporidium toruloides (strain NP11) OX=1130832 GN=RHTO_02759 PE=4 SV=1	AA Biosynthesis	YNB	120 h
M7WUI5|M7WUI5_RHOT1	9.61	2.46	Pyruvate kinase OS=Rhodosporidium toruloides (strain NP11) OX=1130832 GN=RHTO_01610 PE=3 SV=1	AA Biosynthesis	YNB	120 h
M7XKI3|M7XKI3_RHOT1	8.63	2.46	O-acetylhomoserine aminocarboxypropyltransferase OS=Rhodosporidium toruloides (strain NP11) OX=1130832 GN=RHTO_02616 PE=3 SV=1	AA Biosynthesis	YNB	48 h
M7X5V4|M7X5V4_RHOT1	8.13	2.46	SNF7 family protein OS=Rhodosporidium toruloides (strain NP11) OX=1130832 GN=RHTO_03204 PE=4 SV=1	Endocytosis	YPD	48 h
M7WL18|M7WL18_RHOT1	6.06	2.46	Acetyl-CoA C-acetyltransferase OS=Rhodosporidium toruloides (strain NP11) OX=1130832 GN=RHTO_02048 PE=3 SV=1	Fatty Acid Degradation/AA Metabolism	YNB	120 h
M7WMV3|M7WMV3_RHOT1	2.76	2.46	Bax inhibitor family protein OS=Rhodosporidium toruloides (strain NP11) OX=1130832 GN=RHTO_04397 PE=3 SV=1		YPD	120 h
M7XHG5|M7XHG5_RHOT1	3.27	2.46	Palmitoyltransferase OS=Rhodosporidium toruloides (strain NP11) OX=1130832 GN=RHTO_07666 PE=3 SV=1		YPD	120 h
M7X1T2|M7X1T2_RHOT1	5.03	2.46	Probable cytosolic iron-sulfur protein assembly protein 1 OS=Rhodosporidium toruloides (strain NP11) OX=1130832 GN=CIA1 PE=3 SV=1		YNB	120 h
M7XGP9|M7XGP9_RHOT1	8.11	2.46	Regulator of chromosome condensation OS=Rhodosporidium toruloides (strain NP11) OX=1130832 GN=RHTO_07920 PE=4 SV=1		YNB	120 h
M7XCF7|M7XCF7_RHOT1	9.3	2.46	Sulfide:quinone oxidoreductase mitochondrial OS=Rhodosporidium toruloides (strain NP11) OX=1130832 GN=RHTO_01920 PE=4 SV=1		YNB	120 h
M7WEG7|M7WEG7_RHOT1	7.59	2.45	Carbamoyl-phosphate synthase / aspartate carbamoyltransferase OS=Rhodosporidium toruloides (strain NP11) OX=1130832 GN=RHTO_05549 PE=3 SV=1	AA Metabolism	YNB	120 h
M7WKQ9|M7WKQ9_RHOT1	2.73	2.45	Armadillo-type fold domain containing protein OS=Rhodosporidium toruloides (strain NP11) OX=1130832 GN=RHTO_01942 PE=4 SV=1		YNB	120 h
M7WXX4|M7WXX4_RHOT1	13.85	2.45	ATP synthase subunit beta OS=Rhodosporidium toruloides (strain NP11) OX=1130832 GN=RHTO_03206 PE=3 SV=1		YNB	120 h
M7XYG0|M7XYG0_RHOT1	2.29	2.45	DUF1421 multi-domain protein OS=Rhodosporidium toruloides (strain NP11) OX=1130832 GN=RHTO_03051 PE=4 SV=1		YPD	120 h
M7X4N6|M7X4N6_RHOT1	6.05	2.45	Galactokinase OS=Rhodosporidium toruloides (strain NP11) OX=1130832 GN=RHTO_05737 PE=4 SV=1		YNB	120 h
M7WKG6|M7WKG6_RHOT1	2.99	2.45	GTP binding protein OS=Rhodosporidium toruloides (strain NP11) OX=1130832 GN=RHTO_05798 PE=4 SV=1		YNB	120 h
M7X5E5|M7X5E5_RHOT1	2.28	2.45	HTH APSES-type domain-containing protein OS=Rhodosporidium toruloides (strain NP11) OX=1130832 GN=RHTO_03295 PE=4 SV=1		YNB	48 h
M7WEI6|M7WEI6_RHOT1	3.98	2.45	RNA binding protein OS=Rhodosporidium toruloides (strain NP11) OX=1130832 GN=RHTO_05569 PE=4 SV=1		YPD	120 h
M7WWD6|M7WWD6_RHOT1	3.81	2.44	Mitochondrial trans-2-enoyl-CoA reductase OS=Rhodosporidium toruloides (strain NP11) OX=1130832 GN=RHTO_00685 PE=4 SV=1	Fatty Acid Biosynthesis/fatty acid elongation	YNB	120 h
M7X3D9|M7X3D9_RHOT1	3.49	2.44	40S ribosomal protein s3 OS=Rhodosporidium toruloides (strain NP11) OX=1130832 GN=RHTO_05011 PE=3 SV=1	ribosome	YPD	120 h
M7WR03|M7WR03_RHOT1	5.91	2.44	3-carboxymuconate cyclase OS=Rhodosporidium toruloides (strain NP11) OX=1130832 GN=RHTO_03536 PE=4 SV=1		YNB	120 h
M7XZH0|M7XZH0_RHOT1	3.74	2.44	Arrestin_N domain-containing protein OS=Rhodosporidium toruloides (strain NP11) OX=1130832 GN=RHTO_00151 PE=4 SV=1		YNB	120 h
M7WQ05|M7WQ05_RHOT1	4.73	2.44	ATP-dependent DNA helicase OS=Rhodosporidium toruloides (strain NP11) OX=1130832 GN=RHTO_03670 PE=4 SV=1		YNB	120 h
M7Y058|M7Y058_RHOT1	5.21	2.44	Conserved oligomeric Golgi complex subunit 4 OS=Rhodosporidium toruloides (strain NP11) OX=1130832 GN=RHTO_00406 PE=3 SV=1		YPD	48 h
M7X5F1|M7X5F1_RHOT1	7.97	2.44	RING-type domain-containing protein OS=Rhodosporidium toruloides (strain NP11) OX=1130832 GN=RHTO_03300 PE=4 SV=1		YPD	48 h
M7WL45|M7WL45_RHOT1	5.53	2.44	RNA-binding protein OS=Rhodosporidium toruloides (strain NP11) OX=1130832 GN=RHTO_05827 PE=4 SV=1		YNB	120 h
M7X4Z2|M7X4Z2_RHOT1	2.21	2.44	UDP-galactose transporter OS=Rhodosporidium toruloides (strain NP11) OX=1130832 GN=RHTO_03129 PE=4 SV=1		YNB	120 h
M7WRD1|M7WRD1_RHOT1	3.69	2.43	Multifunctional tryptophan biosynthesis protein OS=Rhodosporidium toruloides (strain NP11) OX=1130832 GN=RHTO_02564 PE=3 SV=1	AA Biosynthesis	YNB	120 h
M7WV72|M7WV72_RHOT1	3.2	2.43	Peroxisomal carrier protein adenine nucleotide transporter OS=Rhodosporidium toruloides (strain NP11) OX=1130832 GN=RHTO_01206 PE=3 SV=1	Peroxisome	YPD	120 h
M7WHH3|M7WHH3_RHOT1	2.77	2.43	1-phosphatidylinositol 4-kinase OS=Rhodosporidium toruloides (strain NP11) OX=1130832 GN=RHTO_03971 PE=3 SV=1		YNB	48 h
M7XVE1|M7XVE1_RHOT1	4	2.43	BTB domain-containing protein OS=Rhodosporidium toruloides (strain NP11) OX=1130832 GN=RHTO_06212 PE=4 SV=1		YNB	120 h
M7XL28|M7XL28_RHOT1	2.66	2.43	Coatomer subunit zeta OS=Rhodosporidium toruloides (strain NP11) OX=1130832 GN=RHTO_02479 PE=3 SV=1		YPD	120 h
M7X312|M7X312_RHOT1	2.55	2.43	Moybdenum cofactor oxidoreductase (Fragment) OS=Rhodosporidium toruloides (strain NP11) OX=1130832 GN=RHTO_08169 PE=4 SV=1		YNB	120 h
M7WVF0|M7WVF0_RHOT1	2.36	2.43	Protein of integral membrane protein Mpv17/PMP23 family OS=Rhodosporidium toruloides (strain NP11) OX=1130832 GN=RHTO_04751 PE=3 SV=1		YPD	120 h
M7WMQ8|M7WMQ8_RHOT1	4.75	2.43	RNA-binding protein OS=Rhodosporidium toruloides (strain NP11) OX=1130832 GN=RHTO_01444 PE=4 SV=1		YNB	120 h
M7WVZ3|M7WVZ3_RHOT1	3.76	2.42	50S ribosomal protein l13 OS=Rhodosporidium toruloides (strain NP11) OX=1130832 GN=RHTO_01240 PE=3 SV=1	ribosome	YPD	120 h
M7X037|M7X037_RHOT1	3.87	2.42	AFG1 family mitochondrial ATPase OS=Rhodosporidium toruloides (strain NP11) OX=1130832 GN=RHTO_07204 PE=3 SV=1		YPD	120 h
M7XFQ9|M7XFQ9_RHOT1	6.25	2.42	ATP-dependent rrna helicase rrp3 OS=Rhodosporidium toruloides (strain NP11) OX=1130832 GN=RHTO_05345 PE=3 SV=1		YNB	120 h
M7XHK0|M7XHK0_RHOT1	3.47	2.42	Developmentally regulated GTP-binding protein 2 OS=Rhodosporidium toruloides (strain NP11) OX=1130832 GN=RHTO_07103 PE=4 SV=1		YNB	120 h
M7WYF6|M7WYF6_RHOT1	5.18	2.42	Bud formation and morphogenesis protein OS=Rhodosporidium toruloides (strain NP11) OX=1130832 GN=RHTO_07463 PE=4 SV=1		YPD	48 h
M7WFS8|M7WFS8_RHOT1	2.98	2.42	TFIIIC_delta domain-containing protein OS=Rhodosporidium toruloides (strain NP11) OX=1130832 GN=RHTO_05199 PE=4 SV=1		YPD	120 h
M7X370|M7X370_RHOT1	2.31	2.41	Lipid-binding START containing protein OS=Rhodosporidium toruloides (strain NP11) OX=1130832 GN=RHTO_04739 PE=4 SV=1		YNB	120 h
M7WKD3|M7WKD3_RHOT1	5.63	2.41	RuvB-like helicase OS=Rhodosporidium toruloides (strain NP11) OX=1130832 GN=RHTO_05913 PE=3 SV=1		YNB	120 h
M7XTY9|M7XTY9_RHOT1	6.08	2.41	Transcription factor (Snd1/p100) OS=Rhodosporidium toruloides (strain NP11) OX=1130832 GN=RHTO_06752 PE=4 SV=1		YNB	120 h
M7XHQ6|M7XHQ6_RHOT1	7.18	2.4	Tryptophan synthase OS=Rhodosporidium toruloides (strain NP11) OX=1130832 GN=RHTO_04213 PE=3 SV=1	AA Biosynthesis	YNB	120 h
M7X1I9|M7X1I9_RHOT1	2.7	2.4	Aromatic amino acid aminotransferase I OS=Rhodosporidium toruloides (strain NP11) OX=1130832 GN=RHTO_07034 PE=4 SV=1	AA Biosynthesis	YPD	48 h
M7WSW5|M7WSW5_RHOT1	5.2	2.4	Fatty acid synthase subunit beta fungi type OS=Rhodosporidium toruloides (strain NP11) OX=1130832 GN=RHTO_02032 PE=4 SV=1	Fatty Acid Biosynthesis	YNB	120 h
M7WKR4|M7WKR4_RHOT1	6.29	2.4	CTP synthase OS=Rhodosporidium toruloides (strain NP11) OX=1130832 GN=RHTO_01947 PE=3 SV=1		YNB	120 h
M7WX08|M7WX08_RHOT1	3.92	2.4	GTP binding protein OS=Rhodosporidium toruloides (strain NP11) OX=1130832 GN=RHTO_00664 PE=4 SV=1		YNB	120 h
M7XSZ4|M7XSZ4_RHOT1	4.14	2.4	NAD dependent oxidoreductase OS=Rhodosporidium toruloides (strain NP11) OX=1130832 GN=RHTO_07082 PE=4 SV=1		YNB	120 h
M7XIM6|M7XIM6_RHOT1	3.38	2.4	Oxoglutarate/iron-dependent oxygenase OS=Rhodosporidium toruloides (strain NP11) OX=1130832 GN=RHTO_03826 PE=3 SV=1		YNB	120 h
M7XIF3|M7XIF3_RHOT1	5.18	2.4	Peptidase OS=Rhodosporidium toruloides (strain NP11) OX=1130832 GN=RHTO_03982 PE=4 SV=1		YNB	120 h
M7X2P9|M7X2P9_RHOT1	4.79	2.4	Peptidylprolyl isomerase OS=Rhodosporidium toruloides (strain NP11) OX=1130832 GN=RHTO_06384 PE=4 SV=1		YNB	120 h
M7XET2|M7XET2_RHOT1	3.84	2.4	SDA1 domain protein OS=Rhodosporidium toruloides (strain NP11) OX=1130832 GN=RHTO_01088 PE=4 SV=1		YNB	120 h
M7X055|M7X055_RHOT1	2.86	2.4	Structural maintenance of chromosomes protein 5 OS=Rhodosporidium toruloides (strain NP11) OX=1130832 GN=RHTO_07224 PE=3 SV=1		YNB	120 h
M7X749|M7X749_RHOT1	9.95	2.39	Phosphopyruvate hydratase OS=Rhodosporidium toruloides (strain NP11) OX=1130832 GN=RHTO_00323 PE=3 SV=1	AA Biosynthesis	YNB	120 h
M7XJT3|M7XJT3_RHOT1	3.28	2.39	3-oxoacyl-[acyl-carrier protein] reductase OS=Rhodosporidium toruloides (strain NP11) OX=1130832 GN=RHTO_03342 PE=3 SV=1	Fatty Acid Biosynthesis	YPD	120 h
M7X1R1|M7X1R1_RHOT1	4.94	2.39	ATP-dependent DNA helicase Hrp3 OS=Rhodosporidium toruloides (strain NP11) OX=1130832 GN=RHTO_06059 PE=4 SV=1		YNB	120 h
M7X3G4|M7X3G4_RHOT1	3.12	2.39	Cellular morphogenesis-related protein OS=Rhodosporidium toruloides (strain NP11) OX=1130832 GN=RHTO_05041 PE=3 SV=1		YPD	48 h
M7WUZ4|M7WUZ4_RHOT1	3.06	2.39	DUF2235 family protein OS=Rhodosporidium toruloides (strain NP11) OX=1130832 GN=RHTO_04590 PE=4 SV=1		YPD	48 h
M7XPU4|M7XPU4_RHOT1	4.99	2.39	Fip1 domain-containing protein OS=Rhodosporidium toruloides (strain NP11) OX=1130832 GN=RHTO_00372 PE=3 SV=1		YPD	48 h
M7WPP9|M7WPP9_RHOT1	8.05	2.39	Pre-mRNA-splicing factor Cwf21 OS=Rhodosporidium toruloides (strain NP11) OX=1130832 GN=RHTO_00801 PE=3 SV=1		YPD	48 h
M7XZN3|M7XZN3_RHOT1	4.86	2.39	Histidine--tRNA ligase OS=Rhodosporidium toruloides (strain NP11) OX=1130832 GN=RHTO_00221 PE=3 SV=1		YNB	120 h
M7XG63|M7XG63_RHOT1	2.19	2.39	NADH dehydrogenase [ubiquinone] 1 alpha subcomplex subunit 13 OS=Rhodosporidium toruloides (strain NP11) OX=1130832 GN=RHTO_05296 PE=3 SV=1		YPD	120 h
M7WL24|M7WL24_RHOT1	5.14	2.38	Homoserine dehydrogenase OS=Rhodosporidium toruloides (strain NP11) OX=1130832 GN=RHTO_05802 PE=3 SV=1	AA Biosynthesis	YNB	120 h
M7XAJ6|M7XAJ6_RHOT1	3.66	2.38	Ornithine aminotransferase OS=Rhodosporidium toruloides (strain NP11) OX=1130832 GN=RHTO_02358 PE=3 SV=1	Arginine and Proline Metabolism	YPD	120 h
M7WVC5|M7WVC5_RHOT1	5.06	2.38	Cohesin-associated protein Pds5 OS=Rhodosporidium toruloides (strain NP11) OX=1130832 GN=RHTO_01442 PE=4 SV=1	Cell cycle	YNB	120 h
M7WPD1|M7WPD1_RHOT1	4	2.38	50S ribosomal protein l22 OS=Rhodosporidium toruloides (strain NP11) OX=1130832 GN=RHTO_03970 PE=3 SV=1	ribosome	YNB	48 h
M7XH17|M7XH17_RHOT1	8.54	2.38	2-deoxyglucose-6-phosphatase OS=Rhodosporidium toruloides (strain NP11) OX=1130832 GN=RHTO_04434 PE=4 SV=1		YNB	48 h
M7XEN6|M7XEN6_RHOT1	2.66	2.38	Elongator complex protein 4 OS=Rhodosporidium toruloides (strain NP11) OX=1130832 GN=RHTO_01028 PE=3 SV=1		YPD	120 h
M7WZG4|M7WZG4_RHOT1	4.75	2.38	Methionine aminopeptidase 2 OS=Rhodosporidium toruloides (strain NP11) OX=1130832 GN=RHTO_00470 PE=3 SV=1		YNB	120 h
M7WMQ0|M7WMQ0_RHOT1	2.95	2.38	Non-specific serine/threonine protein kinase OS=Rhodosporidium toruloides (strain NP11) OX=1130832 GN=RHTO_04523 PE=4 SV=1		YNB	120 h
M7X5B9|M7X5B9_RHOT1	2.92	2.38	RNA binding protein Jsn1 OS=Rhodosporidium toruloides (strain NP11) OX=1130832 GN=RHTO_02998 PE=4 SV=1		YPD	120 h
M7XE17|M7XE17_RHOT1	2.99	2.38	RRP7 domain-containing protein OS=Rhodosporidium toruloides (strain NP11) OX=1130832 GN=RHTO_01279 PE=3 SV=1		YNB	120 h
M7XN51|M7XN51_RHOT1	6.64	2.37	Alcohol dehydrogenase OS=Rhodosporidium toruloides (strain NP11) OX=1130832 GN=RHTO_03062 PE=4 SV=1	Fatty Acid Degradation/AA Metabolism	YNB	120 h
M7WQP6|M7WQP6_RHOT1	2.05	2.37	60S ribosomal protein OS=Rhodosporidium toruloides (strain NP11) OX=1130832 GN=RHTO_03740 PE=3 SV=1	ribosome	YNB	120 h
M7XKT4|M7XKT4_RHOT1	5.17	2.37	Differentiation regulator Nrd1 OS=Rhodosporidium toruloides (strain NP11) OX=1130832 GN=RHTO_04673 PE=4 SV=1		YNB	120 h
M7WKH8|M7WKH8_RHOT1	2.5	2.37	Endoplasmic reticulum protein OS=Rhodosporidium toruloides (strain NP11) OX=1130832 GN=RHTO_06458 PE=4 SV=1		YNB	120 h
M7XIN4|M7XIN4_RHOT1	4.33	2.37	Cytosolic Fe-S cluster assembly factor NAR1 OS=Rhodosporidium toruloides (strain NP11) OX=1130832 GN=RHTO_03836 PE=3 SV=1		YPD	48 h
M7XEB9|M7XEB9_RHOT1	4.86	2.37	Transcription initiation factor TFIID component TAF4 OS=Rhodosporidium toruloides (strain NP11) OX=1130832 GN=RHTO_05875 PE=4 SV=1		YPD	48 h
M7X7D5|M7X7D5_RHOT1	4.37	2.37	tRNA (adenine(58)-N(1))-methyltransferase non-catalytic subunit TRM6 OS=Rhodosporidium toruloides (strain NP11) OX=1130832 GN=RHTO_00428 PE=3 SV=1		YNB	120 h
M7XM37|M7XM37_RHOT1	2.24	2.37	YL1 nuclear family transcription factor OS=Rhodosporidium toruloides (strain NP11) OX=1130832 GN=RHTO_02710 PE=3 SV=1		YPD	120 h
M7XIR7|M7XIR7_RHOT1	7.16	2.36	Nucleolar protein 56 OS=Rhodosporidium toruloides (strain NP11) OX=1130832 GN=RHTO_06818 PE=3 SV=1	Ribosome biogenesis	YNB	120 h
M7WJV6|M7WJV6_RHOT1	2.93	2.36	Amidohydrolase 3 OS=Rhodosporidium toruloides (strain NP11) OX=1130832 GN=RHTO_02356 PE=4 SV=1		YPD	120 h
M7WCM1|M7WCM1_RHOT1	2.99	2.36	Cullin-associated NEDD8-dissociated protein 1 OS=Rhodosporidium toruloides (strain NP11) OX=1130832 GN=RHTO_06672 PE=3 SV=1		YNB	48 h
M7WKI7|M7WKI7_RHOT1	2.64	2.36	Inositol-3-phosphate synthase OS=Rhodosporidium toruloides (strain NP11) OX=1130832 GN=RHTO_06468 PE=3 SV=1		YPD	120 h
M7WWM0|M7WWM0_RHOT1	3.1	2.36	MFS transporter OS=Rhodosporidium toruloides (strain NP11) OX=1130832 GN=RHTO_00984 PE=4 SV=1		YNB	120 h
M7XZE7|M7XZE7_RHOT1	4.07	2.36	Mitochondrial processing peptidase OS=Rhodosporidium toruloides (strain NP11) OX=1130832 GN=RHTO_00126 PE=4 SV=1		YNB	120 h
M7XPH2|M7XPH2_RHOT1	4.11	2.36	Pyridoxamine 5'-phosphate oxidase-like protein OS=Rhodosporidium toruloides (strain NP11) OX=1130832 GN=RHTO_00217 PE=4 SV=1		YNB	120 h
M7XPZ8|M7XPZ8_RHOT1	4.36	2.36	RNA binding protein OS=Rhodosporidium toruloides (strain NP11) OX=1130832 GN=RHTO_01022 PE=4 SV=1		YNB	120 h
M7XR30|M7XR30_RHOT1	4.88	2.36	Septin OS=Rhodosporidium toruloides (strain NP11) OX=1130832 GN=RHTO_08031 PE=3 SV=1		YNB	120 h
M7X0G6|M7X0G6_RHOT1	9.5	2.36	Translationally-controlled tumor protein homolog OS=Rhodosporidium toruloides (strain NP11) OX=1130832 GN=RHTO_07334 PE=3 SV=1	translation	YNB	48 h
M7X1C7|M7X1C7_RHOT1	6.57	2.35	Succinyl-CoA:3-ketoacid-coenzyme A transferase OS=Rhodosporidium toruloides (strain NP11) OX=1130832 GN=RHTO_06125 PE=3 SV=1	AA Metabolism	YNB	120 h
M7X6W7|M7X6W7_RHOT1	6.22	2.35	Aldehyde dehydrogenase mitochondrial OS=Rhodosporidium toruloides (strain NP11) OX=1130832 GN=RHTO_04425 PE=3 SV=1	Fatty Acid Degradation/AA Metabolism	YNB	48 h
M7XD58|M7XD58_RHOT1	4.9	2.35	26S protease regulatory subunit 6a OS=Rhodosporidium toruloides (strain NP11) OX=1130832 GN=RHTO_06702 PE=3 SV=1	Proteasome	YNB	120 h
M7WTX9|M7WTX9_RHOT1	3.69	2.35	ATP-binding cassette sub-family F member 3 OS=Rhodosporidium toruloides (strain NP11) OX=1130832 GN=RHTO_01796 PE=4 SV=1		YNB	120 h
M7XHR6|M7XHR6_RHOT1	2.54	2.35	Class E vacuolar protein-sorting machinery protein HSE1 OS=Rhodosporidium toruloides (strain NP11) OX=1130832 GN=RHTO_04223 PE=3 SV=1		YNB	48 h
M7XYF6|M7XYF6_RHOT1	7.43	2.35	Fructose-bisphosphatase OS=Rhodosporidium toruloides (strain NP11) OX=1130832 GN=RHTO_03046 PE=3 SV=1		YNB	120 h
M7X7W6|M7X7W6_RHOT1	6.57	2.35	Alpha-mannosidase OS=Rhodosporidium toruloides (strain NP11) OX=1130832 GN=RHTO_00613 PE=3 SV=1		YPD	48 h
M7WWA2|M7WWA2_RHOT1	2.02	2.35	ATPase AFG1-like protein OS=Rhodosporidium toruloides (strain NP11) OX=1130832 GN=RHTO_05052 PE=3 SV=1		YPD	48 h
M7XHV7|M7XHV7_RHOT1	3.26	2.35	Peptide alpha-N-acetyltransferase OS=Rhodosporidium toruloides (strain NP11) OX=1130832 GN=RHTO_07223 PE=3 SV=1		YNB	120 h
M7WYX7|M7WYX7_RHOT1	3.76	2.35	Pre-mrna-splicing ATP-dependent RNA helicase DDX23/PRP28 OS=Rhodosporidium toruloides (strain NP11) OX=1130832 GN=RHTO_00255 PE=4 SV=1		YNB	120 h
M7XQP9|M7XQP9_RHOT1	3.19	2.35	Protein of pyridoxal phosphate phosphatase-related family OS=Rhodosporidium toruloides (strain NP11) OX=1130832 GN=RHTO_00822 PE=4 SV=1		YPD	120 h
M7XRD3|M7XRD3_RHOT1	3.11	2.35	TPR and SET domain containing protein OS=Rhodosporidium toruloides (strain NP11) OX=1130832 GN=RHTO_08116 PE=4 SV=1		YNB	120 h
M7WTL8|M7WTL8_RHOT1	6.74	2.34	Ribosomal rna-processing protein 14 RRP14 OS=Rhodosporidium toruloides (strain NP11) OX=1130832 GN=RHTO_06986 PE=3 SV=1	ribosome	YNB	48 h
M7XEK4|M7XEK4_RHOT1	2.95	2.34	Dihydrodipicolinate synthase OS=Rhodosporidium toruloides (strain NP11) OX=1130832 GN=RHTO_05820 PE=3 SV=1		YNB	48 h
M7WJW0|M7WJW0_RHOT1	7.54	2.34	Arylesterase / paraoxonase OS=Rhodosporidium toruloides (strain NP11) OX=1130832 GN=RHTO_02361 PE=3 SV=1		YPD	48 h
M7XLS6|M7XLS6_RHOT1	5.38	2.34	Glycogen debranching enzyme glycoside hydrolase family 13 protein OS=Rhodosporidium toruloides (strain NP11) OX=1130832 GN=RHTO_05039 PE=4 SV=1		YNB	120 h
M7WD07|M7WD07_RHOT1	2.54	2.33	Actin-related protein 2/3 complex subunit 3 OS=Rhodosporidium toruloides (strain NP11) OX=1130832 GN=RHTO_06553 PE=3 SV=1	Endocytosis	YPD	120 h
M7WIL9|M7WIL9_RHOT1	3.53	2.33	Peroxisomal biogenesis factor 11 OS=Rhodosporidium toruloides (strain NP11) OX=1130832 GN=RHTO_03603 PE=4 SV=1	Peroxisome	YPD	120 h
M7XI29|M7XI29_RHOT1	3.6	2.33	Dynein heavy chain cytoplasmic OS=Rhodosporidium toruloides (strain NP11) OX=1130832 GN=RHTO_07288 PE=4 SV=1	Phagosome	YNB	48 h
M7WW52|M7WW52_RHOT1	4.57	2.33	Nucleolar GTP-binding protein 2 OS=Rhodosporidium toruloides (strain NP11) OX=1130832 GN=RHTO_01065 PE=3 SV=1	Ribosome biogenesis	YNB	120 h
M7WMA9|M7WMA9_RHOT1	2.39	2.33	Actin cortical patch SUR7/pH-response regulator PalI family protein OS=Rhodosporidium toruloides (strain NP11) OX=1130832 GN=RHTO_05357 PE=4 SV=1		YPD	120 h
M7XRV5|M7XRV5_RHOT1	2.46	2.33	COP9 signalosome complex subunit 4 OS=Rhodosporidium toruloides (strain NP11) OX=1130832 GN=RHTO_07828 PE=3 SV=1		YNB	48 h
M7XTD0|M7XTD0_RHOT1	3.67	2.33	F-box and leucine-rich repeat protein GRR1 OS=Rhodosporidium toruloides (strain NP11) OX=1130832 GN=RHTO_07222 PE=4 SV=1		YNB	120 h
M7XEX0|M7XEX0_RHOT1	4.03	2.33	Protoporphyrinogen oxidase OS=Rhodosporidium toruloides (strain NP11) OX=1130832 GN=RHTO_00658 PE=3 SV=1		YNB	120 h
M7WXY8|M7WXY8_RHOT1	3.13	2.33	Thioesterase/thiol ester dehydrase-isomerase OS=Rhodosporidium toruloides (strain NP11) OX=1130832 GN=RHTO_07826 PE=4 SV=1		YPD	120 h
M7WVM4|M7WVM4_RHOT1	4.33	2.32	Calcium-transporting ATPase OS=Rhodosporidium toruloides (strain NP11) OX=1130832 GN=RHTO_04826 PE=3 SV=1		YNB	120 h
M7XE79|M7XE79_RHOT1	3.27	2.32	Capsule polysaccharide biosynthesis protein OS=Rhodosporidium toruloides (strain NP11) OX=1130832 GN=RHTO_05954 PE=4 SV=1		YPD	120 h
M7WI25|M7WI25_RHOT1	4.55	2.32	DH domain-containing protein OS=Rhodosporidium toruloides (strain NP11) OX=1130832 GN=RHTO_03671 PE=4 SV=1		YPD	48 h
M7WE51|M7WE51_RHOT1	2.95	2.32	Peripilin-like protein OS=Rhodosporidium toruloides (strain NP11) OX=1130832 GN=RHTO_05627 PE=4 SV=1		YPD	120 h
M7WWR8|M7WWR8_RHOT1	3.19	2.32	U6 snRNA-associated Sm-like protein LSm8 OS=Rhodosporidium toruloides (strain NP11) OX=1130832 GN=LSM8 PE=3 SV=1		YPD	120 h
M7XU92|M7XU92_RHOT1	3.64	2.31	26S proteasome regulatory subunit t3 OS=Rhodosporidium toruloides (strain NP11) OX=1130832 GN=RHTO_06852 PE=3 SV=1	Proteasome	YNB	120 h
M7X0G6|M7X0G6_RHOT1	4.1	2.31	Translationally-controlled tumor protein homolog OS=Rhodosporidium toruloides (strain NP11) OX=1130832 GN=RHTO_07334 PE=3 SV=1	translation	YNB	120 h
M7WLY8|M7WLY8_RHOT1	2.09	2.31	Aromatic ring-opening dioxygenase OS=Rhodosporidium toruloides (strain NP11) OX=1130832 GN=RHTO_05438 PE=3 SV=1		YNB	120 h
M7XQK1|M7XQK1_RHOT1	2.5	2.31	Coatomer subunit beta OS=Rhodosporidium toruloides (strain NP11) OX=1130832 GN=RHTO_00612 PE=4 SV=1		YNB	120 h
M7XMS9|M7XMS9_RHOT1	2.02	2.31	MFS phosphate transporter OS=Rhodosporidium toruloides (strain NP11) OX=1130832 GN=RHTO_01548 PE=4 SV=1		YPD	120 h
M7XNS0|M7XNS0_RHOT1	2.31	2.31	Mitochondrial inner membrane protein 1 OS=Rhodosporidium toruloides (strain NP11) OX=1130832 GN=RHTO_03293 PE=4 SV=1		YPD	120 h
M7WMY2|M7WMY2_RHOT1	2.33	2.31	Pre-rRNA-processing protein RIX1 OS=Rhodosporidium toruloides (strain NP11) OX=1130832 GN=RHTO_01111 PE=3 SV=1		YNB	120 h
M7XAL7|M7XAL7_RHOT1	8.79	2.3	Peroxiredoxin Q/BCP OS=Rhodosporidium toruloides (strain NP11) OX=1130832 GN=RHTO_02385 PE=4 SV=1		YPD	48 h
M7XYL6|M7XYL6_RHOT1	5.24	2.3	Cell division control protein Cdc10 OS=Rhodosporidium toruloides (strain NP11) OX=1130832 GN=RHTO_03121 PE=3 SV=1	cell cycle	YNB	120 h
M7X611|M7X611_RHOT1	4.14	2.3	U3 small nucleolar RNA-associated protein 15 OS=Rhodosporidium toruloides (strain NP11) OX=1130832 GN=RHTO_05282 PE=4 SV=1	Ribosome biogenesis	YNB	120 h
M7WS48|M7WS48_RHOT1	3.41	2.3	Ubiquitin-conjugating enzyme E2 D/E OS=Rhodosporidium toruloides (strain NP11) OX=1130832 GN=RHTO_02321 PE=3 SV=1	ubiquitin-mediated proteolysis	YPD	120 h
M7XBP3|M7XBP3_RHOT1	5.62	2.3	DNA/RNA helicase DEAD/DEAH box type OS=Rhodosporidium toruloides (strain NP11) OX=1130832 GN=RHTO_02050 PE=4 SV=1		YNB	120 h
M7X7M2|M7X7M2_RHOT1	4.52	2.3	Elongation factor Ts mitochondrial OS=Rhodosporidium toruloides (strain NP11) OX=1130832 GN=TSF1 PE=3 SV=1		YNB	120 h
M7XNA0|M7XNA0_RHOT1	2.48	2.3	AP-3 complex subunit beta-2 OS=Rhodosporidium toruloides (strain NP11) OX=1130832 GN=RHTO_01728 PE=3 SV=1		YPD	48 h
M7XEX0|M7XEX0_RHOT1	2.98	2.3	Protoporphyrinogen oxidase OS=Rhodosporidium toruloides (strain NP11) OX=1130832 GN=RHTO_00658 PE=3 SV=1		YPD	120 h
M7WQK5|M7WQK5_RHOT1	8.32	2.3	Ribonuclease III OS=Rhodosporidium toruloides (strain NP11) OX=1130832 GN=RHTO_08155 PE=4 SV=1		YNB	48 h
M7XGW7|M7XGW7_RHOT1	2.43	2.3	Serine/threonine-protein phosphatase 2A activator OS=Rhodosporidium toruloides (strain NP11) OX=1130832 GN=RHTO_04374 PE=3 SV=1		YNB	120 h
M7WVA9|M7WVA9_RHOT1	2.02	2.29	Vacuolar import and degradation protein OS=Rhodosporidium toruloides (strain NP11) OX=1130832 GN=RHTO_01246 PE=4 SV=1		YNB	48 h
M7WLE3|M7WLE3_RHOT1	2.06	2.29	Pentafunctional AROM polypeptide OS=Rhodosporidium toruloides (strain NP11) OX=1130832 GN=RHTO_01768 PE=4 SV=1	AA Biosynthesis	YPD	120 h
M7XE10|M7XE10_RHOT1	5.04	2.29	Casein kinase II subunit alpha OS=Rhodosporidium toruloides (strain NP11) OX=1130832 GN=RHTO_06481 PE=3 SV=1	Ribosome biogenesis/cell proliferation	YPD	48 h
M7X924|M7X924_RHOT1	4.36	2.29	Defective in cullin neddylation protein OS=Rhodosporidium toruloides (strain NP11) OX=1130832 GN=RHTO_03728 PE=4 SV=1		YNB	120 h
M7X304|M7X304_RHOT1	2.72	2.29	Glucosamine 6-phosphate N-acetyltransferase OS=Rhodosporidium toruloides (strain NP11) OX=1130832 GN=RHTO_04876 PE=3 SV=1		YPD	120 h
M7X651|M7X651_RHOT1	4.56	2.29	Lupus La protein OS=Rhodosporidium toruloides (strain NP11) OX=1130832 GN=RHTO_00234 PE=4 SV=1		YNB	120 h
M7WI80|M7WI80_RHOT1	3.25	2.29	Mitochondrial 2-oxodicarboxylate carrier OS=Rhodosporidium toruloides (strain NP11) OX=1130832 GN=RHTO_03731 PE=3 SV=1		YPD	120 h
M7XRU1|M7XRU1_RHOT1	3.44	2.29	Saccharopepsin OS=Rhodosporidium toruloides (strain NP11) OX=1130832 GN=RHTO_07813 PE=3 SV=1		YPD	120 h
M7WK75|M7WK75_RHOT1	2.9	2.29	Signal recognition particle binding protein OS=Rhodosporidium toruloides (strain NP11) OX=1130832 GN=RHTO_02219 PE=4 SV=1		YNB	120 h
M7WUD2|M7WUD2_RHOT1	5.03	2.29	Trehalose synthase glycosyltransferase family 4 protein OS=Rhodosporidium toruloides (strain NP11) OX=1130832 GN=RHTO_06196 PE=4 SV=1		YNB	120 h
M7WTL8|M7WTL8_RHOT1	6.64	2.28	Ribosomal rna-processing protein 14 RRP14 OS=Rhodosporidium toruloides (strain NP11) OX=1130832 GN=RHTO_06986 PE=3 SV=1	ribosome	YNB	120 h
M7X2C9|M7X2C9_RHOT1	3	2.28	2-nitropropane dioxygenase OS=Rhodosporidium toruloides (strain NP11) OX=1130832 GN=RHTO_04665 PE=4 SV=1		YPD	120 h
M7XUF7|M7XUF7_RHOT1	3.03	2.28	Deoxyhypusine synthase OS=Rhodosporidium toruloides (strain NP11) OX=1130832 GN=RHTO_06932 PE=3 SV=1		YNB	120 h
M7WZD1|M7WZD1_RHOT1	3.28	2.28	SH3 domain protein OS=Rhodosporidium toruloides (strain NP11) OX=1130832 GN=RHTO_00435 PE=4 SV=1		YPD	48 h
M7WLE1|M7WLE1_RHOT1	2.92	2.28	Glutathione S-transferase OS=Rhodosporidium toruloides (strain NP11) OX=1130832 GN=RHTO_05613 PE=4 SV=1		YPD	120 h
M7XHC3|M7XHC3_RHOT1	2.24	2.28	Organic hydroperoxide resistance protein OS=Rhodosporidium toruloides (strain NP11) OX=1130832 GN=RHTO_07606 PE=3 SV=1		YPD	120 h
M7XA82|M7XA82_RHOT1	4.96	2.28	Protein disulfide oxidoreductase OS=Rhodosporidium toruloides (strain NP11) OX=1130832 GN=RHTO_02592 PE=4 SV=1		YPD	120 h
M7XEG2|M7XEG2_RHOT1	4.2	2.28	Proteophosphoglycan ppg4 OS=Rhodosporidium toruloides (strain NP11) OX=1130832 GN=RHTO_00963 PE=4 SV=1		YNB	120 h
M7XFC7|M7XFC7_RHOT1	3.77	2.28	Sulfate transporter family protein OS=Rhodosporidium toruloides (strain NP11) OX=1130832 GN=RHTO_05550 PE=4 SV=1		YNB	120 h
M7X413|M7X413_RHOT1	3.91	2.27	Glycine cleavage system H protein OS=Rhodosporidium toruloides (strain NP11) OX=1130832 GN=RHTO_02808 PE=3 SV=1	AA Metabolism	YPD	120 h
M7WJN6|M7WJN6_RHOT1	4.11	2.27	D-lactate dehydrogenase 2 mitochondrial OS=Rhodosporidium toruloides (strain NP11) OX=1130832 GN=RHTO_02645 PE=4 SV=1		YNB	120 h
M7WS24|M7WS24_RHOT1	3.05	2.27	EH domain-containing protein OS=Rhodosporidium toruloides (strain NP11) OX=1130832 GN=RHTO_07086 PE=4 SV=1		YNB	120 h
M7X1S3|M7X1S3_RHOT1	2.66	2.27	UPF0405 domain protein OS=Rhodosporidium toruloides (strain NP11) OX=1130832 GN=RHTO_06245 PE=3 SV=1		YPD	48 h
M7XUH0|M7XUH0_RHOT1	2.2	2.27	NAD+ kinase OS=Rhodosporidium toruloides (strain NP11) OX=1130832 GN=RHTO_06947 PE=3 SV=1		YNB	120 h
M7XPE6|M7XPE6_RHOT1	4.71	2.27	PCI domain containing protein OS=Rhodosporidium toruloides (strain NP11) OX=1130832 GN=RHTO_01303 PE=3 SV=1		YNB	120 h
M7XMA7|M7XMA7_RHOT1	2.72	2.27	Pyruvate dehydrogenase X component OS=Rhodosporidium toruloides (strain NP11) OX=1130832 GN=RHTO_01754 PE=3 SV=1		YNB	120 h
M7X4P2|M7X4P2_RHOT1	3.01	2.27	Splicing factor 3A subunit 3 OS=Rhodosporidium toruloides (strain NP11) OX=1130832 GN=RHTO_03019 PE=4 SV=1		YPD	120 h
M7XNT5|M7XNT5_RHOT1	2.65	2.26	Methylcrotonoyl-CoA carboxylase OS=Rhodosporidium toruloides (strain NP11) OX=1130832 GN=RHTO_00007 PE=3 SV=1	AA Metabolism/cell proliferation	YPD	48 h
M7X156|M7X156_RHOT1	3.85	2.26	p-TEFb-associated cyclin-dependent protein kinase Cdk9 OS=Rhodosporidium toruloides (strain NP11) OX=1130832 GN=RHTO_06055 PE=4 SV=1	cell cycle	YPD	48 h
M7X5G1|M7X5G1_RHOT1	12	2.26	Peptidase A1 family protein OS=Rhodosporidium toruloides (strain NP11) OX=1130832 GN=RHTO_00009 PE=3 SV=1	Lysosome	YPD	48 h
M7WWQ5|M7WWQ5_RHOT1	4.52	2.26	26S proteasome regulatory subunit T2 OS=Rhodosporidium toruloides (strain NP11) OX=1130832 GN=RHTO_00820 PE=3 SV=1	Proteasome	YNB	120 h
M7WK27|M7WK27_RHOT1	9.15	2.26	Carbohydrate-Binding Module Family 48 protein OS=Rhodosporidium toruloides (strain NP11) OX=1130832 GN=RHTO_02458 PE=4 SV=1		YNB	48 h
M7XIF5|M7XIF5_RHOT1	3.57	2.26	Coiled-coil domain-containing protein 75-like protein OS=Rhodosporidium toruloides (strain NP11) OX=1130832 GN=RHTO_06723 PE=4 SV=1		YPD	48 h
M7WXE2|M7WXE2_RHOT1	4.13	2.26	Pre-mRNA-splicing factor CWC25 OS=Rhodosporidium toruloides (strain NP11) OX=1130832 GN=RHTO_08079 PE=3 SV=1		YPD	48 h
M7XFP2|M7XFP2_RHOT1	3.74	2.26	Proteophosphoglycan ppg4 OS=Rhodosporidium toruloides (strain NP11) OX=1130832 GN=RHTO_08007 PE=4 SV=1		YPD	48 h
M7WP76|M7WP76_RHOT1	6.63	2.26	Splicing factor 3A subunit 2 OS=Rhodosporidium toruloides (strain NP11) OX=1130832 GN=RHTO_01086 PE=3 SV=1		YPD	48 h
M7WUA2|M7WUA2_RHOT1	4.25	2.26	Tyrosine--tRNA ligase OS=Rhodosporidium toruloides (strain NP11) OX=1130832 GN=RHTO_06171 PE=3 SV=1		YPD	48 h
M7X3K6|M7X3K6_RHOT1	2.34	2.26	Major Facilitator Superfamily protein OS=Rhodosporidium toruloides (strain NP11) OX=1130832 GN=RHTO_04860 PE=4 SV=1		YNB	120 h
M7WLB9|M7WLB9_RHOT1	2.54	2.26	phospholipase D OS=Rhodosporidium toruloides (strain NP11) OX=1130832 GN=RHTO_05588 PE=4 SV=1		YNB	120 h
M7WWH7|M7WWH7_RHOT1	6.91	2.26	Nuclear pore complex protein Nup98-Nup96 OS=Rhodosporidium toruloides (strain NP11) OX=1130832 GN=RHTO_00735 PE=3 SV=1		YNB	48 h
M7WFJ0|M7WFJ0_RHOT1	3.89	2.25	Arginine biosynthesis bifunctional protein ArgJ mitochondrial OS=Rhodosporidium toruloides (strain NP11) OX=1130832 GN=RHTO_05134 PE=3 SV=1	Arginine Biosynthesis	YNB	120 h
M7XL31|M7XL31_RHOT1	2.59	2.25	Proteasome subunit alpha type 1 OS=Rhodosporidium toruloides (strain NP11) OX=1130832 GN=RHTO_02484 PE=4 SV=1	Proteasome	YNB	120 h
M7WTB9|M7WTB9_RHOT1	2.36	2.25	Heat shock transcription factor OS=Rhodosporidium toruloides (strain NP11) OX=1130832 GN=RHTO_06861 PE=3 SV=1		YPD	120 h
M7XD92|M7XD92_RHOT1	3.5	2.25	Ran-binding protein OS=Rhodosporidium toruloides (strain NP11) OX=1130832 GN=RHTO_06668 PE=4 SV=1		YPD	48 h
M7WHY4|M7WHY4_RHOT1	4.44	2.25	Transformer-SR ribonucleoprotein OS=Rhodosporidium toruloides (strain NP11) OX=1130832 GN=RHTO_03630 PE=4 SV=1		YNB	120 h
M7WDP6|M7WDP6_RHOT1	2.16	2.24	S-methyl-5'-thioadenosine phosphorylase OS=Rhodosporidium toruloides (strain NP11) OX=1130832 GN=RHTO_05934 PE=3 SV=1	AA Metabolism	YPD	120 h
M7X574|M7X574_RHOT1	2.57	2.24	DNA replication licensing factor MCM7 OS=Rhodosporidium toruloides (strain NP11) OX=1130832 GN=MCM7 PE=3 SV=1	cell cycle	YPD	48 h
M7WK89|M7WK89_RHOT1	8.36	2.24	Carboxylesterase OS=Rhodosporidium toruloides (strain NP11) OX=1130832 GN=RHTO_02223 PE=4 SV=1		YPD	48 h
M7X109|M7X109_RHOT1	6.88	2.24	Diphosphomevalonate decarboxylase OS=Rhodosporidium toruloides (strain NP11) OX=1130832 GN=RHTO_06005 PE=3 SV=1	Terpenoid Biosynthesis	YNB	48 h
M7WPK3|M7WPK3_RHOT1	5.55	2.24	Eukaryotic peptide chain release factor GTP-binding subunit OS=Rhodosporidium toruloides (strain NP11) OX=1130832 GN=RHTO_04067 PE=4 SV=1		YNB	120 h
M7WL60|M7WL60_RHOT1	4.05	2.24	Golgi matrix protein OS=Rhodosporidium toruloides (strain NP11) OX=1130832 GN=RHTO_05842 PE=4 SV=1		YPD	48 h
M7XG94|M7XG94_RHOT1	8.29	2.24	Threonyl/alanyl tRNA synthetase class II-like putative editing domain containing protein OS=Rhodosporidium toruloides (strain NP11) OX=1130832 GN=RHTO_07744 PE=4 SV=1		YPD	48 h
M7WRA4|M7WRA4_RHOT1	5.96	2.24	Protein of glutathione-dependent formaldehyde-activating protein family OS=Rhodosporidium toruloides (strain NP11) OX=1130832 GN=RHTO_02544 PE=3 SV=1		YNB	120 h
M7WVD8|M7WVD8_RHOT1	4.17	2.24	RNA helicase OS=Rhodosporidium toruloides (strain NP11) OX=1130832 GN=RHTO_04741 PE=3 SV=1		YNB	120 h
M7WLL9|M7WLL9_RHOT1	5.04	2.23	ATP-dependent (S)-NAD(P)H-hydrate dehydratase OS=Rhodosporidium toruloides (strain NP11) OX=1130832 GN=RHTO_05660 PE=3 SV=1		YNB	120 h
M7XIW6|M7XIW6_RHOT1	4.95	2.23	Proteophosphoglycan ppg4 OS=Rhodosporidium toruloides (strain NP11) OX=1130832 GN=RHTO_03652 PE=4 SV=1		YPD	48 h
M7X0P7|M7X0P7_RHOT1	2.75	2.23	Mitochondrial peroxiredoxin 6 1-Cys peroxiredoxin OS=Rhodosporidium toruloides (strain NP11) OX=1130832 GN=RHTO_06930 PE=3 SV=1		YPD	120 h
M7XQK7|M7XQK7_RHOT1	4.22	2.23	Protein N-terminal amidase OS=Rhodosporidium toruloides (strain NP11) OX=1130832 GN=RHTO_00772 PE=4 SV=1		YNB	48 h
M7XJI6|M7XJI6_RHOT1	3.6	2.22	S-(hydroxymethyl)glutathione dehydrogenase OS=Rhodosporidium toruloides (strain NP11) OX=1130832 GN=RHTO_03559 PE=3 SV=1	Fatty Acid Degradation/AA Metabolism	YPD	120 h
M7XXT6|M7XXT6_RHOT1	3.02	2.22	26S protease regulatory subunit 7 OS=Rhodosporidium toruloides (strain NP11) OX=1130832 GN=RHTO_02815 PE=3 SV=1	Proteasome	YPD	48 h
M7XX00|M7XX00_RHOT1	3.3	2.22	Uncharacterized protein OS=Rhodosporidium toruloides (strain NP11) OX=1130832 GN=RHTO_04938 PE=4 SV=1		YPD	48 h
M7XYW0|M7XYW0_RHOT1	2.78	2.22	Methionine aminopeptidase OS=Rhodosporidium toruloides (strain NP11) OX=1130832 GN=RHTO_03227 PE=3 SV=1		YPD	120 h
M7XBX8|M7XBX8_RHOT1	5.84	2.22	Protein of oligopeptide transporter OPT superfamily OS=Rhodosporidium toruloides (strain NP11) OX=1130832 GN=RHTO_02125 PE=3 SV=1		YNB	48 h
M7WTD9|M7WTD9_RHOT1	2.04	2.22	Serine--tRNA ligase OS=Rhodosporidium toruloides (strain NP11) OX=1130832 GN=RHTO_06886 PE=4 SV=1		YNB	120 h
M7WZX2|M7WZX2_RHOT1	4.15	2.22	T-complex protein 1 subunit epsilon OS=Rhodosporidium toruloides (strain NP11) OX=1130832 GN=RHTO_00615 PE=3 SV=1		YNB	120 h
M7WLQ6|M7WLQ6_RHOT1	4.25	2.22	Transcription elongation regulator 1 OS=Rhodosporidium toruloides (strain NP11) OX=1130832 GN=RHTO_05690 PE=4 SV=1		YNB	120 h
M7WF55|M7WF55_RHOT1	2.72	2.21	E3 ubiquitin-protein ligase OS=Rhodosporidium toruloides (strain NP11) OX=1130832 GN=RHTO_05429 PE=3 SV=1		YNB	120 h
M7WP57|M7WP57_RHOT1	5.39	2.21	Threonine aldolase OS=Rhodosporidium toruloides (strain NP11) OX=1130832 GN=RHTO_04175 PE=3 SV=1	AA Biosynthesis	YPD	48 h
M7X4K6|M7X4K6_RHOT1	6.01	2.21	H(+)-transporting two-sector ATPase OS=Rhodosporidium toruloides (strain NP11) OX=1130832 GN=RHTO_02974 PE=3 SV=1	TOR/Phagosome	YNB	120 h
M7X7K9|M7X7K9_RHOT1	4.03	2.21	Pre-mRNA-processing factor 19 OS=Rhodosporidium toruloides (strain NP11) OX=1130832 GN=RHTO_04179 PE=3 SV=1	ubiquitin-mediated proteolysis	YNB	48 h
M7WP55|M7WP55_RHOT1	3.78	2.21	Ceramide very long chain fatty acid hydroxylase OS=Rhodosporidium toruloides (strain NP11) OX=1130832 GN=RHTO_04128 PE=3 SV=1		YNB	120 h
M7WX48|M7WX48_RHOT1	8	2.21	Expansin family protein OS=Rhodosporidium toruloides (strain NP11) OX=1130832 GN=RHTO_02920 PE=4 SV=1		YPD	48 h
M7XW21|M7XW21_RHOT1	5.52	2.21	Mannose-6-phosphate isomerase OS=Rhodosporidium toruloides (strain NP11) OX=1130832 GN=RHTO_04622 PE=3 SV=1		YNB	120 h
M7WWX2|M7WWX2_RHOT1	2.15	2.21	Oxysterol-binding protein OS=Rhodosporidium toruloides (strain NP11) OX=1130832 GN=RHTO_07949 PE=3 SV=1		YNB	48 h
M7Y0M8|M7Y0M8_RHOT1	4.47	2.21	Pyridoxine 4-dehydrogenase OS=Rhodosporidium toruloides (strain NP11) OX=1130832 GN=RHTO_00556 PE=4 SV=1		YNB	120 h
M7XP66|M7XP66_RHOT1	3.55	2.2	Negative regulator of the PHO system protein serine/threonine kinase OS=Rhodosporidium toruloides (strain NP11) OX=1130832 GN=RHTO_01208 PE=3 SV=1	Cell cycle	YNB	120 h
M7XU66|M7XU66_RHOT1	4.71	2.2	Sec7 guanine nucleotide exchange factor OS=Rhodosporidium toruloides (strain NP11) OX=1130832 GN=RHTO_06817 PE=4 SV=1	Endocytosis	YNB	120 h
M7X5L6|M7X5L6_RHOT1	2.97	2.2	60S ribosomal protein l16 OS=Rhodosporidium toruloides (strain NP11) OX=1130832 GN=RHTO_03113 PE=3 SV=1	ribosome	YPD	120 h
M7X0J3|M7X0J3_RHOT1	8.28	2.2	GTP-binding nuclear protein OS=Rhodosporidium toruloides (strain NP11) OX=1130832 GN=RHTO_07359 PE=3 SV=1	Ribosome biogenesis	YNB	120 h
M7WFX0|M7WFX0_RHOT1	3.56	2.2	Carbon catabolite-derepressing protein kinase OS=Rhodosporidium toruloides (strain NP11) OX=1130832 GN=RHTO_04494 PE=4 SV=1		YNB	48 h
M7XMA2|M7XMA2_RHOT1	4.25	2.2	Methyltransferase type 11 OS=Rhodosporidium toruloides (strain NP11) OX=1130832 GN=RHTO_01749 PE=4 SV=1		YNB	120 h
M7WY08|M7WY08_RHOT1	3.14	2.2	NAD dependent oxidoreductase OS=Rhodosporidium toruloides (strain NP11) OX=1130832 GN=RHTO_03246 PE=4 SV=1		YNB	120 h
M7X4C4|M7X4C4_RHOT1	2.84	2.2	Pre-mRNA branch site protein p14 OS=Rhodosporidium toruloides (strain NP11) OX=1130832 GN=RHTO_02904 PE=4 SV=1		YPD	120 h
M7XP81|M7XP81_RHOT1	3.34	2.2	Proteophosphoglycan ppg4 OS=Rhodosporidium toruloides (strain NP11) OX=1130832 GN=RHTO_00137 PE=4 SV=1		YNB	48 h
M7WXE7|M7WXE7_RHOT1	2.75	2.2	Putative sulfatase OS=Rhodosporidium toruloides (strain NP11) OX=1130832 GN=RHTO_03010 PE=3 SV=1		YPD	120 h
M7WMD7|M7WMD7_RHOT1	7.99	2.19	3-methylcrotonyl-CoA carboxylase alpha subunit OS=Rhodosporidium toruloides (strain NP11) OX=1130832 GN=RHTO_01732 PE=4 SV=1	AA Metabolism/cell proliferation	YPD	48 h
M7XEB5|M7XEB5_RHOT1	3.36	2.19	26S proteasome regulatory subunit N10 OS=Rhodosporidium toruloides (strain NP11) OX=1130832 GN=RHTO_05870 PE=3 SV=1	Proteasome	YPD	120 h
M7WSN0|M7WSN0_RHOT1	4.63	2.19	Chitin synthase OS=Rhodosporidium toruloides (strain NP11) OX=1130832 GN=RHTO_07316 PE=3 SV=1		YNB	120 h
M7XK98|M7XK98_RHOT1	2.96	2.19	Golgi apparatus membrane protein TVP38 OS=Rhodosporidium toruloides (strain NP11) OX=1130832 GN=RHTO_06283 PE=3 SV=1		YNB	120 h
M7X647|M7X647_RHOT1	3.6	2.19	RWD domain containing protein OS=Rhodosporidium toruloides (strain NP11) OX=1130832 GN=RHTO_03299 PE=4 SV=1		YPD	48 h
M7WPP7|M7WPP7_RHOT1	2.89	2.19	N(6)-adenine-specific DNA methyltransferase OS=Rhodosporidium toruloides (strain NP11) OX=1130832 GN=RHTO_04122 PE=4 SV=1		YNB	120 h
M7XRL5|M7XRL5_RHOT1	2.58	2.19	Zn(2)-C6 fungal-type transcription factor OS=Rhodosporidium toruloides (strain NP11) OX=1130832 GN=RHTO_07728 PE=4 SV=1		YNB	48 h
M7XEY4|M7XEY4_RHOT1	9.21	2.18	Glutamine synthetase OS=Rhodosporidium toruloides (strain NP11) OX=1130832 GN=RHTO_00673 PE=3 SV=1	Arginine Biosynthesis	YPD	48 h
M7WVS6|M7WVS6_RHOT1	2.78	2.18	Aspartic-type endopeptidase OS=Rhodosporidium toruloides (strain NP11) OX=1130832 GN=RHTO_04867 PE=3 SV=1	Lysosome	YNB	48 h
M7WML9|M7WML9_RHOT1	4.32	2.18	Vacuolar membrane protein OS=Rhodosporidium toruloides (strain NP11) OX=1130832 GN=RHTO_04478 PE=3 SV=1	Lysosome	YNB	120 h
M7X1F6|M7X1F6_RHOT1	3.04	2.18	40S ribosomal protein S21 OS=Rhodosporidium toruloides (strain NP11) OX=1130832 GN=RHTO_06994 PE=3 SV=1	ribosome	YPD	120 h
M7WYH6|M7WYH6_RHOT1	2.85	2.18	Bifunctional fatty acid transporter/acyl-CoA synthetase OS=Rhodosporidium toruloides (strain NP11) OX=1130832 GN=RHTO_07775 PE=3 SV=1		YPD	120 h
M7WQ25|M7WQ25_RHOT1	4.19	2.18	Haloacid dehalogenase-like hydrolase domain containing protein OS=Rhodosporidium toruloides (strain NP11) OX=1130832 GN=RHTO_07985 PE=4 SV=1		YNB	48 h
M7X1N3|M7X1N3_RHOT1	5.08	2.18	Aspartic-type endopeptidase OS=Rhodosporidium toruloides (strain NP11) OX=1130832 GN=RHTO_06029 PE=3 SV=1		YPD	48 h
M7XHC3|M7XHC3_RHOT1	5.31	2.18	Organic hydroperoxide resistance protein OS=Rhodosporidium toruloides (strain NP11) OX=1130832 GN=RHTO_07606 PE=3 SV=1		YPD	48 h
M7XL33|M7XL33_RHOT1	2.58	2.18	Lipopolysaccharide-modifying protein family protein OS=Rhodosporidium toruloides (strain NP11) OX=1130832 GN=RHTO_04768 PE=4 SV=1		YPD	120 h
M7XV63|M7XV63_RHOT1	2.78	2.18	SCP160 protein OS=Rhodosporidium toruloides (strain NP11) OX=1130832 GN=RHTO_06137 PE=4 SV=1		YNB	120 h
M7WJS0|M7WJS0_RHOT1	8.13	2.18	Threonylcarbamoyl-AMP synthase OS=Rhodosporidium toruloides (strain NP11) OX=1130832 GN=RHTO_06562 PE=3 SV=1		YNB	48 h
M7WTA9|M7WTA9_RHOT1	2.74	2.18	Uridine kinase OS=Rhodosporidium toruloides (strain NP11) OX=1130832 GN=RHTO_01996 PE=3 SV=1		YNB	120 h
M7X0G6|M7X0G6_RHOT1	14.35	2.18	Translationally-controlled tumor protein homolog OS=Rhodosporidium toruloides (strain NP11) OX=1130832 GN=RHTO_07334 PE=3 SV=1	translation	YPD	48 h
M7XKF0|M7XKF0_RHOT1	4.39	2.17	Ribose-phosphate diphosphokinase OS=Rhodosporidium toruloides (strain NP11) OX=1130832 GN=RHTO_02591 PE=3 SV=1	AA Biosynthesis	YNB	120 h
M7WSC3|M7WSC3_RHOT1	2.49	2.17	26S proteasome non-atpase regulatory subunit 11 OS=Rhodosporidium toruloides (strain NP11) OX=1130832 GN=RHTO_02179 PE=3 SV=1	Proteasome	YNB	120 h
M7XMD8|M7XMD8_RHOT1	4.27	2.17	RNA 3'-terminal phosphate cyclase-like protein OS=Rhodosporidium toruloides (strain NP11) OX=1130832 GN=RHTO_01789 PE=3 SV=1	Ribosome biogenesis	YNB	120 h
M7XZK8|M7XZK8_RHOT1	2.63	2.17	RAS small monomeric GTPase OS=Rhodosporidium toruloides (strain NP11) OX=1130832 GN=RHTO_00181 PE=4 SV=1	TOR/Apoptosis	YPD	120 h
M7XJ98|M7XJ98_RHOT1	3	2.17	ATP synthase subunit d mitochondrial OS=Rhodosporidium toruloides (strain NP11) OX=1130832 GN=RHTO_07038 PE=3 SV=1		YPD	120 h
M7X3Y4|M7X3Y4_RHOT1	3.12	2.17	Carbonic anhydrase OS=Rhodosporidium toruloides (strain NP11) OX=1130832 GN=RHTO_04980 PE=3 SV=1		YPD	120 h
M7WMN2|M7WMN2_RHOT1	2.47	2.17	Choline kinase OS=Rhodosporidium toruloides (strain NP11) OX=1130832 GN=RHTO_05278 PE=4 SV=1		YPD	120 h
M7WCM6|M7WCM6_RHOT1	2.83	2.17	DNA topoisomerase 2 OS=Rhodosporidium toruloides (strain NP11) OX=1130832 GN=RHTO_06677 PE=3 SV=1		YPD	120 h
M7XLU4|M7XLU4_RHOT1	2.4	2.17	Galactose-proton symport OS=Rhodosporidium toruloides (strain NP11) OX=1130832 GN=RHTO_02029 PE=4 SV=1		YPD	120 h
M7XPL9|M7XPL9_RHOT1	2.24	2.17	JmjC domain-containing protein OS=Rhodosporidium toruloides (strain NP11) OX=1130832 GN=RHTO_00282 PE=4 SV=1		YPD	120 h
M7WYB3|M7WYB3_RHOT1	2.86	2.17	Lysine methyltransferase OS=Rhodosporidium toruloides (strain NP11) OX=1130832 GN=RHTO_00045 PE=4 SV=1		YNB	48 h
M7WZ74|M7WZ74_RHOT1	4.47	2.17	R3H domain containing protein OS=Rhodosporidium toruloides (strain NP11) OX=1130832 GN=RHTO_07115 PE=4 SV=1		YPD	48 h
M7X6L4|M7X6L4_RHOT1	3.95	2.17	NADPH:adrenodoxin oxidoreductase mitochondrial OS=Rhodosporidium toruloides (strain NP11) OX=1130832 GN=RHTO_04491 PE=3 SV=1		YNB	120 h
M7X236|M7X236_RHOT1	4.55	2.17	NADPH2 dehydrogenase OS=Rhodosporidium toruloides (strain NP11) OX=1130832 GN=RHTO_06380 PE=4 SV=1		YNB	120 h
M7XGX8|M7XGX8_RHOT1	3.23	2.17	Signal recognition particle receptor subunit alpha OS=Rhodosporidium toruloides (strain NP11) OX=1130832 GN=RHTO_04389 PE=3 SV=1		YNB	120 h
M7X896|M7X896_RHOT1	2.42	2.16	Threonine synthase OS=Rhodosporidium toruloides (strain NP11) OX=1130832 GN=RHTO_03928 PE=3 SV=1	AA Biosynthesis	YNB	120 h
M7XAV4|M7XAV4_RHOT1	4.44	2.16	26S proteasome regulatory subunit N7 OS=Rhodosporidium toruloides (strain NP11) OX=1130832 GN=RHTO_02178 PE=4 SV=1	Proteasome	YNB	120 h
M7WQD1|M7WQD1_RHOT1	3.28	2.16	Coatomer subunit delta OS=Rhodosporidium toruloides (strain NP11) OX=1130832 GN=RHTO_03633 PE=3 SV=1		YNB	120 h
M7WML0|M7WML0_RHOT1	2.28	2.16	DDHD domain containing protein OS=Rhodosporidium toruloides (strain NP11) OX=1130832 GN=RHTO_05223 PE=4 SV=1		YPD	120 h
M7X2J1|M7X2J1_RHOT1	6.61	2.16	Elongation factor G mitochondrial OS=Rhodosporidium toruloides (strain NP11) OX=1130832 GN=MEF1 PE=3 SV=1		YNB	120 h
M7WRS4|M7WRS4_RHOT1	2.04	2.16	Guanine nucleotide exchange factor OS=Rhodosporidium toruloides (strain NP11) OX=1130832 GN=RHTO_02360 PE=4 SV=1		YNB	48 h
M7X643|M7X643_RHOT1	5.14	2.16	Lon protease homolog mitochondrial OS=Rhodosporidium toruloides (strain NP11) OX=1130832 GN=PIM1 PE=3 SV=1		YNB	120 h
M7XME8|M7XME8_RHOT1	3.53	2.15	Glutamate 5-kinase OS=Rhodosporidium toruloides (strain NP11) OX=1130832 GN=RHTO_02811 PE=3 SV=1	AA Biosynthesis	YNB	120 h
M7XWZ2|M7XWZ2_RHOT1	4.57	2.15	Translational activator OS=Rhodosporidium toruloides (strain NP11) OX=1130832 GN=RHTO_04928 PE=3 SV=1	translation	YNB	120 h
M7WX56|M7WX56_RHOT1	2.7	2.15	AMP-binding domain-containing protein OS=Rhodosporidium toruloides (strain NP11) OX=1130832 GN=RHTO_02930 PE=4 SV=1		YNB	48 h
M7XP32|M7XP32_RHOT1	2.82	2.15	Cytochrome b5 type b (Outer mitochondrial membrane) OS=Rhodosporidium toruloides (strain NP11) OX=1130832 GN=RHTO_01168 PE=3 SV=1		YPD	120 h
M7WJ59|M7WJ59_RHOT1	2.71	2.15	F-box and WD repeat domain containing protein OS=Rhodosporidium toruloides (strain NP11) OX=1130832 GN=RHTO_03456 PE=4 SV=1		YNB	48 h
M7XXC3|M7XXC3_RHOT1	4.45	2.15	MFS transporter OS=Rhodosporidium toruloides (strain NP11) OX=1130832 GN=RHTO_05093 PE=4 SV=1		YNB	120 h
M7WVC6|M7WVC6_RHOT1	3.54	2.15	SH4 domain protein OS=Rhodosporidium toruloides (strain NP11) OX=1130832 GN=RHTO_01261 PE=4 SV=1		YNB	120 h
M7XHM9|M7XHM9_RHOT1	3.57	2.15	Sterol 3-beta-glucosyltransferase OS=Rhodosporidium toruloides (strain NP11) OX=1130832 GN=RHTO_07138 PE=3 SV=1		YNB	48 h
M7XPI5|M7XPI5_RHOT1	6.64	2.15	Syntaxin 1B/2/3 OS=Rhodosporidium toruloides (strain NP11) OX=1130832 GN=RHTO_00237 PE=4 SV=1		YNB	48 h
M7WZU3|M7WZU3_RHOT1	7.06	2.15	THO complex subunit 4 OS=Rhodosporidium toruloides (strain NP11) OX=1130832 GN=RHTO_00590 PE=4 SV=1		YNB	48 h
M7X7T5|M7X7T5_RHOT1	2.42	2.15	Zn(2)-C6 transcription factor OS=Rhodosporidium toruloides (strain NP11) OX=1130832 GN=RHTO_00583 PE=4 SV=1		YNB	120 h
M7WPU4|M7WPU4_RHOT1	2.31	2.14	4-nitrophenylphosphatase OS=Rhodosporidium toruloides (strain NP11) OX=1130832 GN=RHTO_00841 PE=4 SV=1		YPD	120 h
M7X0N6|M7X0N6_RHOT1	2.25	2.14	CAP10 domain-containing protein OS=Rhodosporidium toruloides (strain NP11) OX=1130832 GN=RHTO_06915 PE=4 SV=1		YPD	120 h
M7WFX0|M7WFX0_RHOT1	2.03	2.14	Carbon catabolite-derepressing protein kinase OS=Rhodosporidium toruloides (strain NP11) OX=1130832 GN=RHTO_04494 PE=4 SV=1		YNB	120 h
M7WUE7|M7WUE7_RHOT1	7.52	2.14	DUF2012 domain containing protein OS=Rhodosporidium toruloides (strain NP11) OX=1130832 GN=RHTO_06211 PE=4 SV=1		YNB	48 h
M7XDF0|M7XDF0_RHOT1	3.33	2.14	Multi antimicrobial extrusion protein family protein OS=Rhodosporidium toruloides (strain NP11) OX=1130832 GN=RHTO_01471 PE=3 SV=1		YNB	120 h
M7XZK6|M7XZK6_RHOT1	3.1	2.14	Paired amphipathic helix protein Sin3a OS=Rhodosporidium toruloides (strain NP11) OX=1130832 GN=RHTO_00176 PE=4 SV=1		YNB	120 h
M7XH55|M7XH55_RHOT1	3.23	2.14	Ras GTPase-activating protein OS=Rhodosporidium toruloides (strain NP11) OX=1130832 GN=RHTO_07551 PE=4 SV=1		YNB	48 h
M7WN16|M7WN16_RHOT1	3.87	2.13	Synaptobrevin homolog YKT6 OS=Rhodosporidium toruloides (strain NP11) OX=1130832 GN=RHTO_01157 PE=3 SV=1	Autophagy	YNB	48 h
M7WU74|M7WU74_RHOT1	3.59	2.13	5-methyltetrahydropteroyltriglutamate-homocysteine S-methyltransferase OS=Rhodosporidium toruloides (strain NP11) OX=1130832 GN=RHTO_01686 PE=4 SV=1		YNB	120 h
M7XJG9|M7XJG9_RHOT1	6.12	2.13	ATP synthase subunit gamma OS=Rhodosporidium toruloides (strain NP11) OX=1130832 GN=RHTO_06048 PE=3 SV=1		YNB	120 h
M7XT38|M7XT38_RHOT1	3.52	2.13	Glyoxylate pathway regulator OS=Rhodosporidium toruloides (strain NP11) OX=1130832 GN=RHTO_07127 PE=3 SV=1		YNB	120 h
M7WG99|M7WG99_RHOT1	5.86	2.13	2-(3-amino-3-carboxypropyl)histidine synthase subunit 2 OS=Rhodosporidium toruloides (strain NP11) OX=1130832 GN=RHTO_04453 PE=3 SV=1		YPD	48 h
M7XD75|M7XD75_RHOT1	6.28	2.13	Proteophosphoglycan ppg4 OS=Rhodosporidium toruloides (strain NP11) OX=1130832 GN=RHTO_06688 PE=4 SV=1		YPD	48 h
M7WP39|M7WP39_RHOT1	3.92	2.13	SET and MYND domain containing protein OS=Rhodosporidium toruloides (strain NP11) OX=1130832 GN=RHTO_04108 PE=3 SV=1		YPD	48 h
M7WUG6|M7WUG6_RHOT1	17.75	2.13	Multi-sensor hybrid histidine kinase OS=Rhodosporidium toruloides (strain NP11) OX=1130832 GN=RHTO_01590 PE=4 SV=1		YNB	48 h
M7WR65|M7WR65_RHOT1	6.31	2.13	Probable electron transfer flavoprotein subunit alpha OS=Rhodosporidium toruloides (strain NP11) OX=1130832 GN=RHTO_07923 PE=3 SV=1		YNB	48 h
M7WPY3|M7WPY3_RHOT1	2.22	2.13	Transcription factor OS=Rhodosporidium toruloides (strain NP11) OX=1130832 GN=RHTO_03650 PE=4 SV=1		YNB	120 h
M7XV41|M7XV41_RHOT1	4.95	2.13	Trehalose 6-P phosphatase glycosyltransferase family 20 protein OS=Rhodosporidium toruloides (strain NP11) OX=1130832 GN=RHTO_06117 PE=3 SV=1		YNB	120 h
M7X374|M7X374_RHOT1	3.92	2.13	Vacuolar protein 8 OS=Rhodosporidium toruloides (strain NP11) OX=1130832 GN=RHTO_06664 PE=3 SV=1		YNB	120 h
M7WR42|M7WR42_RHOT1	2.62	2.13	VHS domain containing protein OS=Rhodosporidium toruloides (strain NP11) OX=1130832 GN=RHTO_03581 PE=4 SV=1		YNB	120 h
M7WP02|M7WP02_RHOT1	2.79	2.13	Xaa-Pro aminopeptidase OS=Rhodosporidium toruloides (strain NP11) OX=1130832 GN=RHTO_04063 PE=3 SV=1		YPD	120 h
M7X689|M7X689_RHOT1	10.27	2.12	Phosphoglycerate kinase OS=Rhodosporidium toruloides (strain NP11) OX=1130832 GN=RHTO_00033 PE=3 SV=1	AA Biosynthesis	YNB	48 h
M7XHL1|M7XHL1_RHOT1	3.03	2.12	3-ketoacyl-coA thiolase peroxisomal A OS=Rhodosporidium toruloides (strain NP11) OX=1130832 GN=RHTO_07118 PE=3 SV=1	Fatty acid metabolism/AA Metabolism/Peroxisome	YPD	120 h
M7WM74|M7WM74_RHOT1	2.48	2.12	Integral peroxisomal membrane peroxin OS=Rhodosporidium toruloides (strain NP11) OX=1130832 GN=RHTO_01667 PE=4 SV=1	Peroxisome	YPD	48 h
M7X4J0|M7X4J0_RHOT1	2.7	2.12	60S ribosomal export protein NMD3 OS=Rhodosporidium toruloides (strain NP11) OX=1130832 GN=RHTO_05841 PE=3 SV=1	Ribosome biogenesis	YPD	120 h
M7XF40|M7XF40_RHOT1	5.44	2.12	Actin-binding cofilin/tropomyosin type domain containing protein OS=Rhodosporidium toruloides (strain NP11) OX=1130832 GN=RHTO_00733 PE=4 SV=1		YPD	120 h
M7XF42|M7XF42_RHOT1	9.9	2.12	ATP synthase subunit alpha OS=Rhodosporidium toruloides (strain NP11) OX=1130832 GN=RHTO_05648 PE=3 SV=1		YNB	120 h
M7WQN2|M7WQN2_RHOT1	3.34	2.12	Carboxy-cis cis-muconate cyclase OS=Rhodosporidium toruloides (strain NP11) OX=1130832 GN=RHTO_03612 PE=4 SV=1		YNB	120 h
M7XT29|M7XT29_RHOT1	2.56	2.12	Cytochrome b561 OS=Rhodosporidium toruloides (strain NP11) OX=1130832 GN=RHTO_07117 PE=4 SV=1		YNB	120 h
M7X2N6|M7X2N6_RHOT1	2.65	2.12	DUF1015 domain-containing protein OS=Rhodosporidium toruloides (strain NP11) OX=1130832 GN=RHTO_06364 PE=4 SV=1		YNB	120 h
M7X3Q5|M7X3Q5_RHOT1	8.4	2.12	Elongation factor 3 OS=Rhodosporidium toruloides (strain NP11) OX=1130832 GN=RHTO_02697 PE=3 SV=1		YNB	120 h
M7XGL7|M7XGL7_RHOT1	3.19	2.12	FGENESH: predicted gene_2.43 protein OS=Rhodosporidium toruloides (strain NP11) OX=1130832 GN=RHTO_05195 PE=4 SV=1		YPD	120 h
M7WLB6|M7WLB6_RHOT1	5.65	2.12	Vacuolar import and degradation protein 21 OS=Rhodosporidium toruloides (strain NP11) OX=1130832 GN=RHTO_05583 PE=3 SV=1		YPD	48 h
M7WLK7|M7WLK7_RHOT1	3.04	2.12	Phytanoyl-CoA dioxygenase family protein OS=Rhodosporidium toruloides (strain NP11) OX=1130832 GN=RHTO_05514 PE=3 SV=1		YPD	120 h
M7WS36|M7WS36_RHOT1	6.38	2.12	RAN protein binding protein OS=Rhodosporidium toruloides (strain NP11) OX=1130832 GN=RHTO_02150 PE=4 SV=1		YNB	48 h
M7WS43|M7WS43_RHOT1	2.91	2.11	3-deoxy-7-phosphoheptulonate synthase OS=Rhodosporidium toruloides (strain NP11) OX=1130832 GN=RHTO_02272 PE=3 SV=1	AA Biosynthesis	YNB	120 h
M7WFY9|M7WFY9_RHOT1	4.74	2.11	Cell division control protein Cdc12 OS=Rhodosporidium toruloides (strain NP11) OX=1130832 GN=RHTO_04519 PE=3 SV=1	cell cycle	YNB	120 h
M7WKL7|M7WKL7_RHOT1	7.74	2.11	Aldehyde dehydrogenase (NAD) OS=Rhodosporidium toruloides (strain NP11) OX=1130832 GN=RHTO_05838 PE=3 SV=1	Fatty Acid Degradation/AA Metabolism	YNB	120 h
M7XE43|M7XE43_RHOT1	3.68	2.11	Eukaryotic translation initiation factor 3 subunit F OS=Rhodosporidium toruloides (strain NP11) OX=1130832 GN=RHTO_01304 PE=3 SV=1	translation	YNB	120 h
M7WIG9|M7WIG9_RHOT1	6.77	2.11	Acetyltransferase component of pyruvate dehydrogenase complex OS=Rhodosporidium toruloides (strain NP11) OX=1130832 GN=RHTO_03543 PE=3 SV=1		YNB	120 h
M7XNX3|M7XNX3_RHOT1	4.04	2.11	Ankyrin repeat protein OS=Rhodosporidium toruloides (strain NP11) OX=1130832 GN=RHTO_00042 PE=4 SV=1		YNB	120 h
M7X5N2|M7X5N2_RHOT1	2.18	2.11	Diaminohydroxyphosphoribosylamino-pyrimidine deaminase OS=Rhodosporidium toruloides (strain NP11) OX=1130832 GN=RHTO_03128 PE=4 SV=1		YPD	120 h
M7WKM0|M7WKM0_RHOT1	3.55	2.11	Similar to OS=Rhodosporidium toruloides (strain NP11) OX=1130832 GN=RHTO_06413 PE=4 SV=1		YPD	48 h
M7WPP9|M7WPP9_RHOT1	4.1	2.11	Pre-mRNA-splicing factor Cwf21 OS=Rhodosporidium toruloides (strain NP11) OX=1130832 GN=RHTO_00801 PE=3 SV=1		YNB	120 h
M7XHG1|M7XHG1_RHOT1	3.94	2.11	Protein of lipase class 3 family OS=Rhodosporidium toruloides (strain NP11) OX=1130832 GN=RHTO_07661 PE=4 SV=1		YPD	120 h
M7X5R0|M7X5R0_RHOT1	6.17	2.11	Protein phosphatase OS=Rhodosporidium toruloides (strain NP11) OX=1130832 GN=RHTO_05386 PE=4 SV=1		YNB	48 h
M7X679|M7X679_RHOT1	6.12	2.11	Protein Rds1 OS=Rhodosporidium toruloides (strain NP11) OX=1130832 GN=RHTO_00269 PE=4 SV=1		YNB	120 h
M7WGI6|M7WGI6_RHOT1	2.38	2.11	Pyridoxal 5'-phosphate synthase (glutamine hydrolyzing) OS=Rhodosporidium toruloides (strain NP11) OX=1130832 GN=RHTO_04321 PE=3 SV=1		YPD	120 h
M7XF64|M7XF64_RHOT1	3.14	2.1	Mitochondrial large subunit ribosomal protein L49 OS=Rhodosporidium toruloides (strain NP11) OX=1130832 GN=RHTO_00758 PE=4 SV=1	ribosome	YPD	120 h
M7WTP4|M7WTP4_RHOT1	4.4	2.1	Exportin-1 OS=Rhodosporidium toruloides (strain NP11) OX=1130832 GN=RHTO_01927 PE=3 SV=1	Ribosome biogenesis	YNB	120 h
M7X8V9|M7X8V9_RHOT1	4.7	2.1	3'(2') 5'-bisphosphate nucleotidase OS=Rhodosporidium toruloides (strain NP11) OX=1130832 GN=RHTO_03653 PE=3 SV=1		YNB	120 h
M7X7X8|M7X7X8_RHOT1	3.77	2.1	Actin regulatory protein OS=Rhodosporidium toruloides (strain NP11) OX=1130832 GN=RHTO_04031 PE=4 SV=1		YNB	120 h
M7WPQ4|M7WPQ4_RHOT1	3.34	2.1	Aspartyl-tRNA synthetase OS=Rhodosporidium toruloides (strain NP11) OX=1130832 GN=RHTO_00806 PE=4 SV=1		YPD	120 h
M7WWB8|M7WWB8_RHOT1	4.39	2.1	ATP-dependent rna helicase dbp7 OS=Rhodosporidium toruloides (strain NP11) OX=1130832 GN=RHTO_00899 PE=4 SV=1		YNB	120 h
M7WGD8|M7WGD8_RHOT1	14.1	2.1	TPR-repeat containing protein OS=Rhodosporidium toruloides (strain NP11) OX=1130832 GN=RHTO_04271 PE=4 SV=1		YPD	48 h
M7XJR6|M7XJR6_RHOT1	5.18	2.1	Oxysterol-binding protein OS=Rhodosporidium toruloides (strain NP11) OX=1130832 GN=RHTO_03327 PE=3 SV=1		YNB	120 h
M7XQN3|M7XQN3_RHOT1	3.6	2.1	Protein SEY1 OS=Rhodosporidium toruloides (strain NP11) OX=1130832 GN=SEY1 PE=3 SV=1		YNB	120 h
M7WK13|M7WK13_RHOT1	2.01	2.1	Proteophosphoglycan ppg4 OS=Rhodosporidium toruloides (strain NP11) OX=1130832 GN=RHTO_02438 PE=4 SV=1		YNB	120 h
M7XKI6|M7XKI6_RHOT1	2.1	2.1	Short-chain dehydrogenase/reductase SDR family protein OS=Rhodosporidium toruloides (strain NP11) OX=1130832 GN=RHTO_06388 PE=3 SV=1		YNB	48 h
M7XD79|M7XD79_RHOT1	5.21	2.1	Thioredoxin reductase OS=Rhodosporidium toruloides (strain NP11) OX=1130832 GN=RHTO_06693 PE=3 SV=1		YNB	120 h
M7WT79|M7WT79_RHOT1	3.8	2.1	Xylitol dehydrogenase OS=Rhodosporidium toruloides (strain NP11) OX=1130832 GN=RHTO_01970 PE=3 SV=1		YNB	120 h
M7XNP4|M7XNP4_RHOT1	4.61	2.09	Glutamate decarboxylase OS=Rhodosporidium toruloides (strain NP11) OX=1130832 GN=RHTO_01440 PE=3 SV=1	AA Metabolism	YNB	120 h
M7WNV3|M7WNV3_RHOT1	2.64	2.09	Aminotransferase class V/Cysteine desulfurase OS=Rhodosporidium toruloides (strain NP11) OX=1130832 GN=RHTO_04309 PE=3 SV=1	AA Metabolism	YPD	120 h
M7X5V2|M7X5V2_RHOT1	2.55	2.09	Methylthioribulose-1-phosphate dehydratase OS=Rhodosporidium toruloides (strain NP11) OX=1130832 GN=MDE1 PE=3 SV=1	AA Metabolism	YPD	120 h
M7WLY1|M7WLY1_RHOT1	3.8	2.09	SVP1-like protein 2 OS=Rhodosporidium toruloides (strain NP11) OX=1130832 GN=RHTO_05587 PE=4 SV=1	Autophagy	YPD	48 h
M7WPC2|M7WPC2_RHOT1	3.09	2.09	Cell division control protein Cdc28 OS=Rhodosporidium toruloides (strain NP11) OX=1130832 GN=RHTO_00671 PE=4 SV=1	cell cycle	YPD	120 h
M7WXY2|M7WXY2_RHOT1	2.39	2.09	Chitin deacetylase OS=Rhodosporidium toruloides (strain NP11) OX=1130832 GN=RHTO_08063 PE=4 SV=1		YNB	120 h
M7XQA8|M7XQA8_RHOT1	5.16	2.09	Coatomer subunit alpha OS=Rhodosporidium toruloides (strain NP11) OX=1130832 GN=RHTO_00667 PE=4 SV=1		YNB	120 h
M7X9I9|M7X9I9_RHOT1	3.98	2.09	Dolichyldiphosphatase OS=Rhodosporidium toruloides (strain NP11) OX=1130832 GN=RHTO_03615 PE=4 SV=1		YNB	120 h
M7WRT3|M7WRT3_RHOT1	2.78	2.09	Egghead protein (Zeste-white 4 protein) glycosyltransferase family 2 protein OS=Rhodosporidium toruloides (strain NP11) OX=1130832 GN=RHTO_02553 PE=4 SV=1		YPD	120 h
M7WJ97|M7WJ97_RHOT1	3.15	2.09	Importin subunit alpha OS=Rhodosporidium toruloides (strain NP11) OX=1130832 GN=RHTO_06700 PE=3 SV=1		YNB	120 h
M7XUG6|M7XUG6_RHOT1	2.31	2.09	Integral membrane protein OS=Rhodosporidium toruloides (strain NP11) OX=1130832 GN=RHTO_06942 PE=4 SV=1		YNB	120 h
M7X184|M7X184_RHOT1	3.47	2.09	Proteophosphoglycan 5 OS=Rhodosporidium toruloides (strain NP11) OX=1130832 GN=RHTO_06909 PE=4 SV=1		YPD	48 h
M7WCQ9|M7WCQ9_RHOT1	3.04	2.09	PRA1 family protein OS=Rhodosporidium toruloides (strain NP11) OX=1130832 GN=RHTO_06661 PE=3 SV=1		YPD	120 h
M7WR78|M7WR78_RHOT1	2.73	2.09	Protein of ketopantoate reductase family OS=Rhodosporidium toruloides (strain NP11) OX=1130832 GN=RHTO_02524 PE=4 SV=1		YPD	120 h
M7WX05|M7WX05_RHOT1	2.16	2.09	Protein tyrosine phosphatase OS=Rhodosporidium toruloides (strain NP11) OX=1130832 GN=RHTO_00659 PE=4 SV=1		YPD	120 h
M7XQ67|M7XQ67_RHOT1	4.15	2.09	RuvB-like helicase OS=Rhodosporidium toruloides (strain NP11) OX=1130832 GN=RHTO_00492 PE=3 SV=1		YNB	120 h
M7XNZ4|M7XNZ4_RHOT1	4.37	2.08	ATP-binding cassette sub-family F member 2 OS=Rhodosporidium toruloides (strain NP11) OX=1130832 GN=RHTO_01122 PE=4 SV=1		YNB	120 h
M7XPP0|M7XPP0_RHOT1	2.99	2.08	Guanine deaminase OS=Rhodosporidium toruloides (strain NP11) OX=1130832 GN=RHTO_00312 PE=3 SV=1		YPD	120 h
M7X2P0|M7X2P0_RHOT1	5.8	2.08	Heat shock protein/chaperonin OS=Rhodosporidium toruloides (strain NP11) OX=1130832 GN=RHTO_04775 PE=3 SV=1		YNB	120 h
M7XE92|M7XE92_RHOT1	6.81	2.08	Low temperature viability protein OS=Rhodosporidium toruloides (strain NP11) OX=1130832 GN=RHTO_00893 PE=3 SV=1		YPD	48 h
M7WN42|M7WN42_RHOT1	5.36	2.08	mRNA-capping enzyme subunit beta OS=Rhodosporidium toruloides (strain NP11) OX=1130832 GN=RHTO_04270 PE=3 SV=1		YPD	48 h
M7WY18|M7WY18_RHOT1	7.36	2.08	SRP40 domain containing protein OS=Rhodosporidium toruloides (strain NP11) OX=1130832 GN=RHTO_03256 PE=4 SV=1		YPD	48 h
M7X3E6|M7X3E6_RHOT1	3.35	2.08	Muconate cycloisomerase OS=Rhodosporidium toruloides (strain NP11) OX=1130832 GN=RHTO_05021 PE=4 SV=1		YPD	120 h
M7XGT2|M7XGT2_RHOT1	2.4	2.08	Ras-related protein Rab-18 OS=Rhodosporidium toruloides (strain NP11) OX=1130832 GN=RHTO_04520 PE=4 SV=1		YPD	120 h
M7WM60|M7WM60_RHOT1	2.21	2.08	Rint-1 family protein OS=Rhodosporidium toruloides (strain NP11) OX=1130832 GN=RHTO_05294 PE=4 SV=1		YPD	120 h
M7XX27|M7XX27_RHOT1	2.15	2.08	Sec1 family protein OS=Rhodosporidium toruloides (strain NP11) OX=1130832 GN=RHTO_04973 PE=3 SV=1		YNB	120 h
M7WK75|M7WK75_RHOT1	5.13	2.08	Signal recognition particle binding protein OS=Rhodosporidium toruloides (strain NP11) OX=1130832 GN=RHTO_02219 PE=4 SV=1		YNB	48 h
M7WS58|M7WS58_RHOT1	3.19	2.08	tRNA pseudouridine synthase A OS=Rhodosporidium toruloides (strain NP11) OX=1130832 GN=RHTO_02180 PE=3 SV=1		YNB	120 h
M7X296|M7X296_RHOT1	5.52	2.07	26S protease regulatory subunit 8 OS=Rhodosporidium toruloides (strain NP11) OX=1130832 GN=RHTO_06224 PE=3 SV=1	Proteasome	YNB	48 h
M7WTD5|M7WTD5_RHOT1	3.09	2.07	FAD dependent oxidoreductase OS=Rhodosporidium toruloides (strain NP11) OX=1130832 GN=RHTO_06881 PE=4 SV=1		YPD	120 h
M7XQY9|M7XQY9_RHOT1	4.14	2.07	Glucose repression mediator protein OS=Rhodosporidium toruloides (strain NP11) OX=1130832 GN=RHTO_07991 PE=4 SV=1		YNB	120 h
M7X3L3|M7X3L3_RHOT1	3.05	2.07	KH domain RNA-binding protein OS=Rhodosporidium toruloides (strain NP11) OX=1130832 GN=RHTO_05101 PE=4 SV=1		YNB	120 h
M7X622|M7X622_RHOT1	2.74	2.07	Peptide-methionine (S)-S-oxide reductase OS=Rhodosporidium toruloides (strain NP11) OX=1130832 GN=RHTO_00199 PE=3 SV=1		YPD	120 h
M7WL44|M7WL44_RHOT1	2.31	2.07	Protein-lysine N-methyltransferase EFM4 OS=Rhodosporidium toruloides (strain NP11) OX=1130832 GN=EFM4 PE=3 SV=1		YNB	48 h
M7WTI0|M7WTI0_RHOT1	5.6	2.07	Pyruvate dehydrogenase E1 component subunit alpha OS=Rhodosporidium toruloides (strain NP11) OX=1130832 GN=RHTO_01852 PE=4 SV=1		YNB	120 h
M7WL45|M7WL45_RHOT1	3.3	2.07	RNA-binding protein OS=Rhodosporidium toruloides (strain NP11) OX=1130832 GN=RHTO_05827 PE=4 SV=1		YNB	48 h
M7WKC4|M7WKC4_RHOT1	5.93	2.07	UTP--glucose-1-phosphate uridylyltransferase OS=Rhodosporidium toruloides (strain NP11) OX=1130832 GN=RHTO_06551 PE=3 SV=1		YNB	120 h
M7XQ28|M7XQ28_RHOT1	4.36	2.06	Pentafunctional AROM polypeptide OS=Rhodosporidium toruloides (strain NP11) OX=1130832 GN=RHTO_01057 PE=3 SV=1	AA Biosynthesis	YNB	120 h
M7XHF8|M7XHF8_RHOT1	9.14	2.06	Malate dehydrogenase OS=Rhodosporidium toruloides (strain NP11) OX=1130832 GN=RHTO_04363 PE=3 SV=1	AA Metabolism	YNB	120 h
M7X100|M7X100_RHOT1	2.43	2.06	Omega-amidase OS=Rhodosporidium toruloides (strain NP11) OX=1130832 GN=RHTO_07050 PE=4 SV=1	AA Metabolism	YPD	120 h
M7WSY2|M7WSY2_RHOT1	6.35	2.06	5-aminolevulinate synthase OS=Rhodosporidium toruloides (strain NP11) OX=1130832 GN=RHTO_02047 PE=3 SV=1	AA Metabolism	YPD	48 h
M7WQ48|M7WQ48_RHOT1	2.79	2.06	Aldehyde dehydrogenase OS=Rhodosporidium toruloides (strain NP11) OX=1130832 GN=RHTO_03710 PE=3 SV=1	Fatty Acid Degradation/AA Metabolism	YPD	48 h
M7WH48|M7WH48_RHOT1	2.37	2.06	Ubiquitin-conjugating enzyme E2 N OS=Rhodosporidium toruloides (strain NP11) OX=1130832 GN=RHTO_04054 PE=3 SV=1	ubiquitin-mediated proteolysis	YNB	48 h
M7XFH9|M7XFH9_RHOT1	3.44	2.06	Alpha/beta hydrolase OS=Rhodosporidium toruloides (strain NP11) OX=1130832 GN=RHTO_05441 PE=4 SV=1		YNB	120 h
M7WWA2|M7WWA2_RHOT1	2.28	2.06	ATPase AFG1-like protein OS=Rhodosporidium toruloides (strain NP11) OX=1130832 GN=RHTO_05052 PE=3 SV=1		YPD	120 h
M7XQE0|M7XQE0_RHOT1	2.81	2.06	Class V myosin OS=Rhodosporidium toruloides (strain NP11) OX=1130832 GN=RHTO_00557 PE=3 SV=1		YNB	120 h
M7WSE6|M7WSE6_RHOT1	2.9	2.06	Cytosine-purine permease OS=Rhodosporidium toruloides (strain NP11) OX=1130832 GN=RHTO_02411 PE=3 SV=1		YNB	120 h
M7WV71|M7WV71_RHOT1	3.55	2.06	Dipeptidase OS=Rhodosporidium toruloides (strain NP11) OX=1130832 GN=RHTO_04671 PE=3 SV=1		YPD	120 h
M7WM58|M7WM58_RHOT1	4.16	2.06	Exportin-T OS=Rhodosporidium toruloides (strain NP11) OX=1130832 GN=RHTO_05498 PE=3 SV=1		YNB	120 h
M7XG13|M7XG13_RHOT1	2.63	2.06	Mitogen-activated protein kinase organizer 1 OS=Rhodosporidium toruloides (strain NP11) OX=1130832 GN=RHTO_08127 PE=4 SV=1		YNB	120 h
M7X655|M7X655_RHOT1	7.42	2.06	dCMP deaminase OS=Rhodosporidium toruloides (strain NP11) OX=1130832 GN=RHTO_00239 PE=3 SV=1		YPD	48 h
M7X6L1|M7X6L1_RHOT1	2.4	2.06	Methyltransferase like 5 OS=Rhodosporidium toruloides (strain NP11) OX=1130832 GN=RHTO_04486 PE=4 SV=1		YPD	48 h
M7WSN8|M7WSN8_RHOT1	3.3	2.06	N-acetyltransferase domain-containing protein OS=Rhodosporidium toruloides (strain NP11) OX=1130832 GN=RHTO_01961 PE=4 SV=1		YPD	48 h
M7WMI1|M7WMI1_RHOT1	3.08	2.06	NADH dehydrogenase (Ubiquinone) 1 alpha subcomplex subunit 2 OS=Rhodosporidium toruloides (strain NP11) OX=1130832 GN=RHTO_01364 PE=3 SV=1		YPD	120 h
M7WV57|M7WV57_RHOT1	4.18	2.06	Serine/threonine protein kinase OS=Rhodosporidium toruloides (strain NP11) OX=1130832 GN=RHTO_04656 PE=4 SV=1		YNB	120 h
M7XI18|M7XI18_RHOT1	2.36	2.06	Transcription factor TFIIIC complex subunit Sfc4 OS=Rhodosporidium toruloides (strain NP11) OX=1130832 GN=RHTO_07278 PE=4 SV=1		YNB	48 h
M7XHI7|M7XHI7_RHOT1	4.5	2.05	Eukaryotic translation initiation factor 3 subunit D OS=Rhodosporidium toruloides (strain NP11) OX=1130832 GN=RHTO_07088 PE=3 SV=1	translation	YNB	120 h
M7XKQ2|M7XKQ2_RHOT1	3.37	2.05	AAA family ATPase OS=Rhodosporidium toruloides (strain NP11) OX=1130832 GN=RHTO_04638 PE=3 SV=1		YNB	120 h
M7WTM4|M7WTM4_RHOT1	6.51	2.05	ATP-dependent RNA helicase eIF4A OS=Rhodosporidium toruloides (strain NP11) OX=1130832 GN=RHTO_01907 PE=3 SV=1		YNB	120 h
M7WWR4|M7WWR4_RHOT1	3.61	2.05	Coronin-7 OS=Rhodosporidium toruloides (strain NP11) OX=1130832 GN=RHTO_00830 PE=3 SV=1		YNB	120 h
M7XUF7|M7XUF7_RHOT1	5.4	2.05	Deoxyhypusine synthase OS=Rhodosporidium toruloides (strain NP11) OX=1130832 GN=RHTO_06932 PE=3 SV=1		YNB	48 h
M7XKT4|M7XKT4_RHOT1	2.59	2.05	Differentiation regulator Nrd1 OS=Rhodosporidium toruloides (strain NP11) OX=1130832 GN=RHTO_04673 PE=4 SV=1		YPD	120 h
M7WJK4|M7WJK4_RHOT1	2.54	2.05	Golgi apparatus membrane protein TVP38 OS=Rhodosporidium toruloides (strain NP11) OX=1130832 GN=RHTO_06568 PE=3 SV=1		YNB	120 h
M7X7N7|M7X7N7_RHOT1	3.57	2.05	HECT-type E3 ubiquitin transferase OS=Rhodosporidium toruloides (strain NP11) OX=1130832 GN=RHTO_04204 PE=3 SV=1		YNB	120 h
M7WIQ2|M7WIQ2_RHOT1	4.55	2.05	Mitogen-activated protein kinase OS=Rhodosporidium toruloides (strain NP11) OX=1130832 GN=RHTO_03321 PE=3 SV=1		YNB	120 h
M7WNW9|M7WNW9_RHOT1	9.89	2.05	4-amino-5-hydroxymethyl-2-methylpyrimidine phosphate synthase OS=Rhodosporidium toruloides (strain NP11) OX=1130832 GN=RHTO_04330 PE=3 SV=1		YPD	48 h
M7XMN3|M7XMN3_RHOT1	2.22	2.05	Dimethylaniline monooxygenase (N-oxide forming) OS=Rhodosporidium toruloides (strain NP11) OX=1130832 GN=RHTO_02887 PE=3 SV=1		YPD	48 h
M7WMY9|M7WMY9_RHOT1	4.54	2.05	Histone acetyltransferase OS=Rhodosporidium toruloides (strain NP11) OX=1130832 GN=RHTO_04442 PE=3 SV=1		YPD	48 h
M7WQH0|M7WQH0_RHOT1	4.41	2.05	Homeobox protein OTX OS=Rhodosporidium toruloides (strain NP11) OX=1130832 GN=RHTO_08110 PE=4 SV=1		YPD	48 h
M7WYQ3|M7WYQ3_RHOT1	2.19	2.05	Inositol phosphorylsphingolipid-phospholipase c OS=Rhodosporidium toruloides (strain NP11) OX=1130832 GN=RHTO_00160 PE=3 SV=1		YPD	48 h
M7X2Y0|M7X2Y0_RHOT1	2.19	2.05	RNA exonuclease 4 OS=Rhodosporidium toruloides (strain NP11) OX=1130832 GN=RHTO_04856 PE=3 SV=1		YPD	120 h
M7XFR4|M7XFR4_RHOT1	2.23	2.05	Signal recognition particle subunit SRP68 OS=Rhodosporidium toruloides (strain NP11) OX=1130832 GN=RHTO_05355 PE=3 SV=1		YNB	120 h
M7WKA4|M7WKA4_RHOT1	3.99	2.05	T-complex protein 1 subunit eta OS=Rhodosporidium toruloides (strain NP11) OX=1130832 GN=RHTO_05883 PE=3 SV=1		YNB	120 h
M7WFI6|M7WFI6_RHOT1	2.94	2.05	Thiamine-phosphate diphosphorylase / hydroxyethylthiazole kinase OS=Rhodosporidium toruloides (strain NP11) OX=1130832 GN=RHTO_05129 PE=3 SV=1		YNB	48 h
M7WS33|M7WS33_RHOT1	4.54	2.05	Tyrosine--tRNA ligase OS=Rhodosporidium toruloides (strain NP11) OX=1130832 GN=RHTO_02643 PE=3 SV=1		YNB	120 h
M7XW36|M7XW36_RHOT1	5.04	2.05	Vacuolar protein sorting protein DigA OS=Rhodosporidium toruloides (strain NP11) OX=1130832 GN=RHTO_04637 PE=3 SV=1		YNB	120 h
M7XBT5|M7XBT5_RHOT1	2.5	2.04	Kynureninase OS=Rhodosporidium toruloides (strain NP11) OX=1130832 GN=BNA5 PE=3 SV=1	AA Metabolism	YNB	120 h
M7WN84|M7WN84_RHOT1	2.71	2.04	V-type proton ATPase subunit OS=Rhodosporidium toruloides (strain NP11) OX=1130832 GN=RHTO_04305 PE=3 SV=1	TOR/Phagosome/Lysosome	YNB	120 h
M7WNS3|M7WNS3_RHOT1	4.02	2.04	18S rRNA factor 2 OS=Rhodosporidium toruloides (strain NP11) OX=1130832 GN=RHTO_00936 PE=3 SV=1		YNB	120 h
M7XJ98|M7XJ98_RHOT1	4.57	2.04	ATP synthase subunit d mitochondrial OS=Rhodosporidium toruloides (strain NP11) OX=1130832 GN=RHTO_07038 PE=3 SV=1		YNB	120 h
M7XUJ6|M7XUJ6_RHOT1	2.29	2.04	Chaperonin GroES OS=Rhodosporidium toruloides (strain NP11) OX=1130832 GN=RHTO_06972 PE=3 SV=1		YPD	120 h
M7WD54|M7WD54_RHOT1	4.36	2.04	Cytochrome-b5 reductase OS=Rhodosporidium toruloides (strain NP11) OX=1130832 GN=RHTO_06455 PE=4 SV=1		YNB	120 h
M7WIM5|M7WIM5_RHOT1	2.34	2.04	DNA repair protein rad5 OS=Rhodosporidium toruloides (strain NP11) OX=1130832 GN=RHTO_03613 PE=3 SV=1		YPD	120 h
M7XPP0|M7XPP0_RHOT1	5.24	2.04	Guanine deaminase OS=Rhodosporidium toruloides (strain NP11) OX=1130832 GN=RHTO_00312 PE=3 SV=1		YNB	48 h
M7XTZ4|M7XTZ4_RHOT1	5.08	2.04	Hsp90 chaperone protein kinase-targeting subunit OS=Rhodosporidium toruloides (strain NP11) OX=1130832 GN=RHTO_06757 PE=3 SV=1		YNB	48 h
M7WWM6|M7WWM6_RHOT1	4.74	2.04	Ran GTPase-activating protein 1 OS=Rhodosporidium toruloides (strain NP11) OX=1130832 GN=RHTO_02743 PE=4 SV=1		YPD	48 h
M7XXN3|M7XXN3_RHOT1	7.12	2.04	Translocation protein OS=Rhodosporidium toruloides (strain NP11) OX=1130832 GN=RHTO_02754 PE=4 SV=1		YPD	48 h
M7WMQ0|M7WMQ0_RHOT1	2.62	2.04	Non-specific serine/threonine protein kinase OS=Rhodosporidium toruloides (strain NP11) OX=1130832 GN=RHTO_04523 PE=4 SV=1		YNB	48 h
M7WYL9|M7WYL9_RHOT1	6.89	2.04	Phosphoglucomutase (alpha-D-glucose-1 6-bisphosphate-dependent) OS=Rhodosporidium toruloides (strain NP11) OX=1130832 GN=RHTO_07820 PE=3 SV=1		YNB	120 h
M7X2L5|M7X2L5_RHOT1	2.32	2.04	Vacuolar protein sorting-associated protein VPS13 OS=Rhodosporidium toruloides (strain NP11) OX=1130832 GN=RHTO_04750 PE=3 SV=1		YNB	120 h
M7WKS6|M7WKS6_RHOT1	3.36	2.03	C6 zinc finger domain-containing protein OS=Rhodosporidium toruloides (strain NP11) OX=1130832 GN=RHTO_05966 PE=4 SV=1		YNB	120 h
M7WS73|M7WS73_RHOT1	2.52	2.03	Cellular nucleic acid-binding protein OS=Rhodosporidium toruloides (strain NP11) OX=1130832 GN=RHTO_07151 PE=4 SV=1		YPD	120 h
M7WKG7|M7WKG7_RHOT1	5.18	2.03	FACT complex subunit OS=Rhodosporidium toruloides (strain NP11) OX=1130832 GN=RHTO_06525 PE=3 SV=1		YNB	120 h
M7X0U8|M7X0U8_RHOT1	7.78	2.03	Kelch repeat containing protein OS=Rhodosporidium toruloides (strain NP11) OX=1130832 GN=RHTO_06779 PE=4 SV=1		YNB	120 h
M7WML0|M7WML0_RHOT1	5.62	2.03	DDHD domain containing protein OS=Rhodosporidium toruloides (strain NP11) OX=1130832 GN=RHTO_05223 PE=4 SV=1		YPD	48 h
M7X2M5|M7X2M5_RHOT1	3.11	2.03	Heat shock transcription factor OS=Rhodosporidium toruloides (strain NP11) OX=1130832 GN=RHTO_04760 PE=3 SV=1		YPD	48 h
M7XIV0|M7XIV0_RHOT1	3.4	2.03	Stress response protein NST1 OS=Rhodosporidium toruloides (strain NP11) OX=1130832 GN=RHTO_03636 PE=3 SV=1		YNB	120 h
M7WL87|M7WL87_RHOT1	2.06	2.03	Thioredoxin fold domain protein OS=Rhodosporidium toruloides (strain NP11) OX=1130832 GN=RHTO_02103 PE=4 SV=1		YPD	120 h
M7WUF2|M7WUF2_RHOT1	2.22	2.03	Uridylate kinase OS=Rhodosporidium toruloides (strain NP11) OX=1130832 GN=RHTO_06216 PE=3 SV=1		YPD	120 h
M7WME7|M7WME7_RHOT1	4.67	2.02	Triosephosphate isomerase OS=Rhodosporidium toruloides (strain NP11) OX=1130832 GN=RHTO_01329 PE=3 SV=1	AA Biosynthesis	YPD	120 h
M7WZ22|M7WZ22_RHOT1	2.43	2.02	Glyoxylate reductase OS=Rhodosporidium toruloides (strain NP11) OX=1130832 GN=RHTO_07663 PE=3 SV=1	AA Metabolism	YNB	120 h
M7WP48|M7WP48_RHOT1	2.62	2.02	VHS domain containing protein OS=Rhodosporidium toruloides (strain NP11) OX=1130832 GN=RHTO_04118 PE=4 SV=1	Lysosome	YNB	48 h
M7X7F7|M7X7F7_RHOT1	4.96	2.02	Ribosomal biogenesis protein Gar2 OS=Rhodosporidium toruloides (strain NP11) OX=1130832 GN=RHTO_00453 PE=4 SV=1	ribosome	YNB	48 h
M7XYR3|M7XYR3_RHOT1	4.23	2.02	Ribosome production factor 2 homolog OS=Rhodosporidium toruloides (strain NP11) OX=1130832 GN=RHTO_03177 PE=3 SV=1	Ribosome biogenesis	YNB	120 h
M7XYH2|M7XYH2_RHOT1	4.03	2.02	Casein kinase 1 OS=Rhodosporidium toruloides (strain NP11) OX=1130832 GN=RHTO_03066 PE=4 SV=1		YNB	120 h
M7WRI0|M7WRI0_RHOT1	2.33	2.02	Dihydrofolate reductase OS=Rhodosporidium toruloides (strain NP11) OX=1130832 GN=RHTO_02604 PE=4 SV=1		YNB	48 h
M7WPN6|M7WPN6_RHOT1	4.3	2.02	Phosphatidylinositol glycan class K OS=Rhodosporidium toruloides (strain NP11) OX=1130832 GN=RHTO_00791 PE=3 SV=1		YPD	48 h
M7WY55|M7WY55_RHOT1	5.95	2.02	Polynucleotide adenylyltransferase OS=Rhodosporidium toruloides (strain NP11) OX=1130832 GN=RHTO_08113 PE=3 SV=1		YPD	48 h
M7XI75|M7XI75_RHOT1	4	2.02	Proteophosphoglycan ppg4 OS=Rhodosporidium toruloides (strain NP11) OX=1130832 GN=RHTO_03886 PE=4 SV=1		YPD	48 h
M7WMV7|M7WMV7_RHOT1	4.77	2.02	Transcription initiation factor TFIIF subunit beta OS=Rhodosporidium toruloides (strain NP11) OX=1130832 GN=RHTO_01509 PE=3 SV=1		YPD	48 h
M7WR61|M7WR61_RHOT1	3.29	2.02	Pentatricopeptide repeat protein OS=Rhodosporidium toruloides (strain NP11) OX=1130832 GN=RHTO_03606 PE=4 SV=1		YNB	120 h
M7WZP3|M7WZP3_RHOT1	2.96	2.02	Protein kinase C OS=Rhodosporidium toruloides (strain NP11) OX=1130832 GN=RHTO_07627 PE=3 SV=1		YNB	120 h
M7X6U9|M7X6U9_RHOT1	4.26	2.02	RNA m(5)C methyltransferase OS=Rhodosporidium toruloides (strain NP11) OX=1130832 GN=RHTO_00519 PE=3 SV=1		YNB	120 h
M7WVW2|M7WVW2_RHOT1	5.73	2.02	Succinate--CoA ligase [ADP-forming] subunit alpha mitochondrial OS=Rhodosporidium toruloides (strain NP11) OX=1130832 GN=RHTO_01205 PE=3 SV=1		YNB	120 h
M7WSV8|M7WSV8_RHOT1	3.54	2.02	Syntaxin 12/13 OS=Rhodosporidium toruloides (strain NP11) OX=1130832 GN=RHTO_02153 PE=3 SV=1		YNB	120 h
M7WY92|M7WY92_RHOT1	2.1	2.01	Glutamate synthase (NADH) OS=Rhodosporidium toruloides (strain NP11) OX=1130832 GN=RHTO_00025 PE=3 SV=1	AA Biosynthesis	YPD	48 h
M7WQ86|M7WQ86_RHOT1	5.26	2.01	Malate dehydrogenase OS=Rhodosporidium toruloides (strain NP11) OX=1130832 GN=RHTO_03745 PE=3 SV=1	AA Metabolism	YNB	120 h
M7WLC2|M7WLC2_RHOT1	3.44	2.01	SEC8-like domain containing protein OS=Rhodosporidium toruloides (strain NP11) OX=1130832 GN=RHTO_01737 PE=4 SV=1	Endocytosis	YNB	120 h
M7XIX9|M7XIX9_RHOT1	2.54	2.01	Proteasome subunit alpha type OS=Rhodosporidium toruloides (strain NP11) OX=1130832 GN=RHTO_06898 PE=3 SV=1	Proteasome	YNB	120 h
M7WEJ0|M7WEJ0_RHOT1	4.71	2.01	Eukaryotic translation initiation factor 3 subunit A OS=Rhodosporidium toruloides (strain NP11) OX=1130832 GN=TIF32 PE=3 SV=1	translation	YNB	120 h
M7XIE8|M7XIE8_RHOT1	3.51	2.01	1-acyl-sn-glycerol-3-phosphate acyltransferase OS=Rhodosporidium toruloides (strain NP11) OX=1130832 GN=RHTO_06718 PE=3 SV=1		YNB	120 h
M7XKA2|M7XKA2_RHOT1	3.92	2.01	ABC metal ion transporter putative OS=Rhodosporidium toruloides (strain NP11) OX=1130832 GN=RHTO_06288 PE=4 SV=1		YNB	48 h
M7X7E5|M7X7E5_RHOT1	2.18	2.01	Checkpoint serine/threonine-protein kinase OS=Rhodosporidium toruloides (strain NP11) OX=1130832 GN=RHTO_04369 PE=4 SV=1		YPD	120 h
M7XMR4|M7XMR4_RHOT1	4.36	2.01	DNA polymerase phi subunit OS=Rhodosporidium toruloides (strain NP11) OX=1130832 GN=RHTO_02917 PE=3 SV=1		YNB	120 h
M7X6B6|M7X6B6_RHOT1	4.67	2.01	Double-strand break repair protein OS=Rhodosporidium toruloides (strain NP11) OX=1130832 GN=RHTO_05156 PE=3 SV=1		YNB	48 h
M7WK31|M7WK31_RHOT1	4.36	2.01	Mannose-1-phosphate guanylyltransferase OS=Rhodosporidium toruloides (strain NP11) OX=1130832 GN=RHTO_02463 PE=4 SV=1		YNB	120 h
M7WVK2|M7WVK2_RHOT1	3.85	2.01	NudC domain-containing protein 1 OS=Rhodosporidium toruloides (strain NP11) OX=1130832 GN=RHTO_00880 PE=4 SV=1		YNB	120 h
M7WXP2|M7WXP2_RHOT1	5.28	2.01	DNA-directed RNA polymerase subunit OS=Rhodosporidium toruloides (strain NP11) OX=1130832 GN=RHTO_07983 PE=3 SV=1		YPD	48 h
M7XUZ4|M7XUZ4_RHOT1	4.77	2.01	Phosphotransferase OS=Rhodosporidium toruloides (strain NP11) OX=1130832 GN=RHTO_06072 PE=3 SV=1		YNB	120 h
M7WQP3|M7WQP3_RHOT1	2	2.01	Pre-mRNA-processing factor 6 OS=Rhodosporidium toruloides (strain NP11) OX=1130832 GN=RHTO_07722 PE=4 SV=1		YNB	120 h
M7WR18|M7WR18_RHOT1	3.14	2.01	Tetrahydrofolylpolyglutamate synthase OS=Rhodosporidium toruloides (strain NP11) OX=1130832 GN=RHTO_03440 PE=3 SV=1		YNB	48 h
M7XCA3|M7XCA3_RHOT1	3.51	2.01	WD_REPEATS_REGION domain-containing protein OS=Rhodosporidium toruloides (strain NP11) OX=1130832 GN=RHTO_01865 PE=4 SV=1		YNB	120 h
M7XXS3|M7XXS3_RHOT1	6.36	2	3-hydroxybutyryl-CoA dehydrogenase OS=Rhodosporidium toruloides (strain NP11) OX=1130832 GN=RHTO_02800 PE=3 SV=1	AA Metabolism	YPD	48 h
M7XMJ0|M7XMJ0_RHOT1	5.41	2	Translation initiation factor eIF-5 OS=Rhodosporidium toruloides (strain NP11) OX=1130832 GN=RHTO_01849 PE=3 SV=1	Apoptosis/translation	YNB	48 h
M7XFU8|M7XFU8_RHOT1	7.67	2	ATP synthase subunit 4 OS=Rhodosporidium toruloides (strain NP11) OX=1130832 GN=RHTO_05390 PE=3 SV=1		YNB	120 h
M7XKN4|M7XKN4_RHOT1	2.02	2	Gluconokinase OS=Rhodosporidium toruloides (strain NP11) OX=1130832 GN=RHTO_02661 PE=3 SV=1		YPD	120 h
M7WMW2|M7WMW2_RHOT1	4.7	2	G-protein complex alpha subunit OS=Rhodosporidium toruloides (strain NP11) OX=1130832 GN=RHTO_05127 PE=4 SV=1		YNB	120 h
M7WQH5|M7WQH5_RHOT1	2.16	2	HECT-type E3 ubiquitin transferase OS=Rhodosporidium toruloides (strain NP11) OX=1130832 GN=RHTO_08115 PE=4 SV=1		YNB	120 h
M7X7V1|M7X7V1_RHOT1	5.58	2	DUF544 family protein OS=Rhodosporidium toruloides (strain NP11) OX=1130832 GN=RHTO_00598 PE=4 SV=1		YPD	48 h
M7WF31|M7WF31_RHOT1	3.7	2	Phenylacetyl-CoA ligase OS=Rhodosporidium toruloides (strain NP11) OX=1130832 GN=RHTO_05404 PE=4 SV=1		YNB	120 h
M7WXI4|M7WXI4_RHOT1	3.65	2	Phospholipid-transporting ATPase OS=Rhodosporidium toruloides (strain NP11) OX=1130832 GN=RHTO_03050 PE=3 SV=1		YNB	120 h
M7XS10|M7XS10_RHOT1	3.7	2	Usp (Universal stress protein) family protein OS=Rhodosporidium toruloides (strain NP11) OX=1130832 GN=RHTO_07884 PE=4 SV=1		YNB	120 h
M7XY96|M7XY96_RHOT1	2.08	0.5	Glycoside hydrolase family 5 OS=Rhodosporidium toruloides (strain NP11) OX=1130832 GN=RHTO_02971 PE=4 SV=1		YNB	48 h
M7XIR2|M7XIR2_RHOT1	2.53	0.5	MICOS complex subunit MIC10 OS=Rhodosporidium toruloides (strain NP11) OX=1130832 GN=RHTO_03866 PE=3 SV=1		YPD	120 h
M7WD99|M7WD99_RHOT1	2.07	0.5	Cytochrome c oxidase subunit OS=Rhodosporidium toruloides (strain NP11) OX=1130832 GN=RHTO_06415 PE=3 SV=1		YPD	48 h
M7XBF2|M7XBF2_RHOT1	2.14	0.5	Peptidylprolyl isomerase OS=Rhodosporidium toruloides (strain NP11) OX=1130832 GN=RHTO_01964 PE=4 SV=1		YPD	120 h
M7XG78|M7XG78_RHOT1	2.86	0.5	Haloacid dehalogenase OS=Rhodosporidium toruloides (strain NP11) OX=1130832 GN=RHTO_07724 PE=4 SV=1		YPD	48 h
M7WZC7|M7WZC7_RHOT1	2.57	0.5	Integral membrane protein OS=Rhodosporidium toruloides (strain NP11) OX=1130832 GN=RHTO_07527 PE=4 SV=1		YPD	48 h
M7XPB2|M7XPB2_RHOT1	5.31	0.5	PRELI/MSF1 domain protein OS=Rhodosporidium toruloides (strain NP11) OX=1130832 GN=RHTO_01263 PE=4 SV=1		YPD	48 h
M7XG55|M7XG55_RHOT1	2.2	0.5	Pro-resilin OS=Rhodosporidium toruloides (strain NP11) OX=1130832 GN=RHTO_07699 PE=4 SV=1		YNB	48 h
M7X664|M7X664_RHOT1	2.38	0.5	Trna-dihydrouridine synthase 1 OS=Rhodosporidium toruloides (strain NP11) OX=1130832 GN=RHTO_00013 PE=4 SV=1		YNB	48 h
M7XD22|M7XD22_RHOT1	3.39	0.5	Ubx domain containing protein OS=Rhodosporidium toruloides (strain NP11) OX=1130832 GN=RHTO_01331 PE=4 SV=1		YPD	120 h
M7X6X3|M7X6X3_RHOT1	8	0.49	Aconitate hydratase mitochondrial OS=Rhodosporidium toruloides (strain NP11) OX=1130832 GN=RHTO_00539 PE=3 SV=1	AA Biosynthesis	YNB	48 h
M7X4G8|M7X4G8_RHOT1	2.25	0.49	Cohesin complex subunit SA-1/2 OS=Rhodosporidium toruloides (strain NP11) OX=1130832 GN=RHTO_02731 PE=4 SV=1	cell cycle	YPD	48 h
M7WJ39|M7WJ39_RHOT1	2.14	0.49	Actin-related protein 2/3 complex subunit 5 OS=Rhodosporidium toruloides (strain NP11) OX=1130832 GN=RHTO_03436 PE=3 SV=1	Endocytosis	YPD	120 h
M7WYH7|M7WYH7_RHOT1	2	0.49	AP-3 complex subunit delta OS=Rhodosporidium toruloides (strain NP11) OX=1130832 GN=RHTO_00105 PE=3 SV=1	Lysosome	YPD	120 h
M7X1K7|M7X1K7_RHOT1	4.86	0.49	ABC fatty acid transporter OS=Rhodosporidium toruloides (strain NP11) OX=1130832 GN=RHTO_06195 PE=4 SV=1	Peroxisome	YPD	48 h
M7XK72|M7XK72_RHOT1	5.7	0.49	40S ribosomal protein s22 OS=Rhodosporidium toruloides (strain NP11) OX=1130832 GN=RHTO_06248 PE=3 SV=1	ribosome	YNB	48 h
M7X7K9|M7X7K9_RHOT1	2.8	0.49	Pre-mRNA-processing factor 19 OS=Rhodosporidium toruloides (strain NP11) OX=1130832 GN=RHTO_04179 PE=3 SV=1	ubiquitin-mediated proteolysis	YPD	120 h
M7XZH0|M7XZH0_RHOT1	4.06	0.49	Arrestin_N domain-containing protein OS=Rhodosporidium toruloides (strain NP11) OX=1130832 GN=RHTO_00151 PE=4 SV=1		YPD	120 h
M7WQC9|M7WQC9_RHOT1	6.12	0.49	Coproporphyrinogen oxidase OS=Rhodosporidium toruloides (strain NP11) OX=1130832 GN=RHTO_03472 PE=3 SV=1		YNB	48 h
M7X8Z1|M7X8Z1_RHOT1	2.46	0.49	DNA-directed RNA polymerase subunit beta OS=Rhodosporidium toruloides (strain NP11) OX=1130832 GN=RHTO_03688 PE=3 SV=1		YPD	120 h
M7X7U5|M7X7U5_RHOT1	4.84	0.49	DnaJ family protein OS=Rhodosporidium toruloides (strain NP11) OX=1130832 GN=RHTO_04011 PE=4 SV=1		YNB	48 h
M7WTC4|M7WTC4_RHOT1	2.75	0.49	F-box protein pof6 OS=Rhodosporidium toruloides (strain NP11) OX=1130832 GN=RHTO_06866 PE=4 SV=1		YPD	120 h
M7X5X1|M7X5X1_RHOT1	3.05	0.49	Flavin containing amine oxidase OS=Rhodosporidium toruloides (strain NP11) OX=1130832 GN=RHTO_05237 PE=4 SV=1		YPD	120 h
M7WZ37|M7WZ37_RHOT1	6.52	0.49	G-patch domain-containing protein OS=Rhodosporidium toruloides (strain NP11) OX=1130832 GN=RHTO_07447 PE=4 SV=1		YPD	120 h
M7WP61|M7WP61_RHOT1	2.45	0.49	Gram domain protein OS=Rhodosporidium toruloides (strain NP11) OX=1130832 GN=RHTO_04180 PE=3 SV=1		YPD	120 h
M7WQ02|M7WQ02_RHOT1	3.86	0.49	Guanosine-diphosphatase OS=Rhodosporidium toruloides (strain NP11) OX=1130832 GN=RHTO_03994 PE=3 SV=1		YNB	48 h
M7XZN3|M7XZN3_RHOT1	2.63	0.49	Histidine--tRNA ligase OS=Rhodosporidium toruloides (strain NP11) OX=1130832 GN=RHTO_00221 PE=3 SV=1		YPD	120 h
M7XH45|M7XH45_RHOT1	2.39	0.49	Jumonji domain containing protein OS=Rhodosporidium toruloides (strain NP11) OX=1130832 GN=RHTO_07541 PE=4 SV=1		YPD	120 h
M7XLH5|M7XLH5_RHOT1	4.73	0.49	MFS multidrug transporter OS=Rhodosporidium toruloides (strain NP11) OX=1130832 GN=RHTO_02184 PE=4 SV=1		YNB	48 h
M7WW85|M7WW85_RHOT1	6.02	0.49	MFS transporter sugar:H+ symporter OS=Rhodosporidium toruloides (strain NP11) OX=1130832 GN=RHTO_00630 PE=3 SV=1		YNB	48 h
M7XI99|M7XI99_RHOT1	2.38	0.49	Mitochondrial genome maintenance protein OS=Rhodosporidium toruloides (strain NP11) OX=1130832 GN=RHTO_07348 PE=3 SV=1		YNB	48 h
M7WYJ5|M7WYJ5_RHOT1	5.08	0.49	Mitochondrial import receptor subunit TOM20 OS=Rhodosporidium toruloides (strain NP11) OX=1130832 GN=RHTO_07795 PE=3 SV=1		YNB	48 h
M7WKX6|M7WKX6_RHOT1	2.23	0.49	Pex24p domain-containing protein OS=Rhodosporidium toruloides (strain NP11) OX=1130832 GN=RHTO_05892 PE=4 SV=1		YPD	120 h
M7X6P7|M7X6P7_RHOT1	3.33	0.49	Expansin family protein OS=Rhodosporidium toruloides (strain NP11) OX=1130832 GN=RHTO_04536 PE=4 SV=1		YPD	48 h
M7XK80|M7XK80_RHOT1	4.2	0.49	GDT1 family protein OS=Rhodosporidium toruloides (strain NP11) OX=1130832 GN=RHTO_06258 PE=3 SV=1		YPD	48 h
M7XLS6|M7XLS6_RHOT1	5.99	0.49	Glycogen debranching enzyme glycoside hydrolase family 13 protein OS=Rhodosporidium toruloides (strain NP11) OX=1130832 GN=RHTO_05039 PE=4 SV=1		YPD	48 h
M7XIM4|M7XIM4_RHOT1	2.36	0.49	P-loop containing nucleoside triphosphate hydrolase protein OS=Rhodosporidium toruloides (strain NP11) OX=1130832 GN=RHTO_03821 PE=4 SV=1		YPD	48 h
M7XWP1|M7XWP1_RHOT1	2.22	0.49	Regulator of chromosome condensation RCC1 repeat containing protein OS=Rhodosporidium toruloides (strain NP11) OX=1130832 GN=RHTO_04858 PE=4 SV=1		YPD	48 h
M7XNM9|M7XNM9_RHOT1	2.74	0.49	Presequence translocated-associated motor subunit PAM17 OS=Rhodosporidium toruloides (strain NP11) OX=1130832 GN=RHTO_03258 PE=3 SV=1		YNB	48 h
M7WKE8|M7WKE8_RHOT1	2.12	0.49	Putative actin-binding protein OS=Rhodosporidium toruloides (strain NP11) OX=1130832 GN=RHTO_02299 PE=4 SV=1		YPD	120 h
M7X6U9|M7X6U9_RHOT1	2.81	0.49	RNA m(5)C methyltransferase OS=Rhodosporidium toruloides (strain NP11) OX=1130832 GN=RHTO_00519 PE=3 SV=1		YPD	120 h
M7WMQ8|M7WMQ8_RHOT1	2.52	0.49	RNA-binding protein OS=Rhodosporidium toruloides (strain NP11) OX=1130832 GN=RHTO_01444 PE=4 SV=1		YPD	120 h
M7XEB1|M7XEB1_RHOT1	6.61	0.49	Sidoreflexin OS=Rhodosporidium toruloides (strain NP11) OX=1130832 GN=RHTO_05999 PE=3 SV=1		YNB	48 h
M7WYA8|M7WYA8_RHOT1	2.36	0.49	Solute carrier family 40 protein OS=Rhodosporidium toruloides (strain NP11) OX=1130832 GN=RHTO_00040 PE=3 SV=1		YPD	120 h
M7XMM3|M7XMM3_RHOT1	2.66	0.49	T-complex protein 1 subunit alpha OS=Rhodosporidium toruloides (strain NP11) OX=1130832 GN=RHTO_02877 PE=3 SV=1		YPD	120 h
M7XS10|M7XS10_RHOT1	3.11	0.49	Usp (Universal stress protein) family protein OS=Rhodosporidium toruloides (strain NP11) OX=1130832 GN=RHTO_07884 PE=4 SV=1		YPD	120 h
M7WMT3|M7WMT3_RHOT1	4.29	0.49	Zinc finger PHD-type protein OS=Rhodosporidium toruloides (strain NP11) OX=1130832 GN=RHTO_04564 PE=4 SV=1		YPD	120 h
M7WS62|M7WS62_RHOT1	2.7	0.48	WD repeat domain phosphoinositide-interacting protein OS=Rhodosporidium toruloides (strain NP11) OX=1130832 GN=RHTO_02334 PE=4 SV=1	Autophagy	YPD	48 h
M7XI29|M7XI29_RHOT1	5.77	0.48	Dynein heavy chain cytoplasmic OS=Rhodosporidium toruloides (strain NP11) OX=1130832 GN=RHTO_07288 PE=4 SV=1	Phagosome	YPD	48 h
M7XWK0|M7XWK0_RHOT1	2.08	0.48	Bis(5'-adenosyl)-triphosphatase OS=Rhodosporidium toruloides (strain NP11) OX=1130832 GN=RHTO_04812 PE=4 SV=1		YPD	120 h
M7WCM1|M7WCM1_RHOT1	2.69	0.48	Cullin-associated NEDD8-dissociated protein 1 OS=Rhodosporidium toruloides (strain NP11) OX=1130832 GN=RHTO_06672 PE=3 SV=1		YPD	120 h
M7XJK1|M7XJK1_RHOT1	11.27	0.48	DUF1014-domain-containing protein OS=Rhodosporidium toruloides (strain NP11) OX=1130832 GN=RHTO_06073 PE=3 SV=1		YNB	48 h
M7XGT8|M7XGT8_RHOT1	6.33	0.48	DUF159 domain protein OS=Rhodosporidium toruloides (strain NP11) OX=1130832 GN=RHTO_07431 PE=3 SV=1		YPD	120 h
M7X4A4|M7X4A4_RHOT1	7.58	0.48	Arginine--tRNA ligase OS=Rhodosporidium toruloides (strain NP11) OX=1130832 GN=RHTO_02671 PE=3 SV=1		YPD	48 h
M7X4I1|M7X4I1_RHOT1	7.62	0.48	Beta-lactamase OS=Rhodosporidium toruloides (strain NP11) OX=1130832 GN=RHTO_02746 PE=4 SV=1		YPD	48 h
M7WTW8|M7WTW8_RHOT1	5.45	0.48	Calcium activated cation channel OS=Rhodosporidium toruloides (strain NP11) OX=1130832 GN=RHTO_06041 PE=4 SV=1		YPD	48 h
M7XI67|M7XI67_RHOT1	2.42	0.48	COPII-coated vesicle protein SurF4/Erv29 OS=Rhodosporidium toruloides (strain NP11) OX=1130832 GN=RHTO_04125 PE=3 SV=1		YPD	48 h
M7WWL5|M7WWL5_RHOT1	5.62	0.48	GNAT family acetyltransferase OS=Rhodosporidium toruloides (strain NP11) OX=1130832 GN=RHTO_00775 PE=4 SV=1		YPD	48 h
M7XZX7|M7XZX7_RHOT1	7.28	0.48	Mannosyltransferase OS=Rhodosporidium toruloides (strain NP11) OX=1130832 GN=RHTO_00321 PE=3 SV=1		YPD	48 h
M7X919|M7X919_RHOT1	7.16	0.48	Membrane-associated eicosanoid/glutathione metabolism (MAPEG) protein OS=Rhodosporidium toruloides (strain NP11) OX=1130832 GN=RHTO_03723 PE=4 SV=1		YPD	48 h
M7WP67|M7WP67_RHOT1	3.46	0.48	Prolyl endopeptidase OS=Rhodosporidium toruloides (strain NP11) OX=1130832 GN=RHTO_01076 PE=3 SV=1		YPD	120 h
M7XJI1|M7XJI1_RHOT1	2.34	0.48	PWWP domain contaning protein OS=Rhodosporidium toruloides (strain NP11) OX=1130832 GN=RHTO_06058 PE=4 SV=1		YPD	120 h
M7WVB4|M7WVB4_RHOT1	2.96	0.48	RNA helicase OS=Rhodosporidium toruloides (strain NP11) OX=1130832 GN=RHTO_01251 PE=3 SV=1		YPD	120 h
M7WP39|M7WP39_RHOT1	2.48	0.48	SET and MYND domain containing protein OS=Rhodosporidium toruloides (strain NP11) OX=1130832 GN=RHTO_04108 PE=3 SV=1		YPD	120 h
M7WG58|M7WG58_RHOT1	2.64	0.48	Sulfate adenylyltransferase OS=Rhodosporidium toruloides (strain NP11) OX=1130832 GN=MET3 PE=3 SV=1		YPD	120 h
M7XES4|M7XES4_RHOT1	7.36	0.48	SURF1-like protein OS=Rhodosporidium toruloides (strain NP11) OX=1130832 GN=RHTO_01078 PE=3 SV=1		YNB	48 h
M7XD36|M7XD36_RHOT1	3.26	0.48	Transducin (Beta)-like 1 OS=Rhodosporidium toruloides (strain NP11) OX=1130832 GN=RHTO_07388 PE=4 SV=1		YPD	120 h
M7WNC7|M7WNC7_RHOT1	2.67	0.48	tRNA-dihydrouridine(47) synthase [NAD(P)(+)] OS=Rhodosporidium toruloides (strain NP11) OX=1130832 GN=RHTO_04341 PE=3 SV=1		YPD	120 h
M7WLE3|M7WLE3_RHOT1	5.38	0.47	Pentafunctional AROM polypeptide OS=Rhodosporidium toruloides (strain NP11) OX=1130832 GN=RHTO_01768 PE=4 SV=1	AA Biosynthesis	YPD	48 h
M7WQD9|M7WQD9_RHOT1	2.45	0.47	Structural maintenance of chromosomes protein OS=Rhodosporidium toruloides (strain NP11) OX=1130832 GN=RHTO_03487 PE=3 SV=1	Cell cycle	YPD	120 h
M7X136|M7X136_RHOT1	4.26	0.47	Superoxide dismutase Fe-Mn family OS=Rhodosporidium toruloides (strain NP11) OX=1130832 GN=RHTO_06854 PE=4 SV=1	Peroxisome	YPD	120 h
M7WTP4|M7WTP4_RHOT1	3.37	0.47	Exportin-1 OS=Rhodosporidium toruloides (strain NP11) OX=1130832 GN=RHTO_01927 PE=3 SV=1	Ribosome biogenesis	YPD	120 h
M7WUN0|M7WUN0_RHOT1	2.49	0.47	Ribosome assembly protein Noc2 OS=Rhodosporidium toruloides (strain NP11) OX=1130832 GN=RHTO_01398 PE=3 SV=1	Ribosome biogenesis	YPD	120 h
M7WUJ6|M7WUJ6_RHOT1	5.95	0.47	Acyl-CoA dehydrogenase OS=Rhodosporidium toruloides (strain NP11) OX=1130832 GN=RHTO_01625 PE=3 SV=1		YNB	48 h
M7WM21|M7WM21_RHOT1	2.34	0.47	Dienelactone hydrolase family protein OS=Rhodosporidium toruloides (strain NP11) OX=1130832 GN=RHTO_05458 PE=4 SV=1		YNB	48 h
M7XXR3|M7XXR3_RHOT1	4.44	0.47	DUF250 domain contaning protein OS=Rhodosporidium toruloides (strain NP11) OX=1130832 GN=RHTO_02790 PE=4 SV=1		YNB	48 h
M7XWD5|M7XWD5_RHOT1	4.06	0.47	Flavin reductase-like FMN-binding domain containing protein OS=Rhodosporidium toruloides (strain NP11) OX=1130832 GN=RHTO_04742 PE=4 SV=1		YNB	48 h
M7XX08|M7XX08_RHOT1	2.51	0.47	GDP-mannose transporter OS=Rhodosporidium toruloides (strain NP11) OX=1130832 GN=RHTO_04948 PE=3 SV=1		YNB	48 h
M7WXW3|M7WXW3_RHOT1	2.76	0.47	Glycoside hydrolase family 26 protein OS=Rhodosporidium toruloides (strain NP11) OX=1130832 GN=RHTO_08043 PE=3 SV=1		YPD	120 h
M7X319|M7X319_RHOT1	2.31	0.47	NADH dehydrogenase [ubiquinone] 1 alpha subcomplex subunit 4 OS=Rhodosporidium toruloides (strain NP11) OX=1130832 GN=RHTO_04891 PE=4 SV=1		YNB	48 h
M7X6F2|M7X6F2_RHOT1	2.62	0.47	Nucleoporin OS=Rhodosporidium toruloides (strain NP11) OX=1130832 GN=RHTO_00088 PE=4 SV=1		YPD	120 h
M7X9A6|M7X9A6_RHOT1	3.21	0.47	Pentatricopeptide repeat protein OS=Rhodosporidium toruloides (strain NP11) OX=1130832 GN=RHTO_03495 PE=4 SV=1		YNB	48 h
M7WPH5|M7WPH5_RHOT1	7.6	0.47	Phenazine biosynthesis PhzC/PhzF family protein OS=Rhodosporidium toruloides (strain NP11) OX=1130832 GN=RHTO_04032 PE=4 SV=1		YNB	48 h
M7WQR8|M7WQR8_RHOT1	3.3	0.47	Coiled-coil domain-containing protein 25 OS=Rhodosporidium toruloides (strain NP11) OX=1130832 GN=RHTO_07757 PE=3 SV=1		YPD	48 h
M7WGF6|M7WGF6_RHOT1	6.03	0.47	Protoheme IX farnesyltransferase mitochondrial OS=Rhodosporidium toruloides (strain NP11) OX=1130832 GN=RHTO_04291 PE=3 SV=1		YPD	48 h
M7XN01|M7XN01_RHOT1	5.86	0.47	Zinc-binding alcohol dehydrogenase OS=Rhodosporidium toruloides (strain NP11) OX=1130832 GN=RHTO_01633 PE=4 SV=1		YPD	48 h
M7WQJ0|M7WQJ0_RHOT1	2.29	0.47	rRNA processing protein OS=Rhodosporidium toruloides (strain NP11) OX=1130832 GN=RHTO_08135 PE=4 SV=1		YPD	120 h
M7XR30|M7XR30_RHOT1	4.9	0.47	Septin OS=Rhodosporidium toruloides (strain NP11) OX=1130832 GN=RHTO_08031 PE=3 SV=1		YNB	48 h
M7XW07|M7XW07_RHOT1	2.42	0.47	Suppressor of G2 allele of SKP1 OS=Rhodosporidium toruloides (strain NP11) OX=1130832 GN=RHTO_04606 PE=4 SV=1		YPD	120 h
M7WGH2|M7WGH2_RHOT1	4.33	0.47	WD repeat protein 82 OS=Rhodosporidium toruloides (strain NP11) OX=1130832 GN=RHTO_04306 PE=3 SV=1		YNB	48 h
M7WM85|M7WM85_RHOT1	3.95	0.47	Zinc finger SWIM-type domain containing protein OS=Rhodosporidium toruloides (strain NP11) OX=1130832 GN=RHTO_05528 PE=4 SV=1		YNB	48 h
M7XH40|M7XH40_RHOT1	2.94	0.46	Methylthioribose-1-phosphate isomerase OS=Rhodosporidium toruloides (strain NP11) OX=1130832 GN=RHTO_04459 PE=3 SV=1	AA Metabolism	YPD	120 h
M7WYL4|M7WYL4_RHOT1	3.99	0.46	Cyclin-dependent protein kinase OS=Rhodosporidium toruloides (strain NP11) OX=1130832 GN=RHTO_07815 PE=4 SV=1	cell cycle	YPD	120 h
M7WDE2|M7WDE2_RHOT1	5.83	0.46	Enoyl reductase OS=Rhodosporidium toruloides (strain NP11) OX=1130832 GN=RHTO_05958 PE=3 SV=1	Fatty Acid Elongation/Biosynthesis of unsaturated fatty acids	YNB	48 h
M7XT98|M7XT98_RHOT1	2.29	0.46	20S proteasome subunit threonine-type endopeptidase OS=Rhodosporidium toruloides (strain NP11) OX=1130832 GN=RHTO_07187 PE=4 SV=1	Proteasome	YPD	120 h
M7X0D2|M7X0D2_RHOT1	2.82	0.46	Translation Initiation factor eIF-4e OS=Rhodosporidium toruloides (strain NP11) OX=1130832 GN=RHTO_06796 PE=3 SV=1	TOR/translation	YNB	120 h
M7WQB1|M7WQB1_RHOT1	3.08	0.46	AAA_16 domain-containing protein OS=Rhodosporidium toruloides (strain NP11) OX=1130832 GN=RHTO_03462 PE=4 SV=1		YPD	120 h
M7X3T1|M7X3T1_RHOT1	3.5	0.46	Alginate lyase polysaccharide lyase family 14 protein OS=Rhodosporidium toruloides (strain NP11) OX=1130832 GN=RHTO_02727 PE=4 SV=1		YNB	48 h
M7XDH7|M7XDH7_RHOT1	3.2	0.46	ATP-dependent rna helicase dob1 OS=Rhodosporidium toruloides (strain NP11) OX=1130832 GN=RHTO_01506 PE=3 SV=1		YPD	120 h
M7XGT9|M7XGT9_RHOT1	3.25	0.46	Cohesin complex subunit SCC1 OS=Rhodosporidium toruloides (strain NP11) OX=1130832 GN=RHTO_04530 PE=3 SV=1		YPD	120 h
M7WM38|M7WM38_RHOT1	2.72	0.46	DNA ligase OS=Rhodosporidium toruloides (strain NP11) OX=1130832 GN=RHTO_01632 PE=4 SV=1		YPD	120 h
M7XXW3|M7XXW3_RHOT1	3.94	0.46	Kinesin family member 4/7/21/27 OS=Rhodosporidium toruloides (strain NP11) OX=1130832 GN=RHTO_02845 PE=3 SV=1		YPD	120 h
M7XHE8|M7XHE8_RHOT1	4.85	0.46	Leukotriene-A4 hydrolase OS=Rhodosporidium toruloides (strain NP11) OX=1130832 GN=RHTO_07641 PE=3 SV=1		YNB	48 h
M7WMZ3|M7WMZ3_RHOT1	3.42	0.46	MFS sugar transporter OS=Rhodosporidium toruloides (strain NP11) OX=1130832 GN=RHTO_05157 PE=3 SV=1		YNB	48 h
M7XJ50|M7XJ50_RHOT1	5.55	0.46	Non-specific serine/threonine protein kinase OS=Rhodosporidium toruloides (strain NP11) OX=1130832 GN=RHTO_03732 PE=3 SV=1		YPD	120 h
M7XL13|M7XL13_RHOT1	8.24	0.46	NADP-dependent leukotriene B4 12-hydroxydehydrogenase OS=Rhodosporidium toruloides (strain NP11) OX=1130832 GN=RHTO_04748 PE=4 SV=1		YPD	48 h
M7WRA8|M7WRA8_RHOT1	11.19	0.46	Proteophosphoglycan ppg4 OS=Rhodosporidium toruloides (strain NP11) OX=1130832 GN=RHTO_07434 PE=4 SV=1		YPD	48 h
M7WUV0|M7WUV0_RHOT1	5.32	0.46	tRNA (Cytosine-5-)-methyltransferase OS=Rhodosporidium toruloides (strain NP11) OX=1130832 GN=RHTO_01493 PE=3 SV=1		YPD	48 h
M7WPC6|M7WPC6_RHOT1	4.09	0.46	UBA-like domain containing protein OS=Rhodosporidium toruloides (strain NP11) OX=1130832 GN=RHTO_00676 PE=4 SV=1		YPD	48 h
M7X8P7|M7X8P7_RHOT1	10.96	0.46	Zinc-binding alcohol dehydrogenase/oxidoreductase OS=Rhodosporidium toruloides (strain NP11) OX=1130832 GN=RHTO_03847 PE=4 SV=1		YPD	48 h
M7XEL5|M7XEL5_RHOT1	3.81	0.46	Proteophosphoglycan 5 OS=Rhodosporidium toruloides (strain NP11) OX=1130832 GN=RHTO_01003 PE=4 SV=1		YNB	48 h
M7XRU5|M7XRU5_RHOT1	2.2	0.46	Proteophosphoglycan ppg4 OS=Rhodosporidium toruloides (strain NP11) OX=1130832 GN=RHTO_07818 PE=4 SV=1		YPD	120 h
M7WUB4|M7WUB4_RHOT1	2.12	0.46	Ras GTPase-activating protein OS=Rhodosporidium toruloides (strain NP11) OX=1130832 GN=RHTO_01540 PE=4 SV=1		YNB	48 h
M7XNF4|M7XNF4_RHOT1	2.7	0.46	RTA-like protein two-component response regulator OS=Rhodosporidium toruloides (strain NP11) OX=1130832 GN=RHTO_03183 PE=4 SV=1		YNB	48 h
M7WCG1|M7WCG1_RHOT1	2.88	0.46	Sulfite efflux pump SSU1 (Fragment) OS=Rhodosporidium toruloides (strain NP11) OX=1130832 GN=RHTO_07681 PE=3 SV=1		YNB	48 h
M7XYK8|M7XYK8_RHOT1	2.87	0.46	Transducin family protein/WD-40 repeat family protein OS=Rhodosporidium toruloides (strain NP11) OX=1130832 GN=RHTO_03111 PE=4 SV=1		YPD	120 h
M7X374|M7X374_RHOT1	3.12	0.46	Vacuolar protein 8 OS=Rhodosporidium toruloides (strain NP11) OX=1130832 GN=RHTO_06664 PE=3 SV=1		YPD	120 h
M7WVS6|M7WVS6_RHOT1	2.85	0.45	Aspartic-type endopeptidase OS=Rhodosporidium toruloides (strain NP11) OX=1130832 GN=RHTO_04867 PE=3 SV=1	Lysosome	YNB	120 h
M7XD32|M7XD32_RHOT1	5.36	0.45	Carnitine O-acetyltransferase OS=Rhodosporidium toruloides (strain NP11) OX=1130832 GN=RHTO_01341 PE=3 SV=1	Peroxisome	YNB	48 h
M7X7F7|M7X7F7_RHOT1	2.49	0.45	Ribosomal biogenesis protein Gar2 OS=Rhodosporidium toruloides (strain NP11) OX=1130832 GN=RHTO_00453 PE=4 SV=1	ribosome	YPD	120 h
M7XWZ2|M7XWZ2_RHOT1	3.06	0.45	Translational activator OS=Rhodosporidium toruloides (strain NP11) OX=1130832 GN=RHTO_04928 PE=3 SV=1	translation	YPD	120 h
M7WPK3|M7WPK3_RHOT1	2.96	0.45	Eukaryotic peptide chain release factor GTP-binding subunit OS=Rhodosporidium toruloides (strain NP11) OX=1130832 GN=RHTO_04067 PE=4 SV=1		YPD	120 h
M7XC90|M7XC90_RHOT1	2.58	0.45	G2/M transition checkpoint protein Sum2 OS=Rhodosporidium toruloides (strain NP11) OX=1130832 GN=RHTO_01850 PE=4 SV=1		YPD	120 h
M7XTG0|M7XTG0_RHOT1	4.44	0.45	GYF domain containing protein OS=Rhodosporidium toruloides (strain NP11) OX=1130832 GN=RHTO_07242 PE=4 SV=1		YPD	120 h
M7WNN3|M7WNN3_RHOT1	3.19	0.45	Late endosome to vacuole transport-related protein OS=Rhodosporidium toruloides (strain NP11) OX=1130832 GN=RHTO_04456 PE=3 SV=1		YPD	120 h
M7X9D6|M7X9D6_RHOT1	3.12	0.45	Phage holin family protein OS=Rhodosporidium toruloides (strain NP11) OX=1130832 GN=RHTO_03535 PE=4 SV=1		YPD	120 h
M7WXW9|M7WXW9_RHOT1	5.11	0.45	Protein YIP OS=Rhodosporidium toruloides (strain NP11) OX=1130832 GN=RHTO_07801 PE=3 SV=1		YPD	120 h
M7XQC0|M7XQC0_RHOT1	2.4	0.45	3-dehydroshikimate dehydratase OS=Rhodosporidium toruloides (strain NP11) OX=1130832 GN=RHTO_00682 PE=4 SV=1		YPD	48 h
M7X4G2|M7X4G2_RHOT1	5.35	0.45	Chitin synthase activator OS=Rhodosporidium toruloides (strain NP11) OX=1130832 GN=RHTO_05806 PE=4 SV=1		YPD	48 h
M7X4P1|M7X4P1_RHOT1	3.54	0.45	Prefoldin domain protein OS=Rhodosporidium toruloides (strain NP11) OX=1130832 GN=RHTO_05742 PE=4 SV=1		YPD	48 h
M7WKU0|M7WKU0_RHOT1	3.03	0.45	Pyruvate dehydrogenase kinase putative OS=Rhodosporidium toruloides (strain NP11) OX=1130832 GN=RHTO_01972 PE=4 SV=1		YPD	48 h
M7XU80|M7XU80_RHOT1	2.67	0.45	Transcription factor BYE1 OS=Rhodosporidium toruloides (strain NP11) OX=1130832 GN=RHTO_06837 PE=3 SV=1		YPD	120 h
M7X8C7|M7X8C7_RHOT1	6.21	0.45	Xylose reductase OS=Rhodosporidium toruloides (strain NP11) OX=1130832 GN=RHTO_03963 PE=4 SV=1		YPD	120 h
M7XS16|M7XS16_RHOT1	7.67	0.45	Zinc-type alcohol dehydrogenase OS=Rhodosporidium toruloides (strain NP11) OX=1130832 GN=RHTO_07889 PE=3 SV=1		YNB	48 h
M7X1G9|M7X1G9_RHOT1	4.81	0.44	Armadillo-type fold domain containing protein OS=Rhodosporidium toruloides (strain NP11) OX=1130832 GN=RHTO_07009 PE=3 SV=1		YPD	120 h
M7XJG3|M7XJG3_RHOT1	3.03	0.44	Aspartic-type endopeptidase OS=Rhodosporidium toruloides (strain NP11) OX=1130832 GN=RHTO_06043 PE=3 SV=1		YPD	120 h
M7WYZ4|M7WYZ4_RHOT1	3.99	0.44	Delta24(24(1))-sterol reductase OS=Rhodosporidium toruloides (strain NP11) OX=1130832 GN=RHTO_07628 PE=3 SV=1		YPD	120 h
M7XP96|M7XP96_RHOT1	3.01	0.44	Dna-directed rna polymerase i subunit rpa43 OS=Rhodosporidium toruloides (strain NP11) OX=1130832 GN=RHTO_01243 PE=4 SV=1		YPD	120 h
M7WDI5|M7WDI5_RHOT1	2.22	0.44	MARVEL-like domain protein OS=Rhodosporidium toruloides (strain NP11) OX=1130832 GN=RHTO_05869 PE=4 SV=1		YNB	48 h
M7XS60|M7XS60_RHOT1	2.16	0.44	NLI interacting factor domain containing protein OS=Rhodosporidium toruloides (strain NP11) OX=1130832 GN=RHTO_07405 PE=4 SV=1		YNB	48 h
M7XKV7|M7XKV7_RHOT1	3.33	0.44	Phosphoribosylformylglycinamidine synthase OS=Rhodosporidium toruloides (strain NP11) OX=1130832 GN=RHTO_02389 PE=3 SV=1		YPD	120 h
M7WTY3|M7WTY3_RHOT1	2.89	0.44	Pre-mRNA-splicing factor cwf19 OS=Rhodosporidium toruloides (strain NP11) OX=1130832 GN=RHTO_01801 PE=4 SV=1		YPD	120 h
M7WMI2|M7WMI2_RHOT1	10.84	0.44	ABC bile acid transporter OS=Rhodosporidium toruloides (strain NP11) OX=1130832 GN=RHTO_05437 PE=4 SV=1		YPD	48 h
M7WMH0|M7WMH0_RHOT1	9.72	0.44	Carnitine acyl carnitine carrier mitochondrial OS=Rhodosporidium toruloides (strain NP11) OX=1130832 GN=RHTO_01354 PE=3 SV=1		YPD	48 h
M7XC90|M7XC90_RHOT1	10.96	0.44	G2/M transition checkpoint protein Sum2 OS=Rhodosporidium toruloides (strain NP11) OX=1130832 GN=RHTO_01850 PE=4 SV=1		YPD	48 h
M7WEL7|M7WEL7_RHOT1	5.1	0.44	Mitochondrial carrier protein tricarboxylate carrier OS=Rhodosporidium toruloides (strain NP11) OX=1130832 GN=RHTO_05609 PE=3 SV=1		YPD	48 h
M7WRA4|M7WRA4_RHOT1	8.42	0.44	Protein of glutathione-dependent formaldehyde-activating protein family OS=Rhodosporidium toruloides (strain NP11) OX=1130832 GN=RHTO_02544 PE=3 SV=1		YPD	48 h
M7X4G1|M7X4G1_RHOT1	2.13	0.44	Protein phosphatase 1 OS=Rhodosporidium toruloides (strain NP11) OX=1130832 GN=RHTO_02726 PE=4 SV=1		YPD	48 h
M7WTD6|M7WTD6_RHOT1	5.79	0.44	Proteophosphoglycan ppg4 OS=Rhodosporidium toruloides (strain NP11) OX=1130832 GN=RHTO_01802 PE=4 SV=1		YPD	48 h
M7X8H7|M7X8H7_RHOT1	2.93	0.44	Purine nucleoside permease OS=Rhodosporidium toruloides (strain NP11) OX=1130832 GN=RHTO_03772 PE=3 SV=1		YPD	120 h
M7X5A8|M7X5A8_RHOT1	2.78	0.44	Two-component response regulator OS=Rhodosporidium toruloides (strain NP11) OX=1130832 GN=RHTO_03255 PE=4 SV=1		YPD	120 h
M7XMI5|M7XMI5_RHOT1	3.08	0.44	Ubiquitin carboxyl-terminal hydrolase OS=Rhodosporidium toruloides (strain NP11) OX=1130832 GN=RHTO_01844 PE=3 SV=1		YPD	120 h
M7X3Z8|M7X3Z8_RHOT1	2.94	0.44	YT521-B-like splicing factor OS=Rhodosporidium toruloides (strain NP11) OX=1130832 GN=RHTO_06422 PE=4 SV=1		YPD	120 h
M7X8P7|M7X8P7_RHOT1	3.18	0.44	Zinc-binding alcohol dehydrogenase/oxidoreductase OS=Rhodosporidium toruloides (strain NP11) OX=1130832 GN=RHTO_03847 PE=4 SV=1		YPD	120 h
M7X8X2|M7X8X2_RHOT1	3.53	0.43	Cell cycle arrest in response to pheromone-related protein OS=Rhodosporidium toruloides (strain NP11) OX=1130832 GN=RHTO_03668 PE=4 SV=1		YNB	48 h
M7XNS3|M7XNS3_RHOT1	2.82	0.43	Peroxisomal dehydratase OS=Rhodosporidium toruloides (strain NP11) OX=1130832 GN=RHTO_01470 PE=4 SV=1	Peroxisome	YPD	120 h
M7WT57|M7WT57_RHOT1	2.75	0.43	Dynein intermediate chain cytosolic OS=Rhodosporidium toruloides (strain NP11) OX=1130832 GN=RHTO_02117 PE=4 SV=1	Phagosome	YPD	120 h
M7WSC3|M7WSC3_RHOT1	2.7	0.43	26S proteasome non-atpase regulatory subunit 11 OS=Rhodosporidium toruloides (strain NP11) OX=1130832 GN=RHTO_02179 PE=3 SV=1	Proteasome	YPD	120 h
M7WR15|M7WR15_RHOT1	3.31	0.43	Ribosome biogenesis protein YTM1 OS=Rhodosporidium toruloides (strain NP11) OX=1130832 GN=YTM1 PE=3 SV=1	Ribosome biogenesis	YPD	120 h
M7WUN9|M7WUN9_RHOT1	2.35	0.43	U3 small nucleolar RNA-associated protein 13 OS=Rhodosporidium toruloides (strain NP11) OX=1130832 GN=RHTO_06301 PE=4 SV=1	Ribosome biogenesis	YPD	120 h
M7X109|M7X109_RHOT1	3.36	0.43	Diphosphomevalonate decarboxylase OS=Rhodosporidium toruloides (strain NP11) OX=1130832 GN=RHTO_06005 PE=3 SV=1	Terpenoid Biosynthesis	YPD	120 h
M7WGY5|M7WGY5_RHOT1	3.84	0.43	Translation initiation factor IF-2 OS=Rhodosporidium toruloides (strain NP11) OX=1130832 GN=RHTO_04247 PE=4 SV=1	translation	YPD	120 h
M7X378|M7X378_RHOT1	7.39	0.43	ABC transporter OS=Rhodosporidium toruloides (strain NP11) OX=1130832 GN=RHTO_04936 PE=4 SV=1		YNB	48 h
M7WS38|M7WS38_RHOT1	3.63	0.43	Acetyl-CoA hydrolase OS=Rhodosporidium toruloides (strain NP11) OX=1130832 GN=RHTO_07106 PE=3 SV=1		YPD	120 h
M7WXA5|M7WXA5_RHOT1	6.47	0.43	Chitin deacetylase OS=Rhodosporidium toruloides (strain NP11) OX=1130832 GN=RHTO_08059 PE=4 SV=1		YNB	120 h
M7X1S7|M7X1S7_RHOT1	3.04	0.43	Exosome complex component MTR3 OS=Rhodosporidium toruloides (strain NP11) OX=1130832 GN=RHTO_06074 PE=3 SV=1		YPD	120 h
M7X4N6|M7X4N6_RHOT1	2.44	0.43	Galactokinase OS=Rhodosporidium toruloides (strain NP11) OX=1130832 GN=RHTO_05737 PE=4 SV=1		YPD	120 h
M7X659|M7X659_RHOT1	3.53	0.43	NIPSNAP family protein OS=Rhodosporidium toruloides (strain NP11) OX=1130832 GN=RHTO_00008 PE=3 SV=1		YNB	48 h
M7XSQ1|M7XSQ1_RHOT1	3.03	0.43	Nuclear mRNA splicing factor-associated protein OS=Rhodosporidium toruloides (strain NP11) OX=1130832 GN=RHTO_07575 PE=3 SV=1		YPD	120 h
M7X0A4|M7X0A4_RHOT1	4.27	0.43	Nuclear pore complex nucleoporin 88 family protein OS=Rhodosporidium toruloides (strain NP11) OX=1130832 GN=RHTO_07274 PE=4 SV=1		YPD	120 h
M7X0A4|M7X0A4_RHOT1	3.74	0.43	Nuclear pore complex nucleoporin 88 family protein OS=Rhodosporidium toruloides (strain NP11) OX=1130832 GN=RHTO_07274 PE=4 SV=1		YNB	48 h
M7WQM5|M7WQM5_RHOT1	6.44	0.43	Phosphatidylethanolamine N-methyltransferase OS=Rhodosporidium toruloides (strain NP11) OX=1130832 GN=RHTO_03719 PE=3 SV=1		YNB	48 h
M7X2U1|M7X2U1_RHOT1	2.99	0.43	Protein HGH1 homolog OS=Rhodosporidium toruloides (strain NP11) OX=1130832 GN=RHTO_04820 PE=3 SV=1		YPD	120 h
M7XHN7|M7XHN7_RHOT1	3.45	0.43	Protein kinase domain-containing protein OS=Rhodosporidium toruloides (strain NP11) OX=1130832 GN=RHTO_07148 PE=4 SV=1		YPD	120 h
M7WS21|M7WS21_RHOT1	3.49	0.43	6-coumarate-CoA ligase OS=Rhodosporidium toruloides (strain NP11) OX=1130832 GN=RHTO_02633 PE=4 SV=1		YPD	48 h
M7XEC8|M7XEC8_RHOT1	10.95	0.43	Lysophosphatidic acid acyltransferase / lysophosphatidylinositol acyltransferase OS=Rhodosporidium toruloides (strain NP11) OX=1130832 GN=RHTO_05885 PE=3 SV=1		YPD	48 h
M7XWD9|M7XWD9_RHOT1	7.46	0.43	Quinone oxidoreductase OS=Rhodosporidium toruloides (strain NP11) OX=1130832 GN=RHTO_04747 PE=4 SV=1		YPD	48 h
M7WJR7|M7WJR7_RHOT1	2.32	0.43	Raffinose synthase protein Sip1 glycoside hydrolase family 36 protein OS=Rhodosporidium toruloides (strain NP11) OX=1130832 GN=RHTO_06557 PE=3 SV=1		YPD	48 h
M7WV02|M7WV02_RHOT1	2.96	0.43	Vesicle transport protein GOT1B OS=Rhodosporidium toruloides (strain NP11) OX=1130832 GN=RHTO_01337 PE=3 SV=1		YPD	48 h
M7XPZ8|M7XPZ8_RHOT1	3.01	0.43	RNA binding protein OS=Rhodosporidium toruloides (strain NP11) OX=1130832 GN=RHTO_01022 PE=4 SV=1		YPD	120 h
M7XUB0|M7XUB0_RHOT1	4.81	0.43	rRNA processing protein OS=Rhodosporidium toruloides (strain NP11) OX=1130832 GN=RHTO_06877 PE=3 SV=1		YPD	120 h
M7WKG4|M7WKG4_RHOT1	7.99	0.43	Serine-type endopeptidase OS=Rhodosporidium toruloides (strain NP11) OX=1130832 GN=RHTO_02239 PE=4 SV=1		YNB	48 h
M7X800|M7X800_RHOT1	2.92	0.43	SNARE domain containing protein OS=Rhodosporidium toruloides (strain NP11) OX=1130832 GN=RHTO_04056 PE=4 SV=1		YPD	120 h
M7X6N6|M7X6N6_RHOT1	2.44	0.43	Tetratricopeptide repeat containing protein OS=Rhodosporidium toruloides (strain NP11) OX=1130832 GN=RHTO_04521 PE=4 SV=1		YPD	120 h
M7WKY1|M7WKY1_RHOT1	2.95	0.43	Transcription initiation factor TFIID subunit 1 OS=Rhodosporidium toruloides (strain NP11) OX=1130832 GN=RHTO_05897 PE=4 SV=1		YPD	120 h
M7WSR5|M7WSR5_RHOT1	3.02	0.42	Ribonuclease P protein subunit POP4 OS=Rhodosporidium toruloides (strain NP11) OX=1130832 GN=RHTO_01987 PE=3 SV=1	Ribosome biogenesis	YPD	120 h
M7XTH8|M7XTH8_RHOT1	2.71	0.42	Chitin deacetylase OS=Rhodosporidium toruloides (strain NP11) OX=1130832 GN=RHTO_07262 PE=4 SV=1		YPD	120 h
M7X5I7|M7X5I7_RHOT1	3.23	0.42	CorA family metal ion transporter OS=Rhodosporidium toruloides (strain NP11) OX=1130832 GN=RHTO_03083 PE=3 SV=1		YPD	120 h
M7XIY2|M7XIY2_RHOT1	5.32	0.42	Cytochrome c oxidase assembly protein COX15 OS=Rhodosporidium toruloides (strain NP11) OX=1130832 GN=RHTO_06903 PE=3 SV=1		YNB	48 h
M7WDK0|M7WDK0_RHOT1	2.19	0.42	Endonuclease/exonuclease/phosphatase family protein OS=Rhodosporidium toruloides (strain NP11) OX=1130832 GN=RHTO_05884 PE=4 SV=1		YNB	48 h
M7X1B7|M7X1B7_RHOT1	2.07	0.42	Mitochondrial carrier protein S-adenosylmethionine transporter OS=Rhodosporidium toruloides (strain NP11) OX=1130832 GN=RHTO_06115 PE=3 SV=1		YNB	48 h
M7WMI8|M7WMI8_RHOT1	2.06	0.42	mRNA cleavage and polyadenylation factor CLP1 OS=Rhodosporidium toruloides (strain NP11) OX=1130832 GN=CLP1 PE=3 SV=1		YPD	120 h
M7XSZ4|M7XSZ4_RHOT1	2.8	0.42	NAD dependent oxidoreductase OS=Rhodosporidium toruloides (strain NP11) OX=1130832 GN=RHTO_07082 PE=4 SV=1		YPD	120 h
M7X0F7|M7X0F7_RHOT1	6.35	0.42	NADH dehydrogenase [ubiquinone] 1 beta subcomplex subunit 9 OS=Rhodosporidium toruloides (strain NP11) OX=1130832 GN=RHTO_06820 PE=3 SV=1		YNB	48 h
M7WMJ0|M7WMJ0_RHOT1	2.01	0.42	Peptidyl-prolyl cis-trans isomerase OS=Rhodosporidium toruloides (strain NP11) OX=1130832 GN=RHTO_05198 PE=3 SV=1		YNB	48 h
M7WKW0|M7WKW0_RHOT1	4.43	0.42	Peptidyl-prolyl isomerase D (Cyclophilin D) OS=Rhodosporidium toruloides (strain NP11) OX=1130832 GN=RHTO_05872 PE=4 SV=1		YPD	120 h
M7WMY2|M7WMY2_RHOT1	3.01	0.42	Pre-rRNA-processing protein RIX1 OS=Rhodosporidium toruloides (strain NP11) OX=1130832 GN=RHTO_01111 PE=3 SV=1		YPD	120 h
M7WGK5|M7WGK5_RHOT1	7.09	0.42	3-beta hydroxysteroid dehydrogenase/isomerase OS=Rhodosporidium toruloides (strain NP11) OX=1130832 GN=RHTO_04342 PE=4 SV=1		YPD	48 h
M7X207|M7X207_RHOT1	9.18	0.42	Blue-light-inducible Bli-3 protein OS=Rhodosporidium toruloides (strain NP11) OX=1130832 GN=RHTO_06344 PE=4 SV=1		YPD	48 h
M7WI34|M7WI34_RHOT1	11.84	0.42	DUF221 domain containing protein OS=Rhodosporidium toruloides (strain NP11) OX=1130832 GN=RHTO_03681 PE=3 SV=1		YPD	48 h
M7XJ09|M7XJ09_RHOT1	6.27	0.42	Ferric reductase transmembrane component 2 OS=Rhodosporidium toruloides (strain NP11) OX=1130832 GN=RHTO_06938 PE=4 SV=1		YPD	48 h
M7XRE2|M7XRE2_RHOT1	13.64	0.42	Short-chain dehydrogenase/reductase SDR family protein OS=Rhodosporidium toruloides (strain NP11) OX=1130832 GN=RHTO_08131 PE=3 SV=1		YPD	48 h
M7XGL1|M7XGL1_RHOT1	6.7	0.42	Serine/threonine protein kinase FSK OS=Rhodosporidium toruloides (strain NP11) OX=1130832 GN=RHTO_07885 PE=4 SV=1		YPD	120 h
M7WQV4|M7WQV4_RHOT1	3.37	0.42	Sugar phosphate phosphatase OS=Rhodosporidium toruloides (strain NP11) OX=1130832 GN=RHTO_03385 PE=3 SV=1		YPD	120 h
M7WZU3|M7WZU3_RHOT1	3.48	0.42	THO complex subunit 4 OS=Rhodosporidium toruloides (strain NP11) OX=1130832 GN=RHTO_00590 PE=4 SV=1		YPD	120 h
M7WTA9|M7WTA9_RHOT1	3.75	0.42	Uridine kinase OS=Rhodosporidium toruloides (strain NP11) OX=1130832 GN=RHTO_01996 PE=3 SV=1		YPD	120 h
M7WUQ3|M7WUQ3_RHOT1	3.11	0.42	WW/Rsp5/WWP domain containing protein OS=Rhodosporidium toruloides (strain NP11) OX=1130832 GN=RHTO_06316 PE=4 SV=1		YPD	120 h
M7X4E5|M7X4E5_RHOT1	2.45	0.41	Amidophosphoribosyltransferase OS=Rhodosporidium toruloides (strain NP11) OX=1130832 GN=RHTO_02924 PE=3 SV=1	AA Metabolism	YPD	48 h
M7WLV7|M7WLV7_RHOT1	4.7	0.41	Very-long-chain 3-oxoacyl-CoA reductase OS=Rhodosporidium toruloides (strain NP11) OX=1130832 GN=RHTO_05562 PE=3 SV=1	Fatty Acid Elongation/Biosynthesis of unsaturated fatty acids	YNB	48 h
M7WSM5|M7WSM5_RHOT1	2.83	0.41	Nuclear GTP-binding protein OS=Rhodosporidium toruloides (strain NP11) OX=1130832 GN=RHTO_07311 PE=4 SV=1	Ribosome biogenesis	YPD	120 h
M7WNW9|M7WNW9_RHOT1	6.85	0.41	4-amino-5-hydroxymethyl-2-methylpyrimidine phosphate synthase OS=Rhodosporidium toruloides (strain NP11) OX=1130832 GN=RHTO_04330 PE=3 SV=1		YNB	48 h
M7WYX0|M7WYX0_RHOT1	4.83	0.41	Chromatin assembly factor 1 subunit B OS=Rhodosporidium toruloides (strain NP11) OX=1130832 GN=RHTO_07921 PE=4 SV=1		YPD	120 h
M7WQY8|M7WQY8_RHOT1	2.78	0.41	Glutamate-rich WD repeat containing protein OS=Rhodosporidium toruloides (strain NP11) OX=1130832 GN=RHTO_03521 PE=4 SV=1		YPD	120 h
M7X2N1|M7X2N1_RHOT1	5.47	0.41	Guanine nucleotide exchange factor Ric8 OS=Rhodosporidium toruloides (strain NP11) OX=1130832 GN=RHTO_06359 PE=3 SV=1		YPD	120 h
M7X3K6|M7X3K6_RHOT1	6.6	0.41	Major Facilitator Superfamily protein OS=Rhodosporidium toruloides (strain NP11) OX=1130832 GN=RHTO_04860 PE=4 SV=1		YNB	48 h
M7WYA2|M7WYA2_RHOT1	2.75	0.41	Nuclear segregation protein Bfr1 OS=Rhodosporidium toruloides (strain NP11) OX=1130832 GN=RHTO_07690 PE=4 SV=1		YPD	120 h
M7WMZ5|M7WMZ5_RHOT1	4.67	0.41	Phenylalanine--tRNA ligase OS=Rhodosporidium toruloides (strain NP11) OX=1130832 GN=RHTO_04447 PE=3 SV=1		YPD	120 h
M7XGP9|M7XGP9_RHOT1	2.98	0.41	Regulator of chromosome condensation OS=Rhodosporidium toruloides (strain NP11) OX=1130832 GN=RHTO_07920 PE=4 SV=1		YPD	120 h
M7XFJ5|M7XFJ5_RHOT1	6.73	0.41	Glucose-repressible protein Grg1 OS=Rhodosporidium toruloides (strain NP11) OX=1130832 GN=RHTO_05461 PE=4 SV=1		YPD	48 h
M7WVV9|M7WVV9_RHOT1	6.54	0.41	Golgi apparatus membrane protein TVP23 OS=Rhodosporidium toruloides (strain NP11) OX=1130832 GN=RHTO_04897 PE=3 SV=1		YPD	48 h
M7WTX5|M7WTX5_RHOT1	8.32	0.41	Integral membrane protein DUF1295 family protein OS=Rhodosporidium toruloides (strain NP11) OX=1130832 GN=RHTO_01591 PE=4 SV=1		YPD	48 h
M7XJX2|M7XJX2_RHOT1	5.48	0.41	Methionine--tRNA ligase OS=Rhodosporidium toruloides (strain NP11) OX=1130832 GN=RHTO_06168 PE=3 SV=1		YPD	48 h
M7XV63|M7XV63_RHOT1	4.38	0.41	SCP160 protein OS=Rhodosporidium toruloides (strain NP11) OX=1130832 GN=RHTO_06137 PE=4 SV=1		YPD	120 h
M7XNN3|M7XNN3_RHOT1	2.45	0.41	THO complex subunit 1 OS=Rhodosporidium toruloides (strain NP11) OX=1130832 GN=RHTO_01425 PE=4 SV=1		YPD	120 h
M7WNI4|M7WNI4_RHOT1	6.55	0.4	E3 ubiquitin protein ligase OS=Rhodosporidium toruloides (strain NP11) OX=1130832 GN=RHTO_04401 PE=3 SV=1		YNB	48 h
M7WTL0|M7WTL0_RHOT1	4.96	0.4	Branched-chain amino acid aminotransferase OS=Rhodosporidium toruloides (strain NP11) OX=1130832 GN=RHTO_06976 PE=3 SV=1	AA Biosynthesis	YPD	120 h
M7WI54|M7WI54_RHOT1	3.17	0.4	Glutamate decarboxylase OS=Rhodosporidium toruloides (strain NP11) OX=1130832 GN=RHTO_03701 PE=3 SV=1	AA Metabolism	YPD	120 h
M7WW26|M7WW26_RHOT1	6.4	0.4	Long-chain acyl-CoA synthetase OS=Rhodosporidium toruloides (strain NP11) OX=1130832 GN=RHTO_04957 PE=4 SV=1	Fatty Acid Biosynthesis	YNB	48 h
M7X8K9|M7X8K9_RHOT1	6.34	0.4	Acetyltransferase GNAT family OS=Rhodosporidium toruloides (strain NP11) OX=1130832 GN=RHTO_03807 PE=4 SV=1		YNB	48 h
M7WK60|M7WK60_RHOT1	3.56	0.4	Conserved oligomeric Golgi complex subunit 3 OS=Rhodosporidium toruloides (strain NP11) OX=1130832 GN=RHTO_06582 PE=3 SV=1		YPD	120 h
M7WIW7|M7WIW7_RHOT1	2	0.4	DNA-binding protein OS=Rhodosporidium toruloides (strain NP11) OX=1130832 GN=RHTO_03376 PE=4 SV=1		YPD	120 h
M7XDC5|M7XDC5_RHOT1	7.01	0.4	FK506-binding protein OS=Rhodosporidium toruloides (strain NP11) OX=1130832 GN=RHTO_06642 PE=3 SV=1		YPD	120 h
M7X2U9|M7X2U9_RHOT1	10.66	0.4	Histone H4 OS=Rhodosporidium toruloides (strain NP11) OX=1130832 GN=RHTO_01981 PE=3 SV=1		YNB	48 h
M7XYI0|M7XYI0_RHOT1	3.25	0.4	Homeodomain-like protein OS=Rhodosporidium toruloides (strain NP11) OX=1130832 GN=RHTO_03076 PE=4 SV=1		YPD	120 h
M7WNQ0|M7WNQ0_RHOT1	3.4	0.4	Non-specific serine/threonine protein kinase OS=Rhodosporidium toruloides (strain NP11) OX=1130832 GN=RHTO_04206 PE=3 SV=1		YPD	120 h
M7WWH7|M7WWH7_RHOT1	5.08	0.4	Nuclear pore complex protein Nup98-Nup96 OS=Rhodosporidium toruloides (strain NP11) OX=1130832 GN=RHTO_00735 PE=3 SV=1		YPD	120 h
M7X6J2|M7X6J2_RHOT1	2.18	0.4	Proteophosphoglycan ppg4 OS=Rhodosporidium toruloides (strain NP11) OX=1130832 GN=RHTO_00123 PE=4 SV=1		YNB	48 h
M7WYK7|M7WYK7_RHOT1	2.18	0.4	Proteophosphoglycan ppg4 OS=Rhodosporidium toruloides (strain NP11) OX=1130832 GN=RHTO_00130 PE=4 SV=1		YNB	48 h
M7WXI0|M7WXI0_RHOT1	2.81	0.4	Replication factor C subunit 1 OS=Rhodosporidium toruloides (strain NP11) OX=1130832 GN=RHTO_08114 PE=3 SV=1		YPD	120 h
M7X3E8|M7X3E8_RHOT1	3.29	0.4	Ribonucleoprotein OS=Rhodosporidium toruloides (strain NP11) OX=1130832 GN=RHTO_06625 PE=4 SV=1		YPD	120 h
M7WNC2|M7WNC2_RHOT1	10.3	0.4	Kynurenine formamidase OS=Rhodosporidium toruloides (strain NP11) OX=1130832 GN=RHTO_01257 PE=4 SV=1		YPD	48 h
M7WVZ9|M7WVZ9_RHOT1	4.76	0.4	Membrane protein OS=Rhodosporidium toruloides (strain NP11) OX=1130832 GN=RHTO_01015 PE=4 SV=1		YPD	48 h
M7WH33|M7WH33_RHOT1	2.95	0.4	MFS monocarboxylate transporter OS=Rhodosporidium toruloides (strain NP11) OX=1130832 GN=RHTO_04034 PE=4 SV=1		YPD	48 h
M7X532|M7X532_RHOT1	9.98	0.4	Microsomal glutathione S-transferase 3 OS=Rhodosporidium toruloides (strain NP11) OX=1130832 GN=RHTO_03175 PE=4 SV=1		YPD	48 h
M7WQ11|M7WQ11_RHOT1	3.25	0.4	SH3 domain protein OS=Rhodosporidium toruloides (strain NP11) OX=1130832 GN=RHTO_04004 PE=4 SV=1		YPD	120 h
M7XRE2|M7XRE2_RHOT1	3.88	0.4	Short-chain dehydrogenase/reductase SDR family protein OS=Rhodosporidium toruloides (strain NP11) OX=1130832 GN=RHTO_08131 PE=3 SV=1		YPD	120 h
M7WJW3|M7WJW3_RHOT1	2.71	0.4	Trans-aconitate 3-methyltransferase OS=Rhodosporidium toruloides (strain NP11) OX=1130832 GN=RHTO_02367 PE=4 SV=1		YPD	120 h
M7X5A1|M7X5A1_RHOT1	5.24	0.4	Transcriptional regulator OS=Rhodosporidium toruloides (strain NP11) OX=1130832 GN=RHTO_05586 PE=4 SV=1		YNB	120 h
M7XD73|M7XD73_RHOT1	2.67	0.4	Vesicle-associated membrane protein 4 synaptobrevin OS=Rhodosporidium toruloides (strain NP11) OX=1130832 GN=RHTO_01376 PE=4 SV=1		YPD	120 h
M7X136|M7X136_RHOT1	3.64	0.39	Superoxide dismutase Fe-Mn family OS=Rhodosporidium toruloides (strain NP11) OX=1130832 GN=RHTO_06854 PE=4 SV=1	Peroxisome	YNB	48 h
M7XIG2|M7XIG2_RHOT1	2.38	0.39	60S ribosome subunit biogenesis protein NIP7 OS=Rhodosporidium toruloides (strain NP11) OX=1130832 GN=RHTO_06728 PE=3 SV=1	ribosome	YPD	120 h
M7WL50|M7WL50_RHOT1	3.25	0.39	Serine/threonine-protein kinase TOR OS=Rhodosporidium toruloides (strain NP11) OX=1130832 GN=RHTO_05832 PE=3 SV=1	TOR/Autophagy	YPD	120 h
M7WQ78|M7WQ78_RHOT1	3.05	0.39	Arrestin domain protein OS=Rhodosporidium toruloides (strain NP11) OX=1130832 GN=RHTO_08035 PE=4 SV=1		YNB	48 h
M7WID5|M7WID5_RHOT1	2.02	0.39	Cytochrome oxidase complex assembly protein OS=Rhodosporidium toruloides (strain NP11) OX=1130832 GN=RHTO_03493 PE=4 SV=1		YPD	120 h
M7WT33|M7WT33_RHOT1	9.88	0.39	Dolichyl-phosphate-mannose--protein mannosyltransferase OS=Rhodosporidium toruloides (strain NP11) OX=1130832 GN=RHTO_02306 PE=3 SV=1		YNB	48 h
M7XNI1|M7XNI1_RHOT1	2.97	0.39	eIF-2B GDP-GTP exchange factor subunit alpha OS=Rhodosporidium toruloides (strain NP11) OX=1130832 GN=RHTO_03213 PE=3 SV=1		YPD	120 h
M7X3Y5|M7X3Y5_RHOT1	3.51	0.39	Glycylpeptide N-tetradecanoyltransferase OS=Rhodosporidium toruloides (strain NP11) OX=1130832 GN=RHTO_02778 PE=3 SV=1		YPD	120 h
M7WJJ6|M7WJJ6_RHOT1	2.85	0.39	L-lactate dehydrogenase (Cytochrome) OS=Rhodosporidium toruloides (strain NP11) OX=1130832 GN=RHTO_02605 PE=4 SV=1		YPD	120 h
M7WS36|M7WS36_RHOT1	4.13	0.39	RAN protein binding protein OS=Rhodosporidium toruloides (strain NP11) OX=1130832 GN=RHTO_02150 PE=4 SV=1		YPD	120 h
M7WQK5|M7WQK5_RHOT1	3.31	0.39	Ribonuclease III OS=Rhodosporidium toruloides (strain NP11) OX=1130832 GN=RHTO_08155 PE=4 SV=1		YPD	120 h
M7WN66|M7WN66_RHOT1	3.85	0.39	RNA helicase OS=Rhodosporidium toruloides (strain NP11) OX=1130832 GN=RHTO_04290 PE=3 SV=1		YPD	120 h
M7WTE1|M7WTE1_RHOT1	2.78	0.39	rRNA binding protein OS=Rhodosporidium toruloides (strain NP11) OX=1130832 GN=RHTO_01807 PE=4 SV=1		YPD	120 h
M7X6U1|M7X6U1_RHOT1	3.63	0.39	PH domain-containing protein OS=Rhodosporidium toruloides (strain NP11) OX=1130832 GN=RHTO_04400 PE=4 SV=1		YPD	48 h
M7WR76|M7WR76_RHOT1	3.02	0.39	rRNA adenine N(6)-methyltransferase OS=Rhodosporidium toruloides (strain NP11) OX=1130832 GN=RHTO_03304 PE=3 SV=1		YPD	48 h
M7WU55|M7WU55_RHOT1	3.42	0.39	Short-chain dehydrogenase/reductase SDR family protein OS=Rhodosporidium toruloides (strain NP11) OX=1130832 GN=RHTO_01881 PE=4 SV=1		YPD	48 h
M7WGH2|M7WGH2_RHOT1	5.58	0.39	WD repeat protein 82 OS=Rhodosporidium toruloides (strain NP11) OX=1130832 GN=RHTO_04306 PE=3 SV=1		YPD	48 h
M7WTN8|M7WTN8_RHOT1	3.15	0.39	THO complex subunit 2 OS=Rhodosporidium toruloides (strain NP11) OX=1130832 GN=RHTO_07011 PE=3 SV=1		YNB	48 h
M7XS16|M7XS16_RHOT1	3.94	0.39	Zinc-type alcohol dehydrogenase OS=Rhodosporidium toruloides (strain NP11) OX=1130832 GN=RHTO_07889 PE=3 SV=1		YPD	120 h
M7XDH5|M7XDH5_RHOT1	2.47	0.38	3-methyl-2-oxobutanoate hydroxymethyltransferase OS=Rhodosporidium toruloides (strain NP11) OX=1130832 GN=RHTO_06605 PE=3 SV=1		YNB	120 h
M7WQN2|M7WQN2_RHOT1	4.11	0.38	Carboxy-cis cis-muconate cyclase OS=Rhodosporidium toruloides (strain NP11) OX=1130832 GN=RHTO_03612 PE=4 SV=1		YPD	120 h
M7XXX6|M7XXX6_RHOT1	3.29	0.38	GARP complex component Vps54 OS=Rhodosporidium toruloides (strain NP11) OX=1130832 GN=RHTO_02860 PE=3 SV=1		YPD	120 h
M7X4J3|M7X4J3_RHOT1	2.21	0.38	Glycoside hydrolase family 18 protein OS=Rhodosporidium toruloides (strain NP11) OX=1130832 GN=RHTO_05846 PE=3 SV=1		YNB	48 h
M7X7C8|M7X7C8_RHOT1	9.21	0.38	Histone acetyltransferase OS=Rhodosporidium toruloides (strain NP11) OX=1130832 GN=RHTO_04354 PE=4 SV=1		YPD	120 h
M7X2L0|M7X2L0_RHOT1	3.43	0.38	PINc domain-containing protein OS=Rhodosporidium toruloides (strain NP11) OX=1130832 GN=RHTO_04746 PE=4 SV=1		YPD	120 h
M7XGJ6|M7XGJ6_RHOT1	4.36	0.38	Amid-like NADH oxidoreductase OS=Rhodosporidium toruloides (strain NP11) OX=1130832 GN=RHTO_07870 PE=4 SV=1		YPD	48 h
M7XIC7|M7XIC7_RHOT1	3.34	0.38	Neuroguidin-like protein OS=Rhodosporidium toruloides (strain NP11) OX=1130832 GN=RHTO_07373 PE=4 SV=1		YPD	48 h
M7WTR0|M7WTR0_RHOT1	9.82	0.38	Solute carrier family 30 (Zinc transporter) member 1 OS=Rhodosporidium toruloides (strain NP11) OX=1130832 GN=RHTO_01536 PE=4 SV=1		YPD	48 h
M7XS16|M7XS16_RHOT1	8.99	0.38	Zinc-type alcohol dehydrogenase OS=Rhodosporidium toruloides (strain NP11) OX=1130832 GN=RHTO_07889 PE=3 SV=1		YPD	48 h
M7XIH9|M7XIH9_RHOT1	7.4	0.38	Spherulin 4-like cell surface protein OS=Rhodosporidium toruloides (strain NP11) OX=1130832 GN=RHTO_06743 PE=4 SV=1		YNB	48 h
M7X2A3|M7X2A3_RHOT1	7.14	0.38	Zinc alcohol dehydrogenase OS=Rhodosporidium toruloides (strain NP11) OX=1130832 GN=RHTO_04635 PE=4 SV=1		YPD	120 h
M7WUV4|M7WUV4_RHOT1	3.2	0.37	Cystathionine gamma-lyase OS=Rhodosporidium toruloides (strain NP11) OX=1130832 GN=RHTO_01498 PE=3 SV=1	AA Biosynthesis	YPD	120 h
M7WUT3|M7WUT3_RHOT1	3.55	0.37	DNA replication licensing factor MCM2 OS=Rhodosporidium toruloides (strain NP11) OX=1130832 GN=RHTO_01473 PE=3 SV=1	cell cycle	YNB	48 h
M7XQT3|M7XQT3_RHOT1	4.63	0.37	Mitochondrial inner membrane translocase subunit Tim17/Tim22/Tim23/peroxisomal protein PMP24 OS=Rhodosporidium toruloides (strain NP11) OX=1130832 GN=RHTO_07936 PE=4 SV=1	Peroxisome	YPD	48 h
M7WR03|M7WR03_RHOT1	6.66	0.37	3-carboxymuconate cyclase OS=Rhodosporidium toruloides (strain NP11) OX=1130832 GN=RHTO_03536 PE=4 SV=1		YPD	120 h
M7XLB3|M7XLB3_RHOT1	4.04	0.37	Actin cortical patch component OS=Rhodosporidium toruloides (strain NP11) OX=1130832 GN=RHTO_02143 PE=4 SV=1		YPD	120 h
M7X6F0|M7X6F0_RHOT1	3.09	0.37	C-3 sterol dehydrogenase OS=Rhodosporidium toruloides (strain NP11) OX=1130832 GN=RHTO_05176 PE=4 SV=1		YPD	120 h
M7XK84|M7XK84_RHOT1	2.15	0.37	D-lactate dehydrogenase OS=Rhodosporidium toruloides (strain NP11) OX=1130832 GN=RHTO_06263 PE=4 SV=1		YPD	120 h
M7X515|M7X515_RHOT1	2.65	0.37	Mitofilin OS=Rhodosporidium toruloides (strain NP11) OX=1130832 GN=RHTO_02918 PE=4 SV=1		YPD	120 h
M7WXI4|M7WXI4_RHOT1	2.25	0.37	Phospholipid-transporting ATPase OS=Rhodosporidium toruloides (strain NP11) OX=1130832 GN=RHTO_03050 PE=3 SV=1		YPD	120 h
M7WZC2|M7WZC2_RHOT1	4	0.37	Phytase OS=Rhodosporidium toruloides (strain NP11) OX=1130832 GN=RHTO_07522 PE=3 SV=1		YNB	48 h
M7WXL7|M7WXL7_RHOT1	2.23	0.37	SFRS protein kinase OS=Rhodosporidium toruloides (strain NP11) OX=1130832 GN=RHTO_08159 PE=4 SV=1		YNB	48 h
M7XVE1|M7XVE1_RHOT1	2.1	0.37	BTB domain-containing protein OS=Rhodosporidium toruloides (strain NP11) OX=1130832 GN=RHTO_06212 PE=4 SV=1		YPD	48 h
M7XIY2|M7XIY2_RHOT1	15.53	0.37	Cytochrome c oxidase assembly protein COX15 OS=Rhodosporidium toruloides (strain NP11) OX=1130832 GN=RHTO_06903 PE=3 SV=1		YPD	48 h
M7XN54|M7XN54_RHOT1	3.14	0.37	Late embryogenesis abundant protein group 2 domain protein OS=Rhodosporidium toruloides (strain NP11) OX=1130832 GN=RHTO_03067 PE=4 SV=1		YPD	48 h
M7WJL9|M7WJL9_RHOT1	3.17	0.37	Similar to OS=Rhodosporidium toruloides (strain NP11) OX=1130832 GN=RHTO_06583 PE=4 SV=1		YPD	120 h
M7X6X9|M7X6X9_RHOT1	8.45	0.37	Oxidoreductase Oxoglutarate/iron-dependent oxygenase family OS=Rhodosporidium toruloides (strain NP11) OX=1130832 GN=RHTO_00243 PE=3 SV=1		YPD	48 h
M7X0V2|M7X0V2_RHOT1	6.89	0.37	Transcription factor Spt8 OS=Rhodosporidium toruloides (strain NP11) OX=1130832 GN=RHTO_06995 PE=4 SV=1		YPD	120 h
M7WYU2|M7WYU2_RHOT1	7.62	0.36	4-aminobutyrate aminotransferase / (S)-3-amino-2-methylpropionate transaminase OS=Rhodosporidium toruloides (strain NP11) OX=1130832 GN=RHTO_07573 PE=3 SV=1	AA Metabolism	YNB	48 h
M7XIR7|M7XIR7_RHOT1	4.81	0.36	Nucleolar protein 56 OS=Rhodosporidium toruloides (strain NP11) OX=1130832 GN=RHTO_06818 PE=3 SV=1	Ribosome biogenesis	YPD	120 h
M7XZB4|M7XZB4_RHOT1	3.73	0.36	Translation factor GUF1 mitochondrial OS=Rhodosporidium toruloides (strain NP11) OX=1130832 GN=GUF1 PE=3 SV=1	translation	YPD	120 h
M7XZV8|M7XZV8_RHOT1	2.41	0.36	Translation initiation factor eIF-2B beta subunit OS=Rhodosporidium toruloides (strain NP11) OX=1130832 GN=RHTO_00301 PE=3 SV=1	translation	YPD	120 h
M7WJE8|M7WJE8_RHOT1	3.01	0.36	Dolichol-phosphate mannosyltransferase subunit 1 OS=Rhodosporidium toruloides (strain NP11) OX=1130832 GN=RHTO_06635 PE=3 SV=1		YNB	48 h
M7XJK1|M7XJK1_RHOT1	2.82	0.36	DUF1014-domain-containing protein OS=Rhodosporidium toruloides (strain NP11) OX=1130832 GN=RHTO_06073 PE=3 SV=1		YPD	120 h
M7WXC6|M7WXC6_RHOT1	6.81	0.36	Etoposide-induced 2.4 family protein OS=Rhodosporidium toruloides (strain NP11) OX=1130832 GN=RHTO_02985 PE=4 SV=1		YPD	120 h
M7XIV0|M7XIV0_RHOT1	4.25	0.36	Stress response protein NST1 OS=Rhodosporidium toruloides (strain NP11) OX=1130832 GN=RHTO_03636 PE=3 SV=1		YPD	120 h
M7WQH7|M7WQH7_RHOT1	4.04	0.36	U3 small nucleolar RNA-associated protein 11 OS=Rhodosporidium toruloides (strain NP11) OX=1130832 GN=RHTO_03542 PE=3 SV=1		YPD	120 h
M7WWA6|M7WWA6_RHOT1	3.36	0.35	U3 small nucleolar RNA-associated protein MPP10 OS=Rhodosporidium toruloides (strain NP11) OX=1130832 GN=RHTO_05057 PE=3 SV=1		YPD	120 h
M7WP29|M7WP29_RHOT1	2.73	0.35	2-dehydropantoate 2-reductase OS=Rhodosporidium toruloides (strain NP11) OX=1130832 GN=RHTO_01031 PE=4 SV=1		YPD	120 h
M7WW30|M7WW30_RHOT1	4.32	0.35	Allergen OS=Rhodosporidium toruloides (strain NP11) OX=1130832 GN=RHTO_01275 PE=4 SV=1		YPD	120 h
M7WSE2|M7WSE2_RHOT1	3.14	0.35	General negative regulator of transcription subunit OS=Rhodosporidium toruloides (strain NP11) OX=1130832 GN=RHTO_02406 PE=3 SV=1		YPD	120 h
M7WVV9|M7WVV9_RHOT1	2.53	0.35	Golgi apparatus membrane protein TVP23 OS=Rhodosporidium toruloides (strain NP11) OX=1130832 GN=RHTO_04897 PE=3 SV=1		YNB	48 h
M7X666|M7X666_RHOT1	9.99	0.35	Lysophospholipid acyltransferase OS=Rhodosporidium toruloides (strain NP11) OX=1130832 GN=RHTO_05332 PE=4 SV=1		YNB	48 h
M7WRA8|M7WRA8_RHOT1	4.64	0.35	Proteophosphoglycan ppg4 OS=Rhodosporidium toruloides (strain NP11) OX=1130832 GN=RHTO_07434 PE=4 SV=1		YPD	120 h
M7WMH2|M7WMH2_RHOT1	9.52	0.35	Rab GTPase activator OS=Rhodosporidium toruloides (strain NP11) OX=1130832 GN=RHTO_05427 PE=4 SV=1		YPD	120 h
M7XN63|M7XN63_RHOT1	2.21	0.35	Fungal specific actin related protein OS=Rhodosporidium toruloides (strain NP11) OX=1130832 GN=RHTO_01693 PE=3 SV=1		YPD	48 h
M7WDZ0|M7WDZ0_RHOT1	16.7	0.35	Protein of short-chain dehydrogenase/reductase SDR family OS=Rhodosporidium toruloides (strain NP11) OX=1130832 GN=RHTO_05740 PE=4 SV=1		YPD	48 h
M7X531|M7X531_RHOT1	7.15	0.35	Thiamine biosynthetic enzyme OS=Rhodosporidium toruloides (strain NP11) OX=1130832 GN=RHTO_05679 PE=4 SV=1		YPD	48 h
M7WPH1|M7WPH1_RHOT1	4.47	0.35	Sterol O-acyltransferase OS=Rhodosporidium toruloides (strain NP11) OX=1130832 GN=RHTO_00726 PE=3 SV=1		YNB	48 h
M7XM27|M7XM27_RHOT1	2.61	0.34	Proteasome subunit alpha type OS=Rhodosporidium toruloides (strain NP11) OX=1130832 GN=RHTO_02094 PE=3 SV=1	Proteasome	YNB	48 h
M7X2M3|M7X2M3_RHOT1	2.31	0.34	Alba domain-containing protein OS=Rhodosporidium toruloides (strain NP11) OX=1130832 GN=RHTO_06349 PE=4 SV=1		YPD	120 h
M7X3T1|M7X3T1_RHOT1	4.13	0.34	Alginate lyase polysaccharide lyase family 14 protein OS=Rhodosporidium toruloides (strain NP11) OX=1130832 GN=RHTO_02727 PE=4 SV=1		YPD	120 h
M7WYF6|M7WYF6_RHOT1	2.56	0.34	Bud formation and morphogenesis protein OS=Rhodosporidium toruloides (strain NP11) OX=1130832 GN=RHTO_07463 PE=4 SV=1		YPD	120 h
M7WK27|M7WK27_RHOT1	13.01	0.34	Carbohydrate-Binding Module Family 48 protein OS=Rhodosporidium toruloides (strain NP11) OX=1130832 GN=RHTO_02458 PE=4 SV=1		YPD	120 h
M7XMW0|M7XMW0_RHOT1	5.16	0.34	DnaJ family protein OS=Rhodosporidium toruloides (strain NP11) OX=1130832 GN=RHTO_01583 PE=4 SV=1		YPD	120 h
M7WQ76|M7WQ76_RHOT1	5.37	0.34	Dolichyl-diphosphooligosaccharide--protein glycosyltransferase subunit WBP1 OS=Rhodosporidium toruloides (strain NP11) OX=1130832 GN=RHTO_03735 PE=3 SV=1		YPD	120 h
M7WZ12|M7WZ12_RHOT1	6.2	0.34	Mannan endo-1 4-beta-mannosidase OS=Rhodosporidium toruloides (strain NP11) OX=1130832 GN=RHTO_07427 PE=3 SV=1		YPD	120 h
M7XKS3|M7XKS3_RHOT1	7.67	0.34	Phosphatase activator OS=Rhodosporidium toruloides (strain NP11) OX=1130832 GN=RHTO_04663 PE=4 SV=1		YPD	120 h
M7WRI9|M7WRI9_RHOT1	3.71	0.34	Protein of caleosin family OS=Rhodosporidium toruloides (strain NP11) OX=1130832 GN=RHTO_03414 PE=4 SV=1		YPD	120 h
M7XKC4|M7XKC4_RHOT1	7.81	0.34	Chromatin modification-related protein EAF3 OS=Rhodosporidium toruloides (strain NP11) OX=1130832 GN=RHTO_02571 PE=3 SV=1		YPD	48 h
M7WXW9|M7WXW9_RHOT1	3.05	0.34	Protein YIP OS=Rhodosporidium toruloides (strain NP11) OX=1130832 GN=RHTO_07801 PE=3 SV=1		YPD	48 h
M7X4K3|M7X4K3_RHOT1	10.6	0.34	Short-chain dehydrogenase/reductase SDR family protein OS=Rhodosporidium toruloides (strain NP11) OX=1130832 GN=RHTO_02969 PE=4 SV=1		YPD	48 h
M7X713|M7X713_RHOT1	2.06	0.34	Zinc finger C2H2-type domain containing protein OS=Rhodosporidium toruloides (strain NP11) OX=1130832 GN=RHTO_00283 PE=4 SV=1		YPD	120 h
M7WGE7|M7WGE7_RHOT1	5.07	0.33	Translation initiation factor eIF-4B OS=Rhodosporidium toruloides (strain NP11) OX=1130832 GN=RHTO_04281 PE=4 SV=1	TOR/translation	YPD	120 h
M7WMH8|M7WMH8_RHOT1	2.21	0.33	Peptidyl-prolyl cis-trans isomerase-like 2 OS=Rhodosporidium toruloides (strain NP11) OX=1130832 GN=RHTO_05183 PE=3 SV=1	ubiquitin-mediated proteolysis	YNB	120 h
M7XQ60|M7XQ60_RHOT1	2.58	0.33	AGC/YANK protein kinase OS=Rhodosporidium toruloides (strain NP11) OX=1130832 GN=RHTO_00487 PE=4 SV=1		YNB	48 h
M7WQ59|M7WQ59_RHOT1	3.77	0.33	BAR adaptor protein OS=Rhodosporidium toruloides (strain NP11) OX=1130832 GN=RHTO_03720 PE=4 SV=1		YPD	120 h
M7WLC6|M7WLC6_RHOT1	3.37	0.33	Bax inhibitor family protein OS=Rhodosporidium toruloides (strain NP11) OX=1130832 GN=RHTO_01743 PE=4 SV=1		YNB	48 h
M7WKA3|M7WKA3_RHOT1	4.08	0.33	Cleavage and polyadenylation specificity factor OS=Rhodosporidium toruloides (strain NP11) OX=1130832 GN=RHTO_02148 PE=4 SV=1		YPD	120 h
M7X5I2|M7X5I2_RHOT1	5.82	0.33	DUF1691 domain-containing protein OS=Rhodosporidium toruloides (strain NP11) OX=1130832 GN=RHTO_03078 PE=4 SV=1		YNB	48 h
M7X2T4|M7X2T4_RHOT1	2.15	0.33	Expansin family protein OS=Rhodosporidium toruloides (strain NP11) OX=1130832 GN=RHTO_04815 PE=4 SV=1		YNB	120 h
M7XJQ3|M7XJQ3_RHOT1	2.55	0.33	Kelch-type beta propeller domain containing protein OS=Rhodosporidium toruloides (strain NP11) OX=1130832 GN=RHTO_03312 PE=4 SV=1		YNB	48 h
M7XP89|M7XP89_RHOT1	3.25	0.33	Pre-mRNA-splicing factor ATP-dependent RNA helicase PRP16 OS=Rhodosporidium toruloides (strain NP11) OX=1130832 GN=RHTO_00142 PE=4 SV=1		YPD	120 h
M7WYN4|M7WYN4_RHOT1	4.61	0.33	Protein phosphatase 2c OS=Rhodosporidium toruloides (strain NP11) OX=1130832 GN=RHTO_07835 PE=3 SV=1		YPD	120 h
M7WNH9|M7WNH9_RHOT1	4.61	0.33	Proteophosphoglycan ppg4 OS=Rhodosporidium toruloides (strain NP11) OX=1130832 GN=RHTO_01312 PE=4 SV=1		YPD	120 h
M7X8H7|M7X8H7_RHOT1	9.3	0.33	Purine nucleoside permease OS=Rhodosporidium toruloides (strain NP11) OX=1130832 GN=RHTO_03772 PE=3 SV=1		YNB	48 h
M7XJE2|M7XJE2_RHOT1	6.6	0.33	Replication factor C subunit 4 OS=Rhodosporidium toruloides (strain NP11) OX=1130832 GN=RHTO_03509 PE=3 SV=1		YNB	48 h
M7XE17|M7XE17_RHOT1	3.06	0.33	RRP7 domain-containing protein OS=Rhodosporidium toruloides (strain NP11) OX=1130832 GN=RHTO_01279 PE=3 SV=1		YPD	120 h
M7WPH0|M7WPH0_RHOT1	3.77	0.33	Stress activated MAP kinase interacting protein Sin1 OS=Rhodosporidium toruloides (strain NP11) OX=1130832 GN=RHTO_04027 PE=3 SV=1		YPD	120 h
M7WEN7|M7WEN7_RHOT1	2.5	0.33	ABC transporter OS=Rhodosporidium toruloides (strain NP11) OX=1130832 GN=RHTO_05455 PE=4 SV=1		YPD	48 h
M7XNS0|M7XNS0_RHOT1	10.65	0.33	Mitochondrial inner membrane protein 1 OS=Rhodosporidium toruloides (strain NP11) OX=1130832 GN=RHTO_03293 PE=4 SV=1		YPD	48 h
M7XGB3|M7XGB3_RHOT1	6.3	0.33	TRAPPC10 domain-containing protein OS=Rhodosporidium toruloides (strain NP11) OX=1130832 GN=RHTO_07769 PE=4 SV=1		YPD	48 h
M7XXN3|M7XXN3_RHOT1	4.05	0.33	Translocation protein OS=Rhodosporidium toruloides (strain NP11) OX=1130832 GN=RHTO_02754 PE=4 SV=1		YPD	120 h
M7WDW4|M7WDW4_RHOT1	2.51	0.32	Coiled-coil domain-containing protein 137 OS=Rhodosporidium toruloides (strain NP11) OX=1130832 GN=RHTO_05864 PE=4 SV=1		YPD	120 h
M7WCF6|M7WCF6_RHOT1	2.33	0.32	Cytoplasm protein (Fragment) OS=Rhodosporidium toruloides (strain NP11) OX=1130832 GN=RHTO_07929 PE=4 SV=1		YPD	120 h
M7WU14|M7WU14_RHOT1	3.82	0.32	DNA excision repair protein ERCC-1 OS=Rhodosporidium toruloides (strain NP11) OX=1130832 GN=RHTO_06086 PE=3 SV=1		YPD	120 h
M7WYN8|M7WYN8_RHOT1	7.04	0.32	Mannosyl-oligosaccharide glucosidase OS=Rhodosporidium toruloides (strain NP11) OX=1130832 GN=RHTO_07840 PE=3 SV=1		YNB	48 h
M7X1X4|M7X1X4_RHOT1	5.04	0.32	PTK9 protein tyrosine kinase 9 OS=Rhodosporidium toruloides (strain NP11) OX=1130832 GN=RHTO_06118 PE=3 SV=1		YPD	120 h
M7XHM9|M7XHM9_RHOT1	4.47	0.32	Sterol 3-beta-glucosyltransferase OS=Rhodosporidium toruloides (strain NP11) OX=1130832 GN=RHTO_07138 PE=3 SV=1		YPD	120 h
M7XY91|M7XY91_RHOT1	19.57	0.32	Cu2+-exporting ATPase OS=Rhodosporidium toruloides (strain NP11) OX=1130832 GN=RHTO_02966 PE=3 SV=1		YPD	48 h
M7WWY4|M7WWY4_RHOT1	2.39	0.32	DNA mismatch repair protein MSH3 OS=Rhodosporidium toruloides (strain NP11) OX=1130832 GN=RHTO_02859 PE=3 SV=1		YPD	48 h
M7XN72|M7XN72_RHOT1	5.89	0.32	Ribonucloprotein OS=Rhodosporidium toruloides (strain NP11) OX=1130832 GN=RHTO_03087 PE=3 SV=1		YPD	48 h
M7WUX5|M7WUX5_RHOT1	16.72	0.31	Alcohol dehydrogenase OS=Rhodosporidium toruloides (strain NP11) OX=1130832 GN=RHTO_01725 PE=4 SV=1	Fatty Acid Degradation	YPD	48 h
M7WZ67|M7WZ67_RHOT1	2.98	0.31	Ribosome biogenesis factor recycling AAA family ATPase OS=Rhodosporidium toruloides (strain NP11) OX=1130832 GN=RHTO_00360 PE=4 SV=1	Ribosome biogenesis	YPD	120 h
M7XWA8|M7XWA8_RHOT1	6.56	0.31	DNA helicase OS=Rhodosporidium toruloides (strain NP11) OX=1130832 GN=RHTO_04712 PE=3 SV=1		YNB	120 h
M7XJR5|M7XJR5_RHOT1	3.96	0.31	Endothelin-converting enzyme metalloendopeptidase OS=Rhodosporidium toruloides (strain NP11) OX=1130832 GN=RHTO_06123 PE=4 SV=1		YNB	48 h
M7WWL5|M7WWL5_RHOT1	14.51	0.31	GNAT family acetyltransferase OS=Rhodosporidium toruloides (strain NP11) OX=1130832 GN=RHTO_00775 PE=4 SV=1		YNB	48 h
M7X9L2|M7X9L2_RHOT1	4.18	0.31	Nucleosome binding protein (Nhp6a) OS=Rhodosporidium toruloides (strain NP11) OX=1130832 GN=RHTO_03328 PE=4 SV=1		YPD	120 h
M7WJX6|M7WJX6_RHOT1	2.95	0.31	Phosphopantetheine adenylyltransferase / dephospho-CoA kinase OS=Rhodosporidium toruloides (strain NP11) OX=1130832 GN=RHTO_06489 PE=4 SV=1		YPD	120 h
M7WS79|M7WS79_RHOT1	3.51	0.31	Protein-serine/threonine kinase OS=Rhodosporidium toruloides (strain NP11) OX=1130832 GN=RHTO_02159 PE=3 SV=1		YNB	48 h
M7WHI3|M7WHI3_RHOT1	6.08	0.31	RanBP1 domain containing protein OS=Rhodosporidium toruloides (strain NP11) OX=1130832 GN=RHTO_03981 PE=4 SV=1		YPD	120 h
M7WSV8|M7WSV8_RHOT1	3.62	0.31	Syntaxin 12/13 OS=Rhodosporidium toruloides (strain NP11) OX=1130832 GN=RHTO_02153 PE=3 SV=1		YPD	120 h
M7XPI5|M7XPI5_RHOT1	4.95	0.31	Syntaxin 1B/2/3 OS=Rhodosporidium toruloides (strain NP11) OX=1130832 GN=RHTO_00237 PE=4 SV=1		YPD	120 h
M7WQM0|M7WQM0_RHOT1	3.11	0.31	von Willebrand factor type A domain containing protein OS=Rhodosporidium toruloides (strain NP11) OX=1130832 GN=RHTO_03714 PE=4 SV=1		YPD	120 h
M7WU29|M7WU29_RHOT1	5.65	0.31	Zinc finger C2H2 LYAR-type protein OS=Rhodosporidium toruloides (strain NP11) OX=1130832 GN=RHTO_01641 PE=4 SV=1		YPD	120 h
M7XJL5|M7XJL5_RHOT1	3.76	0.3	Transcription factor Mbp1 OS=Rhodosporidium toruloides (strain NP11) OX=1130832 GN=RHTO_03589 PE=4 SV=1	cell cycle	YPD	120 h
M7XW17|M7XW17_RHOT1	3.76	0.3	Acetylserotonin o-methyltransferase-like protein OS=Rhodosporidium toruloides (strain NP11) OX=1130832 GN=RHTO_04616 PE=3 SV=1		YPD	120 h
M7WMK4|M7WMK4_RHOT1	4.07	0.3	BAT2_N domain-containing protein OS=Rhodosporidium toruloides (strain NP11) OX=1130832 GN=RHTO_05253 PE=4 SV=1		YPD	120 h
M7WXA5|M7WXA5_RHOT1	6.69	0.3	Chitin deacetylase OS=Rhodosporidium toruloides (strain NP11) OX=1130832 GN=RHTO_08059 PE=4 SV=1		YNB	48 h
M7WM31|M7WM31_RHOT1	9.46	0.3	DNA repair protein Rad4 OS=Rhodosporidium toruloides (strain NP11) OX=1130832 GN=RHTO_05468 PE=3 SV=1		YPD	120 h
M7WXW3|M7WXW3_RHOT1	4.56	0.3	Glycoside hydrolase family 26 protein OS=Rhodosporidium toruloides (strain NP11) OX=1130832 GN=RHTO_08043 PE=3 SV=1		YNB	120 h
M7X0M2|M7X0M2_RHOT1	2.22	0.3	Metallo-beta-lactamase domain containing protein OS=Rhodosporidium toruloides (strain NP11) OX=1130832 GN=RHTO_06900 PE=4 SV=1		YPD	120 h
M7WMS1|M7WMS1_RHOT1	6.69	0.3	MHD domain-containing protein OS=Rhodosporidium toruloides (strain NP11) OX=1130832 GN=RHTO_04548 PE=4 SV=1		YPD	120 h
M7WJJ1|M7WJJ1_RHOT1	4.28	0.3	Nuclear polyadenylated RNA-binding protein Nab2 OS=Rhodosporidium toruloides (strain NP11) OX=1130832 GN=RHTO_02600 PE=4 SV=1		YPD	120 h
M7XD75|M7XD75_RHOT1	4.75	0.3	Proteophosphoglycan ppg4 OS=Rhodosporidium toruloides (strain NP11) OX=1130832 GN=RHTO_06688 PE=4 SV=1		YPD	120 h
M7WYY3|M7WYY3_RHOT1	4.62	0.3	Proteophosphoglycan ppg4 OS=Rhodosporidium toruloides (strain NP11) OX=1130832 GN=RHTO_07613 PE=4 SV=1		YPD	120 h
M7WZC9|M7WZC9_RHOT1	14.46	0.3	NADPH dehydrogenase OS=Rhodosporidium toruloides (strain NP11) OX=1130832 GN=RHTO_07180 PE=4 SV=1		YPD	48 h
M7WMU0|M7WMU0_RHOT1	3.44	0.3	RAM signaling pathway SOG2 OS=Rhodosporidium toruloides (strain NP11) OX=1130832 GN=RHTO_04382 PE=4 SV=1		YPD	48 h
M7XND1|M7XND1_RHOT1	5.92	0.3	Serine/threonine kinase receptor associated protein OS=Rhodosporidium toruloides (strain NP11) OX=1130832 GN=RHTO_03157 PE=4 SV=1		YPD	48 h
M7XZN8|M7XZN8_RHOT1	2.49	0.3	Trehalase OS=Rhodosporidium toruloides (strain NP11) OX=1130832 GN=RHTO_00226 PE=3 SV=1		YNB	48 h
M7WNX3|M7WNX3_RHOT1	2.05	0.3	WD repeat protein 44 OS=Rhodosporidium toruloides (strain NP11) OX=1130832 GN=RHTO_04335 PE=4 SV=1		YPD	120 h
M7WYV4|M7WYV4_RHOT1	2.89	0.29	Glutathione peroxidase OS=Rhodosporidium toruloides (strain NP11) OX=1130832 GN=RHTO_00225 PE=3 SV=1		YPD	48 h
M7X1X0|M7X1X0_RHOT1	5.92	0.29	Pepsinogen A2 OS=Rhodosporidium toruloides (strain NP11) OX=1130832 GN=RHTO_06300 PE=3 SV=1	Lysosome/Autophagy/Apoptosis	YNB	48 h
M7XYI4|M7XYI4_RHOT1	3.47	0.29	40S ribosomal protein S30 OS=Rhodosporidium toruloides (strain NP11) OX=1130832 GN=RHTO_03081 PE=3 SV=1	ribosome	YNB	120 h
M7WW57|M7WW57_RHOT1	4.81	0.29	CCAAT-box-binding transcription factor OS=Rhodosporidium toruloides (strain NP11) OX=1130832 GN=RHTO_05002 PE=3 SV=1		YPD	120 h
M7WJG7|M7WJG7_RHOT1	2.13	0.29	DNA-directed RNA polymerase III subunit RPC6 OS=Rhodosporidium toruloides (strain NP11) OX=1130832 GN=RHTO_06655 PE=3 SV=1		YPD	120 h
M7XJR5|M7XJR5_RHOT1	3.93	0.29	Endothelin-converting enzyme metalloendopeptidase OS=Rhodosporidium toruloides (strain NP11) OX=1130832 GN=RHTO_06123 PE=4 SV=1		YNB	120 h
M7XYM0|M7XYM0_RHOT1	8.44	0.29	Glycine--tRNA ligase OS=Rhodosporidium toruloides (strain NP11) OX=1130832 GN=RHTO_03126 PE=3 SV=1		YNB	48 h
M7XKX2|M7XKX2_RHOT1	5.67	0.29	Iron-containing alcohol dehydrogenase OS=Rhodosporidium toruloides (strain NP11) OX=1130832 GN=RHTO_04708 PE=3 SV=1		YPD	120 h
M7WXV0|M7WXV0_RHOT1	3.62	0.29	Isoleucine--tRNA ligase OS=Rhodosporidium toruloides (strain NP11) OX=1130832 GN=RHTO_03176 PE=3 SV=1		YPD	120 h
M7WJK1|M7WJK1_RHOT1	4.23	0.29	KRR1 interacting protein 1 OS=Rhodosporidium toruloides (strain NP11) OX=1130832 GN=RHTO_02610 PE=3 SV=1		YPD	120 h
M7WXE9|M7WXE9_RHOT1	3.73	0.29	Mitochondrial carrier protein carnitine/acylcarnitine translocase OS=Rhodosporidium toruloides (strain NP11) OX=1130832 GN=RHTO_03015 PE=3 SV=1		YPD	120 h
M7WZ98|M7WZ98_RHOT1	4.96	0.29	Transcription regulator HTH APSES-type OS=Rhodosporidium toruloides (strain NP11) OX=1130832 GN=RHTO_00395 PE=4 SV=1		YPD	120 h
M7XLH5|M7XLH5_RHOT1	19.73	0.29	MFS multidrug transporter OS=Rhodosporidium toruloides (strain NP11) OX=1130832 GN=RHTO_02184 PE=4 SV=1		YPD	48 h
M7WXQ4|M7WXQ4_RHOT1	9.85	0.29	Mitochondrial protein OS=Rhodosporidium toruloides (strain NP11) OX=1130832 GN=RHTO_07993 PE=4 SV=1		YPD	48 h
M7XHL4|M7XHL4_RHOT1	7.24	0.28	Nucleolar protein NOP58 OS=Rhodosporidium toruloides (strain NP11) OX=1130832 GN=RHTO_04178 PE=3 SV=1	Ribosome biogenesis	YPD	120 h
M7WJQ2|M7WJQ2_RHOT1	5.15	0.28	DNA polymerase OS=Rhodosporidium toruloides (strain NP11) OX=1130832 GN=RHTO_02660 PE=3 SV=1		YPD	120 h
M7X3L3|M7X3L3_RHOT1	5.11	0.28	KH domain RNA-binding protein OS=Rhodosporidium toruloides (strain NP11) OX=1130832 GN=RHTO_05101 PE=4 SV=1		YPD	120 h
M7WUL5|M7WUL5_RHOT1	5.48	0.28	Leucine rich repeat domain containing protein OS=Rhodosporidium toruloides (strain NP11) OX=1130832 GN=RHTO_06271 PE=4 SV=1		YPD	120 h
M7WWM0|M7WWM0_RHOT1	2.51	0.28	MFS transporter OS=Rhodosporidium toruloides (strain NP11) OX=1130832 GN=RHTO_00984 PE=4 SV=1		YPD	120 h
M7WK17|M7WK17_RHOT1	3.67	0.28	Midasin OS=Rhodosporidium toruloides (strain NP11) OX=1130832 GN=RHTO_02443 PE=3 SV=1		YPD	120 h
M7WT37|M7WT37_RHOT1	3.83	0.28	Oxidation resistance protein 1 OS=Rhodosporidium toruloides (strain NP11) OX=1130832 GN=RHTO_02177 PE=4 SV=1		YPD	120 h
M7WLG7|M7WLG7_RHOT1	3.5	0.28	Palmitoyltransferase OS=Rhodosporidium toruloides (strain NP11) OX=1130832 GN=RHTO_05469 PE=3 SV=1		YPD	120 h
M7XMF4|M7XMF4_RHOT1	4.73	0.28	SCY1-like protein kinase OS=Rhodosporidium toruloides (strain NP11) OX=1130832 GN=RHTO_02816 PE=4 SV=1		YPD	120 h
M7X8S5|M7X8S5_RHOT1	2.59	0.28	Short-chain dehydrogenase/reductase SDR family protein OS=Rhodosporidium toruloides (strain NP11) OX=1130832 GN=RHTO_03877 PE=4 SV=1		YPD	120 h
M7XLZ5|M7XLZ5_RHOT1	12.02	0.28	Ubiquitin-protein ligase molybdopterin-converting factor OS=Rhodosporidium toruloides (strain NP11) OX=1130832 GN=RHTO_02069 PE=4 SV=1		YPD	48 h
M7WK77|M7WK77_RHOT1	2.14	0.27	Amino-acid N-acetyltransferase OS=Rhodosporidium toruloides (strain NP11) OX=1130832 GN=RHTO_05987 PE=4 SV=1	Arginine Biosynthesis	YNB	48 h
M7X2E8|M7X2E8_RHOT1	20.06	0.27	Alcohol dehydrogenase OS=Rhodosporidium toruloides (strain NP11) OX=1130832 GN=RHTO_04685 PE=4 SV=1	Fatty Acid Degradation/AA Metabolism	YPD	48 h
M7XNK0|M7XNK0_RHOT1	3.75	0.27	Arylamine N-acetyltransferase OS=Rhodosporidium toruloides (strain NP11) OX=1130832 GN=RHTO_03233 PE=3 SV=1		YNB	48 h
M7X1M5|M7X1M5_RHOT1	2.18	0.27	Arylsulfotransferase OS=Rhodosporidium toruloides (strain NP11) OX=1130832 GN=RHTO_06215 PE=4 SV=1		YNB	48 h
M7X3T6|M7X3T6_RHOT1	2.19	0.27	COPII-coated vesicle protein OS=Rhodosporidium toruloides (strain NP11) OX=1130832 GN=RHTO_04925 PE=3 SV=1		YNB	48 h
M7XGD6|M7XGD6_RHOT1	4.06	0.27	Exopolyphosphatase OS=Rhodosporidium toruloides (strain NP11) OX=1130832 GN=RHTO_07799 PE=4 SV=1		YNB	48 h
M7WSC8|M7WSC8_RHOT1	11.24	0.27	Glutathione S-transferase OS=Rhodosporidium toruloides (strain NP11) OX=1130832 GN=RHTO_02209 PE=4 SV=1		YNB	48 h
M7XI87|M7XI87_RHOT1	6.35	0.27	Pre-mRNA-processing protein 45 OS=Rhodosporidium toruloides (strain NP11) OX=1130832 GN=RHTO_03901 PE=3 SV=1		YPD	120 h
M7XKB6|M7XKB6_RHOT1	2.59	0.26	Btz domain-containing protein OS=Rhodosporidium toruloides (strain NP11) OX=1130832 GN=RHTO_02561 PE=4 SV=1		YPD	120 h
M7WK89|M7WK89_RHOT1	6.69	0.26	Carboxylesterase OS=Rhodosporidium toruloides (strain NP11) OX=1130832 GN=RHTO_02223 PE=4 SV=1		YPD	120 h
M7X395|M7X395_RHOT1	4.43	0.26	Glycoside hydrolase family 18 protein OS=Rhodosporidium toruloides (strain NP11) OX=1130832 GN=RHTO_04956 PE=3 SV=1		YPD	120 h
M7WNP5|M7WNP5_RHOT1	2.66	0.26	Nucleotide-binding protein OS=Rhodosporidium toruloides (strain NP11) OX=1130832 GN=RHTO_00911 PE=4 SV=1		YPD	120 h
M7XPT4|M7XPT4_RHOT1	5.13	0.26	Ricin B-type lectin domain-containing protein OS=Rhodosporidium toruloides (strain NP11) OX=1130832 GN=RHTO_00362 PE=4 SV=1		YPD	120 h
M7WNH2|M7WNH2_RHOT1	4.45	0.26	Thyroid adenoma-associated protein-like protein OS=Rhodosporidium toruloides (strain NP11) OX=1130832 GN=RHTO_04141 PE=4 SV=1		YPD	120 h
M7X085|M7X085_RHOT1	7.03	0.26	DHX37 protein OS=Rhodosporidium toruloides (strain NP11) OX=1130832 GN=RHTO_07254 PE=4 SV=1		YPD	48 h
M7WKE8|M7WKE8_RHOT1	6.43	0.26	Putative actin-binding protein OS=Rhodosporidium toruloides (strain NP11) OX=1130832 GN=RHTO_02299 PE=4 SV=1		YPD	48 h
M7WQN8|M7WQN8_RHOT1	5.06	0.25	Cysteine--tRNA ligase OS=Rhodosporidium toruloides (strain NP11) OX=1130832 GN=RHTO_07717 PE=3 SV=1		YPD	120 h
M7WW56|M7WW56_RHOT1	5.85	0.25	Ribonucleoside-diphosphate reductase subunit M2 OS=Rhodosporidium toruloides (strain NP11) OX=1130832 GN=RHTO_01070 PE=3 SV=1		YPD	120 h
M7WZE8|M7WZE8_RHOT1	15.19	0.25	Cation binding protein OS=Rhodosporidium toruloides (strain NP11) OX=1130832 GN=RHTO_07547 PE=4 SV=1		YPD	48 h
M7X8S5|M7X8S5_RHOT1	18.79	0.25	Short-chain dehydrogenase/reductase SDR family protein OS=Rhodosporidium toruloides (strain NP11) OX=1130832 GN=RHTO_03877 PE=4 SV=1		YPD	48 h
M7X8I3|M7X8I3_RHOT1	6.24	0.25	Vacuolar amino acid transporter 4 OS=Rhodosporidium toruloides (strain NP11) OX=1130832 GN=RHTO_03777 PE=3 SV=1		YPD	120 h
M7WCV9|M7WCV9_RHOT1	8.36	0.24	Cap binding protein OS=Rhodosporidium toruloides (strain NP11) OX=1130832 GN=RHTO_06589 PE=3 SV=1	TOR	YPD	120 h
M7XEE5|M7XEE5_RHOT1	2.38	0.24	Alpha/beta hydrolase epoxide hydrolase-like protein OS=Rhodosporidium toruloides (strain NP11) OX=1130832 GN=RHTO_00948 PE=4 SV=1		YNB	48 h
M7XG88|M7XG88_RHOT1	2.4	0.24	Histone H2A OS=Rhodosporidium toruloides (strain NP11) OX=1130832 GN=RHTO_07734 PE=3 SV=1		YPD	120 h
M7X9X3|M7X9X3_RHOT1	2.84	0.24	RING-type domain-containing protein OS=Rhodosporidium toruloides (strain NP11) OX=1130832 GN=RHTO_03453 PE=4 SV=1		YPD	120 h
M7WV92|M7WV92_RHOT1	2.23	0.23	Nascent polypeptide-associated complex subunit beta OS=Rhodosporidium toruloides (strain NP11) OX=1130832 GN=RHTO_01402 PE=3 SV=1		YPD	48 h
M7XWF4|M7XWF4_RHOT1	6.14	0.23	Histone deacetylase OS=Rhodosporidium toruloides (strain NP11) OX=1130832 GN=RHTO_04762 PE=4 SV=1		YPD	120 h
M7WK79|M7WK79_RHOT1	5.16	0.23	mRNA 3'-end-processing protein OS=Rhodosporidium toruloides (strain NP11) OX=1130832 GN=RHTO_06597 PE=3 SV=1		YPD	120 h
M7X5K6|M7X5K6_RHOT1	4.77	0.23	Proteophosphoglycan ppg4 OS=Rhodosporidium toruloides (strain NP11) OX=1130832 GN=RHTO_03103 PE=4 SV=1		YPD	120 h
M7WGG2|M7WGG2_RHOT1	8.96	0.23	Pal1-like protein OS=Rhodosporidium toruloides (strain NP11) OX=1130832 GN=RHTO_04296 PE=4 SV=1		YPD	48 h
M7WYM6|M7WYM6_RHOT1	2.49	0.23	Urease accessory protein ureg OS=Rhodosporidium toruloides (strain NP11) OX=1130832 GN=RHTO_07523 PE=3 SV=1		YNB	48 h
M7X200|M7X200_RHOT1	5.17	0.22	Cysteine synthase OS=Rhodosporidium toruloides (strain NP11) OX=1130832 GN=RHTO_06139 PE=4 SV=1	AA Biosynthesis	YNB	48 h
M7WTL8|M7WTL8_RHOT1	2.99	0.22	Ribosomal rna-processing protein 14 RRP14 OS=Rhodosporidium toruloides (strain NP11) OX=1130832 GN=RHTO_06986 PE=3 SV=1	ribosome	YPD	120 h
M7X7D5|M7X7D5_RHOT1	6.88	0.22	tRNA (adenine(58)-N(1))-methyltransferase non-catalytic subunit TRM6 OS=Rhodosporidium toruloides (strain NP11) OX=1130832 GN=RHTO_00428 PE=3 SV=1		YPD	120 h
M7WKZ8|M7WKZ8_RHOT1	28.2	0.22	Short-chain dehydrogenase/reductase SDR family protein OS=Rhodosporidium toruloides (strain NP11) OX=1130832 GN=RHTO_02028 PE=3 SV=1		YPD	48 h
M7XIG2|M7XIG2_RHOT1	3.93	0.21	60S ribosome subunit biogenesis protein NIP7 OS=Rhodosporidium toruloides (strain NP11) OX=1130832 GN=RHTO_06728 PE=3 SV=1	ribosome	YPD	48 h
M7XUJ6|M7XUJ6_RHOT1	11.21	0.21	Chaperonin GroES OS=Rhodosporidium toruloides (strain NP11) OX=1130832 GN=RHTO_06972 PE=3 SV=1		YPD	48 h
M7WF46|M7WF46_RHOT1	4.88	0.21	Ferric reductase transmembrane component OS=Rhodosporidium toruloides (strain NP11) OX=1130832 GN=RHTO_05419 PE=4 SV=1		YPD	48 h
M7X679|M7X679_RHOT1	20.44	0.21	Protein Rds1 OS=Rhodosporidium toruloides (strain NP11) OX=1130832 GN=RHTO_00269 PE=4 SV=1		YPD	48 h
M7WNB5|M7WNB5_RHOT1	11.01	0.2	C-22 sterol desaturase OS=Rhodosporidium toruloides (strain NP11) OX=1130832 GN=RHTO_01252 PE=3 SV=1		YNB	48 h
M7WNC2|M7WNC2_RHOT1	3.68	0.2	Kynurenine formamidase OS=Rhodosporidium toruloides (strain NP11) OX=1130832 GN=RHTO_01257 PE=4 SV=1		YNB	48 h
M7X6P2|M7X6P2_RHOT1	8.25	0.2	Tropine dehydrogenase OS=Rhodosporidium toruloides (strain NP11) OX=1130832 GN=RHTO_00459 PE=3 SV=1		YPD	120 h
M7WMX3|M7WMX3_RHOT1	5.04	0.2	NAD-dependent deacetylase sirtuin 4 OS=Rhodosporidium toruloides (strain NP11) OX=1130832 GN=RHTO_04422 PE=3 SV=1		YPD	48 h
M7WGX4|M7WGX4_RHOT1	5.24	0.19	Alkylated DNA repair protein alkB-like protein OS=Rhodosporidium toruloides (strain NP11) OX=1130832 GN=RHTO_04237 PE=4 SV=1		YPD	120 h
M7WXW3|M7WXW3_RHOT1	19.82	0.19	Glycoside hydrolase family 26 protein OS=Rhodosporidium toruloides (strain NP11) OX=1130832 GN=RHTO_08043 PE=3 SV=1		YNB	48 h
M7X5V6|M7X5V6_RHOT1	4.75	0.19	Nitrilase/cyanide hydratase and apolipoprotein N-acyltransferase domain containing protein OS=Rhodosporidium toruloides (strain NP11) OX=1130832 GN=RHTO_05431 PE=4 SV=1		YNB	48 h
M7X3X2|M7X3X2_RHOT1	2.91	0.19	Protein of Nucleotide-diphospho-sugar transferase predicted family OS=Rhodosporidium toruloides (strain NP11) OX=1130832 GN=RHTO_06392 PE=4 SV=1		YNB	48 h
M7X426|M7X426_RHOT1	7.44	0.19	Tom37 domain-containing protein OS=Rhodosporidium toruloides (strain NP11) OX=1130832 GN=RHTO_02823 PE=4 SV=1		YNB	48 h
M7XXB6|M7XXB6_RHOT1	4.88	0.19	Phospholipid-transporting ATPase OS=Rhodosporidium toruloides (strain NP11) OX=1130832 GN=RHTO_05083 PE=3 SV=1		YPD	48 h
M7X1W9|M7X1W9_RHOT1	9.09	0.19	Preprotein translocase subunit SecE OS=Rhodosporidium toruloides (strain NP11) OX=1130832 GN=RHTO_06114 PE=4 SV=1		YPD	48 h
M7WE06|M7WE06_RHOT1	3.96	0.19	SSCRP protein OS=Rhodosporidium toruloides (strain NP11) OX=1130832 GN=RHTO_05755 PE=4 SV=1		YPD	48 h
M7XPQ0|M7XPQ0_RHOT1	11.47	0.18	Folic acid synthesis protein OS=Rhodosporidium toruloides (strain NP11) OX=1130832 GN=RHTO_00942 PE=3 SV=1		YNB	48 h
M7WTX6|M7WTX6_RHOT1	5.17	0.18	Protein PNS1 OS=Rhodosporidium toruloides (strain NP11) OX=1130832 GN=RHTO_01791 PE=3 SV=1		YPD	120 h
M7XG46|M7XG46_RHOT1	9.38	0.18	Secreted protein OS=Rhodosporidium toruloides (strain NP11) OX=1130832 GN=RHTO_05281 PE=4 SV=1		YPD	120 h
M7WXY8|M7WXY8_RHOT1	3.8	0.18	Thioesterase/thiol ester dehydrase-isomerase OS=Rhodosporidium toruloides (strain NP11) OX=1130832 GN=RHTO_07826 PE=4 SV=1		YNB	48 h
M7WR85|M7WR85_RHOT1	4.36	0.18	TIP41-like protein OS=Rhodosporidium toruloides (strain NP11) OX=1130832 GN=RHTO_02529 PE=3 SV=1		YPD	120 h
M7X5A1|M7X5A1_RHOT1	24.57	0.18	Transcriptional regulator OS=Rhodosporidium toruloides (strain NP11) OX=1130832 GN=RHTO_05586 PE=4 SV=1		YNB	48 h
M7XD36|M7XD36_RHOT1	3.99	0.18	Transducin (Beta)-like 1 OS=Rhodosporidium toruloides (strain NP11) OX=1130832 GN=RHTO_07388 PE=4 SV=1		YNB	48 h
M7WRS5|M7WRS5_RHOT1	3.48	0.18	Ubiquitin system component Cue OS=Rhodosporidium toruloides (strain NP11) OX=1130832 GN=RHTO_02543 PE=4 SV=1		YPD	120 h
M7WEP1|M7WEP1_RHOT1	23.47	0.18	Glucose-repressible protein Grg1 OS=Rhodosporidium toruloides (strain NP11) OX=1130832 GN=RHTO_05460 PE=4 SV=1		YPD	48 h
M7Y005|M7Y005_RHOT1	4.5	0.17	Non-specific serine/threonine protein kinase OS=Rhodosporidium toruloides (strain NP11) OX=1130832 GN=RHTO_00351 PE=4 SV=1	Autophagy	YPD	120 h
M7WX59|M7WX59_RHOT1	9.85	0.17	Bromodomain-containing factor 1 OS=Rhodosporidium toruloides (strain NP11) OX=1130832 GN=RHTO_08019 PE=4 SV=1	cell proliferation	YPD	48 h
M7X5G1|M7X5G1_RHOT1	11.83	0.17	Peptidase A1 family protein OS=Rhodosporidium toruloides (strain NP11) OX=1130832 GN=RHTO_00009 PE=3 SV=1	Lysosome	YPD	120 h
M7XEE4|M7XEE4_RHOT1	2.95	0.17	Actin cytoskeleton organization protein OS=Rhodosporidium toruloides (strain NP11) OX=1130832 GN=RHTO_05905 PE=4 SV=1		YNB	48 h
M7WW10|M7WW10_RHOT1	9.94	0.17	Antifreeze glycoprotein OS=Rhodosporidium toruloides (strain NP11) OX=1130832 GN=RHTO_01255 PE=4 SV=1		YPD	120 h
M7X6P7|M7X6P7_RHOT1	4.6	0.17	Expansin family protein OS=Rhodosporidium toruloides (strain NP11) OX=1130832 GN=RHTO_04536 PE=4 SV=1		YNB	120 h
M7XX34|M7XX34_RHOT1	2.25	0.17	G-patch and DUF1604 domain containing protein OS=Rhodosporidium toruloides (strain NP11) OX=1130832 GN=RHTO_04983 PE=4 SV=1		YNB	48 h
M7XL13|M7XL13_RHOT1	10.32	0.17	NADP-dependent leukotriene B4 12-hydroxydehydrogenase OS=Rhodosporidium toruloides (strain NP11) OX=1130832 GN=RHTO_04748 PE=4 SV=1		YPD	120 h
M7WRT6|M7WRT6_RHOT1	9.89	0.17	PHD-type domain-containing protein OS=Rhodosporidium toruloides (strain NP11) OX=1130832 GN=RHTO_02371 PE=4 SV=1		YPD	120 h
M7XN57|M7XN57_RHOT1	4.29	0.16	GTP-binding protein OS=Rhodosporidium toruloides (strain NP11) OX=1130832 GN=RHTO_01688 PE=3 SV=1	TOR	YPD	120 h
M7WM95|M7WM95_RHOT1	4.97	0.16	DNA-directed RNA polymerases I II and III subunit RPABC1 OS=Rhodosporidium toruloides (strain NP11) OX=1130832 GN=RHTO_05342 PE=3 SV=1		YNB	48 h
M7WS75|M7WS75_RHOT1	3.45	0.16	Histidine kinase OS=Rhodosporidium toruloides (strain NP11) OX=1130832 GN=RHTO_02231 PE=4 SV=1		YNB	48 h
M7X6H8|M7X6H8_RHOT1	4.56	0.16	MRP-S28 domain-containing protein OS=Rhodosporidium toruloides (strain NP11) OX=1130832 GN=RHTO_00389 PE=4 SV=1		YNB	48 h
M7XN00|M7XN00_RHOT1	3.32	0.16	Phosphatidylinositol phosphate phosphatase OS=Rhodosporidium toruloides (strain NP11) OX=1130832 GN=RHTO_02992 PE=4 SV=1		YNB	48 h
M7XG10|M7XG10_RHOT1	4.6	0.15	HIG1 domain-containing protein OS=Rhodosporidium toruloides (strain NP11) OX=1130832 GN=RHTO_05251 PE=4 SV=1	cell proliferation	YPD	48 h
M7WW76|M7WW76_RHOT1	4.22	0.15	Acyl-CoA-binding protein ACBP OS=Rhodosporidium toruloides (strain NP11) OX=1130832 GN=RHTO_00859 PE=4 SV=1		YPD	120 h
M7XJG3|M7XJG3_RHOT1	3.34	0.15	Aspartic-type endopeptidase OS=Rhodosporidium toruloides (strain NP11) OX=1130832 GN=RHTO_06043 PE=3 SV=1		YNB	48 h
M7XNP1|M7XNP1_RHOT1	4.88	0.15	Phospholipid-transporting ATPase OS=Rhodosporidium toruloides (strain NP11) OX=1130832 GN=RHTO_01435 PE=3 SV=1		YPD	120 h
M7WZK1|M7WZK1_RHOT1	8.08	0.15	Phox/Bem1p domain containing protein OS=Rhodosporidium toruloides (strain NP11) OX=1130832 GN=RHTO_07255 PE=4 SV=1		YPD	120 h
M7WWV6|M7WWV6_RHOT1	3.72	0.14	F-box domain-containing protein OS=Rhodosporidium toruloides (strain NP11) OX=1130832 GN=RHTO_02829 PE=4 SV=1		YNB	48 h
M7WTC5|M7WTC5_RHOT1	3.58	0.14	G-patch domain protein OS=Rhodosporidium toruloides (strain NP11) OX=1130832 GN=RHTO_01792 PE=3 SV=1		YPD	120 h
M7XUW4|M7XUW4_RHOT1	31.43	0.14	Formate dehydrogenase OS=Rhodosporidium toruloides (strain NP11) OX=1130832 GN=RHTO_06042 PE=3 SV=1		YPD	48 h
M7WTA3|M7WTA3_RHOT1	6.81	0.13	CCCH zinc finger and SMR domain containing protein OS=Rhodosporidium toruloides (strain NP11) OX=1130832 GN=RHTO_01991 PE=4 SV=1		YPD	120 h
M7Y0J9|M7Y0J9_RHOT1	4.7	0.13	Golgi SNAP receptor complex member 1 OS=Rhodosporidium toruloides (strain NP11) OX=1130832 GN=RHTO_00531 PE=3 SV=1		YPD	120 h
M7X2T5|M7X2T5_RHOT1	2.7	0.13	NADH:ubiquinone oxidoreductase kD subunit OS=Rhodosporidium toruloides (strain NP11) OX=1130832 GN=RHTO_04598 PE=4 SV=1		YNB	120 h
M7XBL5|M7XBL5_RHOT1	2.47	0.13	NUDIX hydrolase domain containing protein OS=Rhodosporidium toruloides (strain NP11) OX=1130832 GN=RHTO_02025 PE=4 SV=1		YPD	120 h
M7XCW8|M7XCW8_RHOT1	4.5	0.13	Small nuclear ribonucleoprotein Sm D3 OS=Rhodosporidium toruloides (strain NP11) OX=1130832 GN=RHTO_01694 PE=3 SV=1		YPD	120 h
M7WP82|M7WP82_RHOT1	9.67	0.13	BRCA1-associated protein OS=Rhodosporidium toruloides (strain NP11) OX=1130832 GN=RHTO_04200 PE=4 SV=1		YPD	48 h
M7WYS3|M7WYS3_RHOT1	6.62	0.12	Protein polybromo-1 OS=Rhodosporidium toruloides (strain NP11) OX=1130832 GN=RHTO_00180 PE=4 SV=1		YPD	120 h
M7X4C0|M7X4C0_RHOT1	11.23	0.12	TNFR-Cys domain-containing protein OS=Rhodosporidium toruloides (strain NP11) OX=1130832 GN=RHTO_02686 PE=4 SV=1		YNB	48 h
M7XZL2|M7XZL2_RHOT1	24.01	0.12	Nucleoporin Pom152 OS=Rhodosporidium toruloides (strain NP11) OX=1130832 GN=RHTO_00186 PE=4 SV=1		YPD	48 h
M7XMY5|M7XMY5_RHOT1	7.54	0.12	Pre-mRNA-splicing factor RBM22/SLT11 OS=Rhodosporidium toruloides (strain NP11) OX=1130832 GN=RHTO_02977 PE=4 SV=1		YPD	48 h
M7WCZ2|M7WCZ2_RHOT1	4.57	0.11	Delta-12 fatty acid desaturase OS=Rhodosporidium toruloides (strain NP11) OX=1130832 GN=RHTO_06538 PE=4 SV=1	Biosynthesis of unsaturated fatty acids	YPD	120 h
M7X596|M7X596_RHOT1	4.17	0.11	Centromere protein C OS=Rhodosporidium toruloides (strain NP11) OX=1130832 GN=RHTO_02973 PE=3 SV=1		YNB	48 h
M7XXW7|M7XXW7_RHOT1	6.04	0.11	Mitochondrial carrier protein OS=Rhodosporidium toruloides (strain NP11) OX=1130832 GN=RHTO_02850 PE=3 SV=1		YPD	120 h
M7WXT4|M7WXT4_RHOT1	7.04	0.11	Pre-rRNA-processing protein ESF1 OS=Rhodosporidium toruloides (strain NP11) OX=1130832 GN=RHTO_08018 PE=3 SV=1		YPD	120 h
M7WTR5|M7WTR5_RHOT1	4.33	0.11	VPS9 domain protein OS=Rhodosporidium toruloides (strain NP11) OX=1130832 GN=RHTO_02121 PE=4 SV=1		YPD	120 h
M7XQI3|M7XQI3_RHOT1	10.69	0.1	Allergen OS=Rhodosporidium toruloides (strain NP11) OX=1130832 GN=RHTO_00747 PE=4 SV=1		YPD	120 h
M7XRJ2|M7XRJ2_RHOT1	4.07	0.1	Gamma-glutamyltranspeptidase OS=Rhodosporidium toruloides (strain NP11) OX=1130832 GN=RHTO_07703 PE=4 SV=1		YPD	120 h
M7WDZ4|M7WDZ4_RHOT1	7.26	0.1	Pentatricopeptide repeat protein OS=Rhodosporidium toruloides (strain NP11) OX=1130832 GN=RHTO_05745 PE=4 SV=1		YPD	120 h
M7X4P1|M7X4P1_RHOT1	7.01	0.1	Prefoldin domain protein OS=Rhodosporidium toruloides (strain NP11) OX=1130832 GN=RHTO_05742 PE=4 SV=1		YNB	48 h
M7XPY6|M7XPY6_RHOT1	5.82	0.09	DUF2231 domain-containing protein OS=Rhodosporidium toruloides (strain NP11) OX=1130832 GN=RHTO_01007 PE=4 SV=1		YPD	120 h
M7WUU0|M7WUU0_RHOT1	3.73	0.09	MFS transporter OS=Rhodosporidium toruloides (strain NP11) OX=1130832 GN=RHTO_01483 PE=4 SV=1		YNB	48 h
M7XKR8|M7XKR8_RHOT1	4.76	0.09	Protein-S-isoprenylcysteine O-methyltransferase OS=Rhodosporidium toruloides (strain NP11) OX=1130832 GN=RHTO_04658 PE=3 SV=1		YPD	120 h
M7WKZ8|M7WKZ8_RHOT1	11.72	0.09	Short-chain dehydrogenase/reductase SDR family protein OS=Rhodosporidium toruloides (strain NP11) OX=1130832 GN=RHTO_02028 PE=3 SV=1		YPD	120 h
M7WLB6|M7WLB6_RHOT1	3.53	0.09	Vacuolar import and degradation protein 21 OS=Rhodosporidium toruloides (strain NP11) OX=1130832 GN=RHTO_05583 PE=3 SV=1		YNB	48 h
M7X6E0|M7X6E0_RHOT1	5.74	0.08	WD repeat protein OS=Rhodosporidium toruloides (strain NP11) OX=1130832 GN=RHTO_00078 PE=4 SV=1		YPD	120 h
M7XGF5|M7XGF5_RHOT1	4.1	0.07	Peroxisomal targeting signal receptor OS=Rhodosporidium toruloides (strain NP11) OX=1130832 GN=RHTO_07824 PE=3 SV=1	Peroxisome	YPD	120 h
M7WL54|M7WL54_RHOT1	5.15	0.07	Dipeptidyl aminopeptidase OS=Rhodosporidium toruloides (strain NP11) OX=1130832 GN=RHTO_05681 PE=3 SV=1		YPD	120 h
M7XM99|M7XM99_RHOT1	3.84	0.07	mRNA cap guanine-N7 methyltransferase OS=Rhodosporidium toruloides (strain NP11) OX=1130832 GN=RHTO_02766 PE=3 SV=1		YNB	48 h
M7WDD8|M7WDD8_RHOT1	3.59	0.07	Proteophosphoglycan ppg4 OS=Rhodosporidium toruloides (strain NP11) OX=1130832 GN=RHTO_05953 PE=4 SV=1		YNB	48 h
M7XHW6|M7XHW6_RHOT1	4.13	0.07	Replication factor C subunit 3 OS=Rhodosporidium toruloides (strain NP11) OX=1130832 GN=RHTO_07233 PE=3 SV=1		YNB	48 h
M7WRS4|M7WRS4_RHOT1	5.16	0.07	Guanine nucleotide exchange factor OS=Rhodosporidium toruloides (strain NP11) OX=1130832 GN=RHTO_02360 PE=4 SV=1		YPD	48 h
M7XCY0|M7XCY0_RHOT1	4.65	0.07	Zn(2)-C6 fungal-type transcription factor OS=Rhodosporidium toruloides (strain NP11) OX=1130832 GN=RHTO_01704 PE=4 SV=1		YPD	120 h
M7WK77|M7WK77_RHOT1	8.9	0.06	Amino-acid N-acetyltransferase OS=Rhodosporidium toruloides (strain NP11) OX=1130832 GN=RHTO_05987 PE=4 SV=1	Arginine Biosynthesis	YPD	120 h
M7WED6|M7WED6_RHOT1	3.87	0.06	Protein of GFA family OS=Rhodosporidium toruloides (strain NP11) OX=1130832 GN=RHTO_05697 PE=3 SV=1		YNB	48 h
M7WXM0|M7WXM0_RHOT1	5.27	0.05	F-box domain-containing protein OS=Rhodosporidium toruloides (strain NP11) OX=1130832 GN=RHTO_07963 PE=4 SV=1		YPD	48 h
M7XFV7|M7XFV7_RHOT1	3.74	0.04	Proteasome assembly chaperone 2 OS=Rhodosporidium toruloides (strain NP11) OX=1130832 GN=RHTO_05400 PE=3 SV=1	Proteasome	YPD	120 h
M7X6P7|M7X6P7_RHOT1	6.6	0.03	Expansin family protein OS=Rhodosporidium toruloides (strain NP11) OX=1130832 GN=RHTO_04536 PE=4 SV=1		YPD	120 h
M7X3V4|M7X3V4_RHOT1	4.75	0.03	Rho guanyl-nucleotide exchange factor OS=Rhodosporidium toruloides (strain NP11) OX=1130832 GN=RHTO_04945 PE=4 SV=1		YPD	120 h
M7XUI0|M7XUI0_RHOT1	3.87	0.02	Transcription factor TFIIIC complex subunit Tfc6 OS=Rhodosporidium toruloides (strain NP11) OX=1130832 GN=RHTO_06957 PE=4 SV=1		YNB	48 h
