# Supplementary material for: Rhodosporidium toruloides—a new surrogate model to study rapamycin induced effects on human aging and cancer
Source: Cell Mol Life Sci. 2025 Apr 9;82(1):153. doi: 10.1007/s00018-025-05662-4 (PMC11982011; doi:10.1007/s00018-025-05662-4)
Supplement: Supplementary file 5 — Supplementary file5 (XLSX 173 KB) [file 18_2025_5662_MOESM5_ESM.xlsx]

## Sheet: IFO0880
	Supplementary Material
	Cellular and Molecular Life Sciences
	Rhodosporidium toruloides - a new surrogate model to study rapamycin induced effects on human aging and cancer
	Philipp M. Cavelius1, Martina Haack1, Dania Awad1, Thomas B. Brueck1,* and Norbert Mehlmer1,*
	1 Werner Siemens-Chair of Synthetic Biotechnology, Department of Chemistry, Technical University of Munich (TUM), Garching, Germany; brueck@tum.de; norbert.mehlmer@tum.de
	* Correspondence: brueck@tum.de; norbert.mehlmer@tum.de
	ORCID:
	PC: 0000-0003-1774-149X
	DA: 0000-0003-0339-399X
	TB: 0000-0002-2113-6957
	NM: 0000-0002-6854-4341
Accession	Significance	Fold Change	Description	Invovlement	Medium	Time
A0A2T0A2F7|A0A2T0A2F7_RHOTO	7	64	5-oxoprolinase OS=Rhodosporidium toruloides OX=5286 GN=AAT19DRAFT_9537 PE=4 SV=1		YPD	48 h
A0A2T0A2F8|A0A2T0A2F8_RHOTO	6.69	64	Hydantoinase_B domain-containing protein OS=Rhodosporidium toruloides OX=5286 GN=AAT19DRAFT_9536 PE=4 SV=1		YPD	48 h
A0A0K3CLC6|A0A0K3CLC6_RHOTO	4.26	64	Actin cytoskeleton-regulatory complex protein PAN1 OS=Rhodosporidium toruloides OX=5286 GN=FGENESH: predicted gene_11.110 PE=3 SV=1		YNB	48 h
A0A2T0AHR9|A0A2T0AHR9_RHOTO	8.55	64	DNA polymerase OS=Rhodosporidium toruloides OX=5286 GN=AAT19DRAFT_8623 PE=3 SV=1		YNB	120 h
A0A2T0A5Y7|A0A2T0A5Y7_RHOTO	9.5	64	RRM domain-containing protein OS=Rhodosporidium toruloides OX=5286 GN=AAT19DRAFT_16180 PE=4 SV=1		YNB	120 h
A0A0K3CC21|A0A0K3CC21_RHOTO	9.5	53.93	Spindle assembly checkpoint component MAD1 OS=Rhodosporidium toruloides OX=5286 GN=FGENESH: predicted gene_3.412 PE=3 SV=1	Cell cycle	YPD	120 h
A0A2T0A937|A0A2T0A937_RHOTO	3.22	40.47	LisH domain-containing protein OS=Rhodosporidium toruloides OX=5286 GN=AAT19DRAFT_14893 PE=4 SV=1		YNB	48 h
A0A0K3CMY1|A0A0K3CMY1_RHOTO	9.5	36.72	Sushi domain-containing protein OS=Rhodosporidium toruloides OX=5286 GN=FGENESH: predicted gene_8.257 PE=4 SV=1		YPD	120 h
A0A2T0AA97|A0A2T0AA97_RHOTO	6.78	28.07	Amine oxidase OS=Rhodosporidium toruloides OX=5286 GN=AAT19DRAFT_13959 PE=3 SV=1	AA Metabolism	YPD	48 h
A0A0K3C5N8|A0A0K3C5N8_RHOTO	3.38	25.64	Chitin deacetylase OS=Rhodosporidium toruloides OX=5286 GN=FGENESH: predicted gene_2.39 PE=4 SV=1		YPD	48 h
A0A0K3CAG0|A0A0K3CAG0_RHOTO	5.17	22.67	Ammonium transporter OS=Rhodosporidium toruloides OX=5286 GN=FGENESH: predicted gene_3.160 PE=3 SV=1	NH3	YPD	48 h
A0A0K3CMY1|A0A0K3CMY1_RHOTO	9.5	22.32	Sushi domain-containing protein OS=Rhodosporidium toruloides OX=5286 GN=FGENESH: predicted gene_8.257 PE=4 SV=1		YNB	48 h
A0A0K3CI75|A0A0K3CI75_RHOTO	2.76	22.02	BY PROTMAP: gi|342321632|gb|EGU13565.1| Proteophosphoglycan ppg4 [Rhodotorula glutinis ATCC 204091] OS=Rhodosporidium toruloides OX=5286 GN=FGENESH: predicted gene_8.38 PE=4 SV=1		YNB	48 h
A0A0K3CRP9|A0A0K3CRP9_RHOTO	3.23	22	Anthranilate phosphoribosyltransferase OS=Rhodosporidium toruloides OX=5286 GN=FGENESH: predicted gene_11.188 PE=3 SV=1	AA Biosynthesis	YNB	48 h
A0A0K3CMY1|A0A0K3CMY1_RHOTO	9.5	21.83	Sushi domain-containing protein OS=Rhodosporidium toruloides OX=5286 GN=FGENESH: predicted gene_8.257 PE=4 SV=1		YPD	48 h
A0A0K3CDG0|A0A0K3CDG0_RHOTO	3.73	20.26	BY PROTMAP: gi|472582607|gb|EMS20285.1| glutamate-rich WD repeat containing protein [Rhodosporidium toruloides NP11] gi|647399073|emb|CDR43480.1| RHTO0S08e02300g1_1 [Rhodosporidium toruloides] OS=Rhodosporidium toruloides O...		YNB	48 h
A0A2T0A3F0|A0A2T0A3F0_RHOTO	6.85	19.61	L-phenylalanine ammonia-lyase OS=Rhodosporidium toruloides OX=5286 GN=AAT19DRAFT_16462 PE=3 SV=1	AA Metabolism	YPD	48 h
A0A0K3CIK8|A0A0K3CIK8_RHOTO	9.5	19.19	SPX domain-domain containing protein OS=Rhodosporidium toruloides OX=5286 GN=FGENESH: predicted gene_10.197 PE=4 SV=1		YPD	120 h
A0A0K3CKD8|A0A0K3CKD8_RHOTO	4.33	17.34	BY PROTMAP: gi|472583141|gb|EMS20795.1| cytosine-purine permease [Rhodosporidium toruloides NP11] gi|647397362|emb|CDR40338.1| RHTO0S05e01838g1_1 [Rhodosporidium toruloides] OS=Rhodosporidium toruloides OX=5286 GN=FGENESH: ...		YPD	120 h
A0A2T0ACA4|A0A2T0ACA4_RHOTO	9.63	17.07	Integral membrane protein OS=Rhodosporidium toruloides OX=5286 GN=AAT19DRAFT_13678 PE=4 SV=1		YPD	120 h
A0A0K3CPL1|A0A0K3CPL1_RHOTO	6.26	17.03	BY PROTMAP: gi|472585556|gb|EMS23107.1| GTP cyclohydrolase II [Rhodosporidium toruloides NP11] OS=Rhodosporidium toruloides OX=5286 GN=FGENESH: predicted gene_14.48 PE=3 SV=1		YPD	48 h
A0A2T0A9T4|A0A2T0A9T4_RHOTO	9.5	17.02	Sulfite efflux pump SSU1 OS=Rhodosporidium toruloides OX=5286 GN=AAT19DRAFT_15092 PE=3 SV=1		YPD	120 h
A0A0K3CG51|A0A0K3CG51_RHOTO	3.21	16.66	KH domain-containing protein OS=Rhodosporidium toruloides OX=5286 GN=FGENESH: predicted gene_6.283 PE=4 SV=1		YNB	48 h
A0A0K3C3L1|A0A0K3C3L1_RHOTO	9.5	15.6	Ubiquitin carboxyl-terminal hydrolase OS=Rhodosporidium toruloides OX=5286 GN=FGENESH: predicted gene_1.40 PE=3 SV=1		YPD	120 h
A0A2S9ZYG9|A0A2S9ZYG9_RHOTO	6.08	15.01	Lipoprotein OS=Rhodosporidium toruloides OX=5286 GN=AAT19DRAFT_10957 PE=4 SV=1		YNB	48 h
A0A2T0A3V9|A0A2T0A3V9_RHOTO	10.22	14.68	Glucose-6-phosphate 1-epimerase OS=Rhodosporidium toruloides OX=5286 GN=AAT19DRAFT_16623 PE=3 SV=1		YPD	120 h
A0A2T0AAS8|A0A2T0AAS8_RHOTO	7.87	14.6	Integral membrane protein OS=Rhodosporidium toruloides OX=5286 GN=AAT19DRAFT_14133 PE=4 SV=1		YPD	120 h
A0A2S9ZZK9|A0A2S9ZZK9_RHOTO	9.5	14.3	Ubiquitin family-domain containing protein (Fragment) OS=Rhodosporidium toruloides OX=5286 GN=AAT19DRAFT_10727 PE=3 SV=1	Autophagy/ubiquitin mediated proteolysis	YNB	120 h
A0A2S9ZVM6|A0A2S9ZVM6_RHOTO	3.21	14.25	PH domain-containing protein OS=Rhodosporidium toruloides OX=5286 GN=AAT19DRAFT_11830 PE=4 SV=1		YNB	48 h
A0A0K3C6M1|A0A0K3C6M1_RHOTO	9.5	14.06	Secreted protein OS=Rhodosporidium toruloides OX=5286 GN=FGENESH: predicted gene_1.138 PE=4 SV=1		YNB	120 h
A0A2T0AFF4|A0A2T0AFF4_RHOTO	9.03	13.9	Protein phosphatase PP2A regulatory subunit B OS=Rhodosporidium toruloides OX=5286 GN=AAT19DRAFT_12150 PE=3 SV=1	Apoptosis/Cell Cycle	YNB	120 h
A0A2S9ZXZ9|A0A2S9ZXZ9_RHOTO	11.67	13.5	20S proteasome subunit beta 6 OS=Rhodosporidium toruloides OX=5286 GN=AAT19DRAFT_10793 PE=4 SV=1	Proteasome	YNB	120 h
A0A0K3C894|A0A0K3C894_RHOTO	8.48	13.36	BY PROTMAP: gi|472588334|gb|EMS25806.1| lupus La protein [Rhodosporidium toruloides NP11] gi|647396121|emb|CDR38144.1| RHTO0S03e04522g1_1 [Rhodosporidium toruloides] OS=Rhodosporidium toruloides OX=5286 GN=FGENESH: predicte...		YNB	120 h
A0A0K3C5I8|A0A0K3C5I8_RHOTO	3.81	13.31	BY PROTMAP: gi|472581982|gb|EMS19690.1| oxoglutarate dehydrogenase (Succinyl-transferring) [Rhodosporidium toruloides NP11] gi|647395031|emb|CDR36267.1| RHTO0S01e17898g1_1 [Rhodosporidium toruloides] OS=Rhodosporidium torul...	AA Metabolism	YPD	48 h
A0A0K3CMF6|A0A0K3CMF6_RHOTO	3.4	12.96	Homocysteine S-methyltransferase OS=Rhodosporidium toruloides OX=5286 GN=FGENESH: predicted gene_8.62 PE=4 SV=1	AA Metabolism	YPD	48 h
A0A0K3CMJ6|A0A0K3CMJ6_RHOTO	8.9	12.69	BY PROTMAP: gi|342321617|gb|EGU13550.1| Proteophosphoglycan ppg4 [Rhodotorula glutinis ATCC 204091] OS=Rhodosporidium toruloides OX=5286 GN=FGENESH: predicted gene_8.97 PE=4 SV=1		YNB	48 h
A0A0K3CEQ6|A0A0K3CEQ6_RHOTO	10.48	12.58	NAD(P)-binding protein OS=Rhodosporidium toruloides OX=5286 GN=FGENESH: predicted gene_6.196 PE=3 SV=1		YPD	120 h
A0A061AF36|A0A061AF36_RHOTO	8.47	12.43	Protein transport protein Sec61 subunit beta OS=Rhodosporidium toruloides OX=5286 GN=FGENESH: predicted gene_10.76 PE=3 SV=1	Phagosome	YNB	120 h
A0A2T0A462|A0A2T0A462_RHOTO	9.14	12.21	Cystathionine gamma-synthase OS=Rhodosporidium toruloides OX=5286 GN=AAT19DRAFT_16725 PE=3 SV=1	AA Biosynthesis	YNB	120 h
A0A2T0A4E9|A0A2T0A4E9_RHOTO	4.51	11.83	DUF1691 domain-containing protein OS=Rhodosporidium toruloides OX=5286 GN=AAT19DRAFT_16816 PE=4 SV=1		YPD	120 h
A0A2T0AH21|A0A2T0AH21_RHOTO	7.23	11.82	Alpha alpha-trehalase OS=Rhodosporidium toruloides OX=5286 GN=AAT19DRAFT_8376 PE=4 SV=1		YNB	120 h
A0A0K3CJS2|A0A0K3CJS2_RHOTO	8.39	11.68	BY PROTMAP: gi|342319641|gb|EGU11588.1| Proline-rich-protein [Rhodotorula glutinis ATCC 204091] OS=Rhodosporidium toruloides OX=5286 GN=FGENESH: predicted gene_6.204 PE=4 SV=1		YNB	120 h
A0A0K3CQB4|A0A0K3CQB4_RHOTO	9.5	11.58	Thymidylate synthase OS=Rhodosporidium toruloides OX=5286 GN=FGENESH: predicted gene_14.81 PE=3 SV=1	cell proliferation	YPD	120 h
A0A2T0AG45|A0A2T0AG45_RHOTO	9.5	11.58	RNA helicase OS=Rhodosporidium toruloides OX=5286 GN=AAT19DRAFT_12401 PE=4 SV=1		YPD	48 h
A0A2T0AB34|A0A2T0AB34_RHOTO	6.21	11.36	Heterotrimeric G-protein beta subunit (G-beta Gpb) OS=Rhodosporidium toruloides OX=5286 GN=AAT19DRAFT_14242 PE=3 SV=1		YPD	48 h
A0A0K3C5S3|A0A0K3C5S3_RHOTO	9.49	11.08	BY PROTMAP: gi|472586575|gb|EMS24094.1| cell division cycle 2-like protein [Rhodosporidium toruloides NP11] gi|647397980|emb|CDR41484.1| RHTO0S06e02256g1_1 [Rhodosporidium toruloides] OS=Rhodosporidium toruloides OX=5286 GN...	cell cycle	YPD	120 h
A0A2T0ACI9|A0A2T0ACI9_RHOTO	6.68	10.68	Purine nucleoside permease OS=Rhodosporidium toruloides OX=5286 GN=AAT19DRAFT_12738 PE=3 SV=1		YPD	48 h
A0A2S9ZWR9|A0A2S9ZWR9_RHOTO	45.86	10.59	Putative 1-aminocyclopropane-1-carboxylate deaminase OS=Rhodosporidium toruloides OX=5286 GN=AAT19DRAFT_11427 PE=4 SV=1		YNB	120 h
A0A2T0A662|A0A2T0A662_RHOTO	9.5	10.49	Ribosomal protein L6 OS=Rhodosporidium toruloides OX=5286 GN=AAT19DRAFT_16248 PE=3 SV=1	ribosome	YPD	48 h
A0A2T0A581|A0A2T0A581_RHOTO	9.6	10.08	Allergen OS=Rhodosporidium toruloides OX=5286 GN=AAT19DRAFT_15906 PE=4 SV=1		YNB	48 h
A0A0K3CJT6|A0A0K3CJT6_RHOTO	9.15	9.96	BY PROTMAP: gi|472585245|gb|EMS22811.1| putative membrane permease [Rhodosporidium toruloides NP11] gi|647399985|emb|CDR45030.1| RHTO0S10e04302g1_1 [Rhodosporidium toruloides] OS=Rhodosporidium toruloides OX=5286 GN=FGENESH...		YPD	120 h
A0A2T0AIX6|A0A2T0AIX6_RHOTO	9.5	9.92	SNF2 family DNA-dependent ATPase domain-containing protein OS=Rhodosporidium toruloides OX=5286 GN=AAT19DRAFT_9017 PE=4 SV=1		YPD	48 h
A0A2T0AFD4|A0A2T0AFD4_RHOTO	11.4	9.67	Putative glycosyl hydrolase OS=Rhodosporidium toruloides OX=5286 GN=AAT19DRAFT_12126 PE=4 SV=1		YPD	120 h
A0A2T0AHA1|A0A2T0AHA1_RHOTO	19.78	9.64	Nucleoporin_N domain-containing protein OS=Rhodosporidium toruloides OX=5286 GN=AAT19DRAFT_8469 PE=4 SV=1		YNB	120 h
A0A0K3CMA6|A0A0K3CMA6_RHOTO	6.15	9.52	Methylcrotonoyl-CoA carboxylase OS=Rhodosporidium toruloides OX=5286 GN=FGENESH: predicted gene_8.7 PE=3 SV=1	AA Metabolism/cell proliferation	YPD	48 h
A0A0K3CBZ8|A0A0K3CBZ8_RHOTO	35.78	9.51	BTB domain transcription factor OS=Rhodosporidium toruloides OX=5286 GN=FGENESH: predicted gene_3.382 PE=4 SV=1		YNB	120 h
A0A2T0A691|A0A2T0A691_RHOTO	9.76	9.46	Purine-nucleoside phosphorylase OS=Rhodosporidium toruloides OX=5286 GN=AAT19DRAFT_16276 PE=3 SV=1		YNB	120 h
A0A0K3CJ35|A0A0K3CJ35_RHOTO	3.14	9.34	BY PROTMAP: gi|472581339|gb|EMS19078.1| ribosome recycling factor [Rhodosporidium toruloides NP11] gi|647395476|emb|CDR36917.1| RHTO0S02e08504g1_1 [Rhodosporidium toruloides] OS=Rhodosporidium toruloides OX=5286 GN=FGENESH:...	ribosome	YNB	48 h
A0A0K3CG85|A0A0K3CG85_RHOTO	6.63	9.09	BY PROTMAP: gi|342319692|gb|EGU11639.1| putative ATP-binding cassette ABC transporter [Rhodotorula glutinis ATCC 204091] OS=Rhodosporidium toruloides OX=5286 GN=FGENESH: predicted gene_6.318 PE=4 SV=1		YPD	48 h
A0A2T0ABN3|A0A2T0ABN3_RHOTO	10.65	9.01	Protein transport protein SEC22 OS=Rhodosporidium toruloides OX=5286 GN=AAT19DRAFT_14417 PE=3 SV=1	Phagosome	YPD	120 h
A0A0K3CG85|A0A0K3CG85_RHOTO	121.12	8.84	BY PROTMAP: gi|342319692|gb|EGU11639.1| putative ATP-binding cassette ABC transporter [Rhodotorula glutinis ATCC 204091] OS=Rhodosporidium toruloides OX=5286 GN=FGENESH: predicted gene_6.318 PE=4 SV=1		YNB	120 h
A0A2T0ADF0|A0A2T0ADF0_RHOTO	9.5	8.84	Transmembrane protein OS=Rhodosporidium toruloides OX=5286 GN=AAT19DRAFT_13057 PE=4 SV=1		YNB	120 h
A0A0K3CEB4|A0A0K3CEB4_RHOTO	8.17	8.82	BY PROTMAP: gi|342321423|gb|EGU13357.1| Endochitinase [Rhodotorula glutinis ATCC 204091] OS=Rhodosporidium toruloides OX=5286 GN=FGENESH: predicted gene_2.566 PE=3 SV=1		YNB	120 h
A0A2S9ZVJ8|A0A2S9ZVJ8_RHOTO	16.49	8.82	DUF4201 domain-containing protein OS=Rhodosporidium toruloides OX=5286 GN=AAT19DRAFT_11800 PE=4 SV=1		YNB	120 h
A0A2T0A391|A0A2T0A391_RHOTO	9.5	8.82	t-SNARE OS=Rhodosporidium toruloides OX=5286 GN=AAT19DRAFT_16401 PE=3 SV=1		YPD	120 h
A0A2T0AA98|A0A2T0AA98_RHOTO	3.51	8.81	PB1 domain-containing protein OS=Rhodosporidium toruloides OX=5286 GN=AAT19DRAFT_13953 PE=4 SV=1		YNB	48 h
A0A2T0AGD5|A0A2T0AGD5_RHOTO	33.87	8.75	Epoxide hydrolase OS=Rhodosporidium toruloides OX=5286 GN=AAT19DRAFT_12468 PE=3 SV=1		YNB	120 h
A0A2T0AAG6|A0A2T0AAG6_RHOTO	3.41	8.66	Phospholipase D OS=Rhodosporidium toruloides OX=5286 GN=AAT19DRAFT_14023 PE=4 SV=1	Endocytosis	YPD	48 h
A0A0K3CC30|A0A0K3CC30_RHOTO	5.88	8.61	BY PROTMAP: gi|472586806|gb|EMS24325.1| single-strand binding protein [Rhodosporidium toruloides NP11] gi|647398218|emb|CDR41908.1| RHTO0S06e07712g1_1 [Rhodosporidium toruloides] OS=Rhodosporidium toruloides OX=5286 GN=FGEN...		YNB	120 h
A0A0K3CM39|A0A0K3CM39_RHOTO	5.54	8.55	BY PROTMAP: gi|342320189|gb|EGU12131.1| Nuclear segregation protein Bfr1 [Rhodotorula glutinis ATCC 204091] OS=Rhodosporidium toruloides OX=5286 GN=FGENESH: predicted gene_11.119 PE=4 SV=1		YNB	48 h
A0A2T0AA97|A0A2T0AA97_RHOTO	59.85	8.44	Amine oxidase OS=Rhodosporidium toruloides OX=5286 GN=AAT19DRAFT_13959 PE=3 SV=1	AA Metabolism	YNB	120 h
A0A0K3CI67|A0A0K3CI67_RHOTO	3.5	8.44	BY PROTMAP: gi|342319270|gb|EGU11220.1| Peptide transporter MTD1 [Rhodotorula glutinis ATCC 204091] OS=Rhodosporidium toruloides OX=5286 GN=FGENESH: predicted gene_10.32 PE=3 SV=1		YPD	48 h
A0A2T0A6R8|A0A2T0A6R8_RHOTO	9.5	8.43	RNA helicase (UPF2 interacting domain)-domain containing protein OS=Rhodosporidium toruloides OX=5286 GN=AAT19DRAFT_15262 PE=3 SV=1		YNB	48 h
A0A0K3CRT3|A0A0K3CRT3_RHOTO	3.9	8.29	BY PROTMAP: gi|472585383|gb|EMS22937.1| ATPase AAA-type domain containing protein [Rhodosporidium toruloides NP11] gi|647399506|emb|CDR44339.1| RHTO0S09e02828g1_1 [Rhodosporidium toruloides] OS=Rhodosporidium toruloides OX=...		YPD	48 h
A0A0K3CEJ8|A0A0K3CEJ8_RHOTO	5.32	8.14	Chitin deacetylase OS=Rhodosporidium toruloides OX=5286 GN=FGENESH: predicted gene_6.126 PE=4 SV=1		YNB	48 h
A0A2S9ZXJ3|A0A2S9ZXJ3_RHOTO	9.05	8.13	Phosphoglycerate mutase-like protein OS=Rhodosporidium toruloides OX=5286 GN=AAT19DRAFT_11229 PE=4 SV=1		YNB	120 h
A0A0K3CF23|A0A0K3CF23_RHOTO	8.3	7.92	NAD(P)-bd_dom domain-containing protein OS=Rhodosporidium toruloides OX=5286 GN=FGENESH: predicted gene_3.93 PE=4 SV=1		YNB	120 h
A0A2S9ZWY5|A0A2S9ZWY5_RHOTO	3.12	7.84	DUF4110 domain-containing protein OS=Rhodosporidium toruloides OX=5286 GN=AAT19DRAFT_11499 PE=4 SV=1		YPD	48 h
A0A2T0ACK8|A0A2T0ACK8_RHOTO	10.26	7.84	Malic enzyme OS=Rhodosporidium toruloides OX=5286 GN=AAT19DRAFT_12761 PE=3 SV=1		YNB	120 h
A0A0K3CAM6|A0A0K3CAM6_RHOTO	4.41	7.79	BY PROTMAP: gi|472582287|gb|EMS19979.1| vacuolar amino acid transporter 4 [Rhodosporidium toruloides NP11] gi|647400192|emb|CDR45461.1| RHTO0S11e00452g1_1 [Rhodosporidium toruloides] OS=Rhodosporidium toruloides OX=5286 GN=...	Autophagy/AA import	YPD	120 h
A0A2T0ACU9|A0A2T0ACU9_RHOTO	4.97	7.67	PKS_ER domain-containing protein OS=Rhodosporidium toruloides OX=5286 GN=AAT19DRAFT_12860 PE=4 SV=1		YPD	120 h
A0A0K3CI16|A0A0K3CI16_RHOTO	8.48	7.65	Aspartic peptidase domain-containing protein OS=Rhodosporidium toruloides OX=5286 GN=FGENESH: predicted gene_5.257 PE=3 SV=1	Lysosome/Autophagy/Apoptosis	YNB	120 h
A0A2T0A1J1|A0A2T0A1J1_RHOTO	10.48	7.61	Protein phosphatase 2C-domain containing protein OS=Rhodosporidium toruloides OX=5286 GN=AAT19DRAFT_9976 PE=3 SV=1		YPD	120 h
A0A2T0ADG3|A0A2T0ADG3_RHOTO	8.11	7.58	Macrofage activating glycoprotein OS=Rhodosporidium toruloides OX=5286 GN=AAT19DRAFT_13078 PE=4 SV=1		YNB	120 h
A0A0K3CW64|A0A0K3CW64_RHOTO	8.1	7.42	BY PROTMAP: gi|472584788|gb|EMS22363.1| UDP-glucose:glycoprotein glucosyltransferase [Rhodosporidium toruloides NP11] gi|647401077|emb|CDR47046.1| RHTO0S13e05138g1_1 [Rhodosporidium toruloides] OS=Rhodosporidium toruloides ...		YNB	120 h
A0A2T0AF14|A0A2T0AF14_RHOTO	9.5	7.35	SNF2 family N-terminal domain-domain containing protein OS=Rhodosporidium toruloides OX=5286 GN=AAT19DRAFT_12013 PE=4 SV=1		YNB	48 h
A0A0K3C8A6|A0A0K3C8A6_RHOTO	4.46	7.31	BY PROTMAP: gi|472586916|gb|EMS24415.1| large subunit ribosomal protein L31e [Rhodosporidium toruloides NP11] gi|647394905|emb|CDR36140.1| RHTO0S01e15148g1_1 [Rhodosporidium toruloides] OS=Rhodosporidium toruloides OX=5286 ...	ribosome	YPD	48 h
A0A0K3CCK4|A0A0K3CCK4_RHOTO	5.77	7.25	BY PROTMAP: gi|472581923|gb|EMS19631.1| phosphatidylethanolamine-binding protein PEBP [Rhodosporidium toruloides NP11] gi|647394969|emb|CDR36205.1| RHTO0S01e16556g1_1 [Rhodosporidium toruloides] OS=Rhodosporidium toruloides...		YNB	48 h
A0A0K3CDA0|A0A0K3CDA0_RHOTO	200	7.22	BY PROTMAP: gi|342319842|gb|EGU11788.1| Cyclopropane-fatty-acyl-phospholipid synthase [Rhodotorula glutinis ATCC 204091] OS=Rhodosporidium toruloides OX=5286 GN=FGENESH: predicted gene_4.199 PE=4 SV=1		YNB	120 h
A0A061APW2|A0A061APW2_RHOTO	2.99	7.2	FGENESH: predicted gene_5.71 protein OS=Rhodosporidium toruloides OX=5286 GN=FGENESH: predicted gene_5.71 PE=3 SV=1		YNB	48 h
A0A0K3CD10|A0A0K3CD10_RHOTO	3.21	7.17	Glutamate--cysteine ligase OS=Rhodosporidium toruloides OX=5286 GN=FGENESH: predicted gene_2.91 PE=3 SV=1	AA Biosynthesis	YNB	48 h
A0A0K3CER0|A0A0K3CER0_RHOTO	3.29	7.13	FGENESH: predicted gene_2.711 protein OS=Rhodosporidium toruloides OX=5286 GN=FGENESH: predicted gene_2.711 PE=4 SV=1		YNB	48 h
A0A2T0AIU9|A0A2T0AIU9_RHOTO	7.76	7.09	Mitochondrial inner membrane protease ATP23 OS=Rhodosporidium toruloides OX=5286 GN=AAT19DRAFT_8990 PE=3 SV=1		YNB	120 h
A0A2T0AB60|A0A2T0AB60_RHOTO	4.78	6.83	PRTase-like protein OS=Rhodosporidium toruloides OX=5286 GN=AAT19DRAFT_14241 PE=4 SV=1		YPD	48 h
A0A2S9ZYZ9|A0A2S9ZYZ9_RHOTO	9.5	6.83	Ubiquitin-related domain-containing protein OS=Rhodosporidium toruloides OX=5286 GN=AAT19DRAFT_10522 PE=4 SV=1		YPD	120 h
A0A2T0A4D1|A0A2T0A4D1_RHOTO	30.37	6.81	N-acetyltransferase domain-containing protein OS=Rhodosporidium toruloides OX=5286 GN=AAT19DRAFT_16802 PE=4 SV=1		YNB	120 h
A0A0K3CID9|A0A0K3CID9_RHOTO	5.83	6.68	Aldehyde dehydrogenase (NAD(+)) OS=Rhodosporidium toruloides OX=5286 GN=FGENESH: predicted gene_8.108 PE=3 SV=1	fatty acid degradation/AA metabolism	YPD	48 h
A0A2T0A4S4|A0A2T0A4S4_RHOTO	9.5	6.66	Rab-GAP TBC domain-containing protein OS=Rhodosporidium toruloides OX=5286 GN=AAT19DRAFT_15775 PE=4 SV=1		YNB	120 h
A0A0K3CQI8|A0A0K3CQI8_RHOTO	8.41	6.63	BY PROTMAP: gi|342319219|gb|EGU11169.1| Vacuolar DHA amino acid exporter [Rhodotorula glutinis ATCC 204091] OS=Rhodosporidium toruloides OX=5286 GN=FGENESH: predicted gene_10.154 PE=4 SV=1		YNB	120 h
A0A0K3CES7|A0A0K3CES7_RHOTO	29.19	6.62	Acyl-coenzyme A oxidase OS=Rhodosporidium toruloides OX=5286 GN=FGENESH: predicted gene_3.13 PE=3 SV=1	Fatty acid degradation/Biosynthesis of unsaturated fatty acids/Peroxisome	YNB	120 h
A0A0K3CAG0|A0A0K3CAG0_RHOTO	2.98	6.59	Ammonium transporter OS=Rhodosporidium toruloides OX=5286 GN=FGENESH: predicted gene_3.160 PE=3 SV=1	NH3	YNB	48 h
A0A0K3CJC0|A0A0K3CJC0_RHOTO	5.18	6.59	BY PROTMAP: gi|342321527|gb|EGU13460.1| Proteophosphoglycan ppg4 [Rhodotorula glutinis ATCC 204091] OS=Rhodosporidium toruloides OX=5286 GN=FGENESH: predicted gene_8.316 PE=4 SV=1		YNB	48 h
A0A0K3C870|A0A0K3C870_RHOTO	17.01	6.5	BY PROTMAP: gi|647397974|emb|CDR41467.1| RHTO0S06e02124g1_1 [Rhodosporidium toruloides] OS=Rhodosporidium toruloides OX=5286 GN=FGENESH: predicted gene_2.88 PE=3 SV=1		YNB	120 h
A0A0K3CCK4|A0A0K3CCK4_RHOTO	5.38	6.47	BY PROTMAP: gi|472581923|gb|EMS19631.1| phosphatidylethanolamine-binding protein PEBP [Rhodosporidium toruloides NP11] gi|647394969|emb|CDR36205.1| RHTO0S01e16556g1_1 [Rhodosporidium toruloides] OS=Rhodosporidium toruloides...		YPD	48 h
A0A2T0A0V2|A0A2T0A0V2_RHOTO	9.5	6.47	Rad60-SLD domain-containing protein OS=Rhodosporidium toruloides OX=5286 GN=AAT19DRAFT_9747 PE=4 SV=1		YPD	120 h
A0A0K3CKN5|A0A0K3CKN5_RHOTO	5.43	6.43	J domain-containing protein OS=Rhodosporidium toruloides OX=5286 GN=FGENESH: predicted gene_10.206 PE=4 SV=1		YPD	48 h
A0A2T0AEC9|A0A2T0AEC9_RHOTO	2.09	6.3	Proteophosphoglycan ppg4 OS=Rhodosporidium toruloides OX=5286 GN=AAT19DRAFT_13393 PE=4 SV=1		YNB	48 h
A0A0K3CAP6|A0A0K3CAP6_RHOTO	7.22	6.28	CCR4-Not complex 3'-5'-exoribonuclease subunit Ccr4 OS=Rhodosporidium toruloides OX=5286 GN=FGENESH: predicted gene_3.265 PE=3 SV=1		YNB	120 h
A0A2T0AAQ8|A0A2T0AAQ8_RHOTO	25.48	6.28	P-loop containing nucleoside triphosphate hydrolase protein OS=Rhodosporidium toruloides OX=5286 GN=AAT19DRAFT_14112 PE=4 SV=1		YNB	120 h
A0A2T0A4Y4|A0A2T0A4Y4_RHOTO	4.03	6.24	Acetamidase/Formamidase OS=Rhodosporidium toruloides OX=5286 GN=AAT19DRAFT_15806 PE=4 SV=1		YPD	48 h
A0A0K3CKS7|A0A0K3CKS7_RHOTO	8.17	6.24	FGENESH: predicted gene_9.479 protein OS=Rhodosporidium toruloides OX=5286 GN=FGENESH: predicted gene_9.479 PE=4 SV=1		YNB	48 h
A0A0K3CCU3|A0A0K3CCU3_RHOTO	24.65	6.2	BY PROTMAP: gi|472586425|gb|EMS23953.1| 3-(3-hydroxy-phenyl)propionate hydroxylase [Rhodosporidium toruloides NP11] gi|647397487|emb|CDR40521.1| RHTO0S05e04500g1_1 [Rhodosporidium toruloides] OS=Rhodosporidium toruloides OX...		YNB	120 h
A0A0K3CK42|A0A0K3CK42_RHOTO	6.88	6.15	Microsomal signal peptidase 12 kDa subunit (SPC12)-domain containing protein OS=Rhodosporidium toruloides OX=5286 GN=FGENESH: predicted gene_9.505 PE=3 SV=1		YNB	120 h
A0A2T0A4S4|A0A2T0A4S4_RHOTO	9.5	6.14	Rab-GAP TBC domain-containing protein OS=Rhodosporidium toruloides OX=5286 GN=AAT19DRAFT_15775 PE=4 SV=1		YNB	48 h
A0A2S9ZX84|A0A2S9ZX84_RHOTO	6.87	6.13	Integral membrane protein DUF92-domain containing protein OS=Rhodosporidium toruloides OX=5286 GN=AAT19DRAFT_11111 PE=3 SV=1		YNB	120 h
A0A061AW89|A0A061AW89_RHOTO	14.92	6.09	Adenylyl-sulfate kinase OS=Rhodosporidium toruloides OX=5286 GN=FGENESH: predicted gene_1.301 PE=3 SV=1		YNB	120 h
A0A0K3CBU0|A0A0K3CBU0_RHOTO	10.1	6.04	BY PROTMAP: gi|342320121|gb|EGU12064.1| Proteophosphoglycan ppg4 [Rhodotorula glutinis ATCC 204091] OS=Rhodosporidium toruloides OX=5286 GN=FGENESH: predicted gene_3.419 PE=4 SV=1		YNB	120 h
A0A0K3CGU3|A0A0K3CGU3_RHOTO	11.67	5.95	BY PROTMAP: gi|342319783|gb|EGU11729.1| Proteophosphoglycan ppg4 [Rhodotorula glutinis ATCC 204091] OS=Rhodosporidium toruloides OX=5286 GN=FGENESH: predicted gene_4.28 PE=4 SV=1		YNB	120 h
A0A2T0A4Z1|A0A2T0A4Z1_RHOTO	6.75	5.93	Chitin synthase OS=Rhodosporidium toruloides OX=5286 GN=AAT19DRAFT_15828 PE=4 SV=1		YNB	120 h
A0A2S9ZW87|A0A2S9ZW87_RHOTO	5.35	5.92	Glyceraldehyde-3-phosphate dehydrogenase (phosphorylating) OS=Rhodosporidium toruloides OX=5286 GN=AAT19DRAFT_11679 PE=3 SV=1	AA Biosynthesis	YPD	48 h
A0A2T0A7B5|A0A2T0A7B5_RHOTO	9.5	5.89	Remorin_C domain-containing protein OS=Rhodosporidium toruloides OX=5286 GN=AAT19DRAFT_15481 PE=4 SV=1		YPD	48 h
A0A2T0AFF4|A0A2T0AFF4_RHOTO	2.49	5.88	Protein phosphatase PP2A regulatory subunit B OS=Rhodosporidium toruloides OX=5286 GN=AAT19DRAFT_12150 PE=3 SV=1	Apoptosis/Cell Cycle	YNB	48 h
A0A0K3CRL7|A0A0K3CRL7_RHOTO	5.66	5.87	NAD-specific glutamate dehydrogenase OS=Rhodosporidium toruloides OX=5286 GN=FGENESH: predicted gene_11.148 PE=3 SV=1	Arginine Biosynthesis	YPD	48 h
A0A0K3CES2|A0A0K3CES2_RHOTO	30.34	5.87	BY PROTMAP: gi|472582279|gb|EMS19971.1| 8-amino-7-oxononanoate synthase [Rhodosporidium toruloides NP11] gi|647400184|emb|CDR45444.1| RHTO0S11e00276g1_1 [Rhodosporidium toruloides] OS=Rhodosporidium toruloides OX=5286 GN=FG...		YNB	120 h
A0A2T0A013|A0A2T0A013_RHOTO	8.54	5.85	PH domain-containing protein OS=Rhodosporidium toruloides OX=5286 GN=AAT19DRAFT_10204 PE=4 SV=1		YPD	120 h
A0A0K3CQR5|A0A0K3CQR5_RHOTO	3.37	5.83	BY PROTMAP: gi|472585733|gb|EMS23284.1| ribosomal protein L1 superfamily protein [Rhodosporidium toruloides NP11] gi|647400578|emb|CDR46175.1| RHTO0S12e01244g1_1 [Rhodosporidium toruloides] OS=Rhodosporidium toruloides OX=5...	ribosome	YPD	48 h
A0A0K3CSF6|A0A0K3CSF6_RHOTO	2.74	5.8	Mitochondrial import inner membrane translocase subunit Tim21 OS=Rhodosporidium toruloides OX=5286 GN=FGENESH: predicted gene_17.174 PE=3 SV=1		YPD	48 h
A0A2S9ZZR1|A0A2S9ZZR1_RHOTO	7.38	5.71	Alpha-1 3/1 6-mannosyltransferase ALG2 OS=Rhodosporidium toruloides OX=5286 GN=AAT19DRAFT_10095 PE=3 SV=1		YNB	120 h
A0A2T0AIZ8|A0A2T0AIZ8_RHOTO	13.1	5.7	Phosphopyruvate hydratase OS=Rhodosporidium toruloides OX=5286 GN=AAT19DRAFT_9037 PE=3 SV=1	AA Biosynthesis	YNB	48 h
A0A0K3C669|A0A0K3C669_RHOTO	8.07	5.66	Amino_oxidase domain-containing protein OS=Rhodosporidium toruloides OX=5286 GN=FGENESH: predicted gene_1.194 PE=3 SV=1	Carotenoid biosynthesis	YPD	120 h
A0A2T0AIH5|A0A2T0AIH5_RHOTO	41.25	5.64	ATP-dependent 6-phosphofructokinase OS=Rhodosporidium toruloides OX=5286 GN=AAT19DRAFT_8867 PE=3 SV=1	AA Biosynthesis	YNB	120 h
A0A2S9ZYM4|A0A2S9ZYM4_RHOTO	4.55	5.63	Glyoxylate reductase OS=Rhodosporidium toruloides OX=5286 GN=AAT19DRAFT_11036 PE=3 SV=1	AA Metabolism	YNB	120 h
A0A0K3CW43|A0A0K3CW43_RHOTO	9.82	5.62	BY PROTMAP: gi|472584807|gb|EMS22382.1| zinc alcohol dehydrogenase [Rhodosporidium toruloides NP11] gi|647401058|emb|CDR47012.1| RHTO0S13e04698g1_1 [Rhodosporidium toruloides] OS=Rhodosporidium toruloides OX=5286 GN=FGENESH...		YPD	120 h
A0A2S9ZXR5|A0A2S9ZXR5_RHOTO	9.5	5.61	Transmembrane protein OS=Rhodosporidium toruloides OX=5286 GN=AAT19DRAFT_11304 PE=4 SV=1		YNB	120 h
A0A0K3C669|A0A0K3C669_RHOTO	2.72	5.6	Amino_oxidase domain-containing protein OS=Rhodosporidium toruloides OX=5286 GN=FGENESH: predicted gene_1.194 PE=3 SV=1	Carotenoid biosynthesis	YPD	48 h
A0A0K3CJ27|A0A0K3CJ27_RHOTO	9.5	5.53	Yae1_N domain-containing protein OS=Rhodosporidium toruloides OX=5286 GN=FGENESH: predicted gene_5.602 PE=4 SV=1		YPD	48 h
A0A2T0A499|A0A2T0A499_RHOTO	4.02	5.52	Histone deacetylation protein Rxt3-domain containing protein OS=Rhodosporidium toruloides OX=5286 GN=AAT19DRAFT_16766 PE=4 SV=1		YPD	120 h
A0A061AWE9|A0A061AWE9_RHOTO	9.5	5.5	Ribosomal protein L37 OS=Rhodosporidium toruloides OX=5286 GN=AAT19DRAFT_8751 PE=3 SV=1	ribosome	YNB	48 h
A0A0K3CMM8|A0A0K3CMM8_RHOTO	7.06	5.49	BY PROTMAP: gi|472585459|gb|EMS23013.1| Usp (Universal stress protein) family protein [Rhodosporidium toruloides NP11] gi|647399427|emb|CDR44189.1| RHTO0S09e01024g1_1 [Rhodosporidium toruloides] OS=Rhodosporidium toruloides...		YPD	120 h
A0A2S9ZXJ6|A0A2S9ZXJ6_RHOTO	9.5	5.49	Sas10 domain-containing protein OS=Rhodosporidium toruloides OX=5286 GN=AAT19DRAFT_11213 PE=3 SV=1		YPD	120 h
A0A2T0A2E2|A0A2T0A2E2_RHOTO	4.51	5.46	Cystathionine gamma-synthase OS=Rhodosporidium toruloides OX=5286 GN=AAT19DRAFT_9499 PE=3 SV=1	AA Biosynthesis	YPD	48 h
A0A2T0A4D1|A0A2T0A4D1_RHOTO	8.17	5.46	N-acetyltransferase domain-containing protein OS=Rhodosporidium toruloides OX=5286 GN=AAT19DRAFT_16802 PE=4 SV=1		YPD	120 h
A0A2T0AAN5|A0A2T0AAN5_RHOTO	19.11	5.46	P-loop containing nucleoside triphosphate hydrolase protein OS=Rhodosporidium toruloides OX=5286 GN=AAT19DRAFT_14038 PE=4 SV=1		YNB	120 h
A0A2S9ZX99|A0A2S9ZX99_RHOTO	9.5	5.43	Ribose-phosphate pyrophosphokinase 3 (Fragment) OS=Rhodosporidium toruloides OX=5286 GN=AAT19DRAFT_11145 PE=3 SV=1	AA Biosynthesis	YNB	120 h
A0A0K3CII6|A0A0K3CII6_RHOTO	5.72	5.42	BY PROTMAP: gi|472588279|gb|EMS25751.1| UPF0047 family protein [Rhodosporidium toruloides NP11] gi|647396066|emb|CDR38088.1| RHTO0S03e03268g1_1 [Rhodosporidium toruloides] OS=Rhodosporidium toruloides OX=5286 GN=FGENESH: pr...		YPD	120 h
A0A0K3CH13|A0A0K3CH13_RHOTO	3.04	5.4	BY PROTMAP: gi|472587559|gb|EMS25055.1| Pab1 binding protein [Rhodosporidium toruloides NP11] gi|647398607|emb|CDR42659.1| RHTO0S07e02674g1_1 [Rhodosporidium toruloides] OS=Rhodosporidium toruloides OX=5286 GN=FGENESH: pred...		YPD	48 h
A0A0K3CGW9|A0A0K3CGW9_RHOTO	2.6	5.39	Dol-P-Man:Man(5)GlcNAc(2)-PP-Dol alpha-1 3-mannosyltransferase OS=Rhodosporidium toruloides OX=5286 GN=FGENESH: predicted gene_4.68 PE=4 SV=1		YPD	48 h
A0A2T0ACI9|A0A2T0ACI9_RHOTO	6.13	5.39	Purine nucleoside permease OS=Rhodosporidium toruloides OX=5286 GN=AAT19DRAFT_12738 PE=3 SV=1		YPD	120 h
A0A2S9ZWU2|A0A2S9ZWU2_RHOTO	3.28	5.38	Phosphatidylserine decarboxylase proenzyme 2 OS=Rhodosporidium toruloides OX=5286 GN=PSD2 PE=3 SV=1		YPD	48 h
A0A2T0AA98|A0A2T0AA98_RHOTO	39.92	5.33	PB1 domain-containing protein OS=Rhodosporidium toruloides OX=5286 GN=AAT19DRAFT_13953 PE=4 SV=1		YNB	120 h
A0A0K3CSK3|A0A0K3CSK3_RHOTO	3.06	5.32	ADP-ribosylation factor 3 OS=Rhodosporidium toruloides OX=5286 GN=FGENESH: predicted gene_12.192 PE=3 SV=1		YPD	48 h
A0A0K3C9T0|A0A0K3C9T0_RHOTO	5.57	5.29	BY PROTMAP: gi|647401307|emb|CDR47456.1| RHTO0S14e03884g1_1 [Rhodosporidium toruloides] OS=Rhodosporidium toruloides OX=5286 GN=FGENESH: predicted gene_2.658 PE=3 SV=1		YPD	120 h
A0A0K3CL24|A0A0K3CL24_RHOTO	3.34	5.28	BY PROTMAP: gi|472582158|gb|EMS19854.1| guanine deaminase [Rhodosporidium toruloides NP11] gi|647399740|emb|CDR44723.1| RHTO0S09e07998g1_1 [Rhodosporidium toruloides] OS=Rhodosporidium toruloides OX=5286 GN=FGENESH: predict...		YPD	48 h
A0A0K3C616|A0A0K3C616_RHOTO	4.87	5.26	BY PROTMAP: gi|647401859|emb|CDR48214.1| RHTO0S16e03708g1_1 [Rhodosporidium toruloides] OS=Rhodosporidium toruloides OX=5286 GN=FGENESH: predicted gene_2.179 PE=4 SV=1		YPD	48 h
A0A2T0A4R0|A0A2T0A4R0_RHOTO	2.45	5.26	General substrate transporter OS=Rhodosporidium toruloides OX=5286 GN=AAT19DRAFT_15762 PE=3 SV=1		YNB	48 h
A0A2T0A581|A0A2T0A581_RHOTO	27.54	5.24	Allergen OS=Rhodosporidium toruloides OX=5286 GN=AAT19DRAFT_15906 PE=4 SV=1		YNB	120 h
A0A0K3CFL2|A0A0K3CFL2_RHOTO	2.53	5.17	Chitin deacetylase OS=Rhodosporidium toruloides OX=5286 GN=FGENESH: predicted gene_6.130 PE=4 SV=1		YPD	48 h
A0A2S9ZW50|A0A2S9ZW50_RHOTO	8.46	5.17	FAD-linked sulfhydryl oxidase ALR OS=Rhodosporidium toruloides OX=5286 GN=AAT19DRAFT_11643 PE=3 SV=1		YNB	120 h
A0A0K3C6N6|A0A0K3C6N6_RHOTO	2.83	5.16	DUF4149 domain-containing protein OS=Rhodosporidium toruloides OX=5286 GN=FGENESH: predicted gene_1.158 PE=4 SV=1		YNB	120 h
A0A2T0AIP5|A0A2T0AIP5_RHOTO	8.16	5.14	alpha-1 2-Mannosidase OS=Rhodosporidium toruloides OX=5286 GN=AAT19DRAFT_8932 PE=3 SV=1		YNB	120 h
A0A0K3CN19|A0A0K3CN19_RHOTO	133.46	5.08	BY PROTMAP: gi|342319460|gb|EGU11408.1| Proteophosphoglycan ppg4 [Rhodotorula glutinis ATCC 204091] OS=Rhodosporidium toruloides OX=5286 GN=FGENESH: predicted gene_13.59 PE=4 SV=1		YNB	120 h
A0A0K3CE21|A0A0K3CE21_RHOTO	2.36	5.08	BY PROTMAP: gi|342320495|gb|EGU12435.1| putative Flavin dependent monooxygenase [Rhodotorula glutinis ATCC 204091] OS=Rhodosporidium toruloides OX=5286 GN=FGENESH: predicted gene_7.235 PE=3 SV=1		YNB	48 h
A0A0K3CKW4|A0A0K3CKW4_RHOTO	2.5	5.08	BY PROTMAP: gi|472583004|gb|EMS20666.1| Hyaluronan/mRNA-binding protein [Rhodosporidium toruloides NP11] gi|647396661|emb|CDR39100.1| RHTO0S04e01288g1_1 [Rhodosporidium toruloides] OS=Rhodosporidium toruloides OX=5286 GN=FG...		YNB	48 h
A0A0K3CAB1|A0A0K3CAB1_RHOTO	7.37	5.06	NAD(P)-binding protein OS=Rhodosporidium toruloides OX=5286 GN=FGENESH: predicted gene_3.100 PE=4 SV=1		YPD	120 h
A0A0K3CDY6|A0A0K3CDY6_RHOTO	9.24	5.04	BY PROTMAP: gi|472587097|gb|EMS24596.1| heat shock protein/chaperonin [Rhodosporidium toruloides NP11] gi|647394716|emb|CDR35950.1| RHTO0S01e10836g1_1 [Rhodosporidium toruloides] OS=Rhodosporidium toruloides OX=5286 GN=FGEN...		YPD	120 h
A0A2T0AA97|A0A2T0AA97_RHOTO	8.41	5.03	Amine oxidase OS=Rhodosporidium toruloides OX=5286 GN=AAT19DRAFT_13959 PE=3 SV=1	AA Metabolism	YNB	48 h
A0A2T0A755|A0A2T0A755_RHOTO	9.5	4.98	Replication protein A subunit OS=Rhodosporidium toruloides OX=5286 GN=AAT19DRAFT_15415 PE=3 SV=1		YNB	120 h
A0A2T0A9T4|A0A2T0A9T4_RHOTO	9.5	4.95	Sulfite efflux pump SSU1 OS=Rhodosporidium toruloides OX=5286 GN=AAT19DRAFT_15092 PE=3 SV=1		YNB	120 h
A0A2T0A6Z2|A0A2T0A6Z2_RHOTO	15.4	4.89	Adenylyl cyclase-associated protein OS=Rhodosporidium toruloides OX=5286 GN=AAT19DRAFT_15337 PE=3 SV=1		YNB	120 h
A0A0K3CG25|A0A0K3CG25_RHOTO	9.07	4.89	BY PROTMAP: gi|472584391|gb|EMS21985.1| stomatin family protein [Rhodosporidium toruloides NP11] gi|647395272|emb|CDR36562.1| RHTO0S02e03818g1_1 [Rhodosporidium toruloides] OS=Rhodosporidium toruloides OX=5286 GN=FGENESH: p...		YPD	120 h
A0A2T0AC85|A0A2T0AC85_RHOTO	6.64	4.87	Brix domain-domain containing protein OS=Rhodosporidium toruloides OX=5286 GN=AAT19DRAFT_13673 PE=4 SV=1		YPD	120 h
A0A0K3CRM5|A0A0K3CRM5_RHOTO	3.47	4.87	BY PROTMAP: gi|342320208|gb|EGU12150.1| Glucooligosaccharide oxidase [Rhodotorula glutinis ATCC 204091] OS=Rhodosporidium toruloides OX=5286 GN=FGENESH: predicted gene_11.158 PE=3 SV=1		YPD	120 h
A0A2S9ZW82|A0A2S9ZW82_RHOTO	9.5	4.86	Uncharacterized protein OS=Rhodosporidium toruloides OX=5286 GN=AAT19DRAFT_11636 PE=4 SV=1		YPD	120 h
A0A0K3C909|A0A0K3C909_RHOTO	7.3	4.84	BY PROTMAP: gi|472587069|gb|EMS24568.1| quinone oxidoreductase [Rhodosporidium toruloides NP11] gi|647394745|emb|CDR35979.1| RHTO0S01e11452g1_1 [Rhodosporidium toruloides] OS=Rhodosporidium toruloides OX=5286 GN=FGENESH: pr...		YPD	120 h
A0A0K3CJD9|A0A0K3CJD9_RHOTO	16.87	4.83	BY PROTMAP: gi|472584345|gb|EMS21939.1| prenylcysteine oxidase [Rhodosporidium toruloides NP11] gi|647395322|emb|CDR36643.1| RHTO0S02e04918g1_1 [Rhodosporidium toruloides] OS=Rhodosporidium toruloides OX=5286 GN=FGENESH: pr...	Terpenoid backbone biosynthesis	YNB	120 h
A0A0K3CL13|A0A0K3CL13_RHOTO	5.67	4.83	BY PROTMAP: gi|472582149|gb|EMS19845.1| LCCL domain containing protein [Rhodosporidium toruloides NP11] gi|647399749|emb|CDR44741.1| RHTO0S09e08196g1_1 [Rhodosporidium toruloides] OS=Rhodosporidium toruloides OX=5286 GN=FGE...		YNB	120 h
A0A0K3CC07|A0A0K3CC07_RHOTO	6.34	4.83	FGENESH: predicted gene_4.50 protein OS=Rhodosporidium toruloides OX=5286 GN=FGENESH: predicted gene_4.50 PE=4 SV=1		YPD	120 h
A0A0K3C9M3|A0A0K3C9M3_RHOTO	14.45	4.82	serine/threonine-protein phosphatase 2A regulatory subunit A [Rhodosporidium toruloides] OS=Rhodosporidium toruloides OX=5286 GN=FGENESH: predicted gene_2.362 PE=4 SV=1	Cell cycle	YNB	120 h
A0A2T0A023|A0A2T0A023_RHOTO	21.4	4.82	Glycosyltransferase family 90 protein OS=Rhodosporidium toruloides OX=5286 GN=AAT19DRAFT_10214 PE=4 SV=1		YNB	120 h
A0A2T0AAL3|A0A2T0AAL3_RHOTO	9.5	4.82	VHS domain-containing protein OS=Rhodosporidium toruloides OX=5286 GN=AAT19DRAFT_14085 PE=4 SV=1		YPD	120 h
A0A0K3CKN2|A0A0K3CKN2_RHOTO	28.52	4.81	BY PROTMAP: gi|342320577|gb|EGU12517.1| Polysaccharide lyase family 14 protein [Rhodotorula glutinis ATCC 204091] OS=Rhodosporidium toruloides OX=5286 GN=FGENESH: predicted gene_7.12 PE=4 SV=1		YNB	120 h
A0A0K3CQQ4|A0A0K3CQQ4_RHOTO	16.65	4.8	BY PROTMAP: gi|472581146|gb|EMS18895.1| MFS transporter monocarboxylic acid transporter [Rhodosporidium toruloides NP11] gi|647402791|emb|CDR48992.1| RHTO0S22e00804g1_1 [Rhodosporidium toruloides] OS=Rhodosporidium toruloi...		YNB	120 h
A0A2T0A0P5|A0A2T0A0P5_RHOTO	12.82	4.79	Concanavalin A-like lectin/glucanase domain-containing protein OS=Rhodosporidium toruloides OX=5286 GN=AAT19DRAFT_10432 PE=4 SV=1		YNB	120 h
A0A0K3CRI7|A0A0K3CRI7_RHOTO	4.18	4.78	BY PROTMAP: gi|647396479|emb|CDR38723.1| RHTO0S03e12574g1_1 [Rhodosporidium toruloides] OS=Rhodosporidium toruloides OX=5286 GN=FGENESH: predicted gene_17.26 PE=4 SV=1		YNB	48 h
A0A2T0A838|A0A2T0A838_RHOTO	6.26	4.78	Pyridoxal kinase OS=Rhodosporidium toruloides OX=5286 GN=AAT19DRAFT_14545 PE=3 SV=1		YNB	120 h
A0A0K3CLZ8|A0A0K3CLZ8_RHOTO	4.18	4.75	Amino acid transporter OS=Rhodosporidium toruloides OX=5286 GN=FGENESH: predicted gene_11.325 PE=4 SV=1		YPD	48 h
A0A0K3CDI5|A0A0K3CDI5_RHOTO	16.76	4.75	BY PROTMAP: gi|472583343|gb|EMS20986.1| Glutathione S-transferase [Rhodosporidium toruloides NP11] gi|647401746|emb|CDR48101.1| RHTO0S16e01266g1_1 [Rhodosporidium toruloides] OS=Rhodosporidium toruloides OX=5286 GN=FGENESH:...		YNB	120 h
A0A2T0A8V2|A0A2T0A8V2_RHOTO	9.5	4.75	Zn(2)-C6 fungal-type domain-containing protein OS=Rhodosporidium toruloides OX=5286 GN=AAT19DRAFT_14699 PE=4 SV=1		YNB	120 h
A0A2S9ZY06|A0A2S9ZY06_RHOTO	6.48	4.73	Glycoside hydrolase superfamily OS=Rhodosporidium toruloides OX=5286 GN=AAT19DRAFT_10784 PE=4 SV=1		YPD	120 h
A0A2T0A4K4|A0A2T0A4K4_RHOTO	9.5	4.73	RTA1-domain-containing protein OS=Rhodosporidium toruloides OX=5286 GN=AAT19DRAFT_15702 PE=4 SV=1		YNB	120 h
A0A2T0ADC7|A0A2T0ADC7_RHOTO	2.23	4.71	Coronin-7 OS=Rhodosporidium toruloides OX=5286 GN=AAT19DRAFT_13031 PE=3 SV=1		YNB	48 h
A0A2T0AEV7|A0A2T0AEV7_RHOTO	9.5	4.71	SNF2 family N-terminal domain-domain containing protein OS=Rhodosporidium toruloides OX=5286 GN=AAT19DRAFT_11969 PE=4 SV=1		YPD	120 h
A0A0K3CM30|A0A0K3CM30_RHOTO	3.57	4.7	BY PROTMAP: gi|472588044|gb|EMS25540.1| protein mago nashi [Rhodosporidium toruloides NP11] gi|647401453|emb|CDR47709.1| RHTO0S15e00826g1_1 [Rhodosporidium toruloides] OS=Rhodosporidium toruloides OX=5286 GN=FGENESH: predic...		YPD	120 h
A0A0K3CD51|A0A0K3CD51_RHOTO	17.81	4.69	BY PROTMAP: gi|647397375|emb|CDR40351.1| RHTO0S05e02124g1_1 [Rhodosporidium toruloides] OS=Rhodosporidium toruloides OX=5286 GN=FGENESH: predicted gene_6.452 PE=3 SV=1		YNB	120 h
A0A2T0A677|A0A2T0A677_RHOTO	27.2	4.68	Fe2OG dioxygenase domain-containing protein OS=Rhodosporidium toruloides OX=5286 GN=AAT19DRAFT_16243 PE=4 SV=1		YNB	120 h
A0A2T0A256|A0A2T0A256_RHOTO	3.37	4.66	Phospholipid-transporting ATPase OS=Rhodosporidium toruloides OX=5286 GN=AAT19DRAFT_9428 PE=3 SV=1		YPD	120 h
A0A0K3CCW5|A0A0K3CCW5_RHOTO	9.5	4.64	Pyridoxal phosphate-dependent transferase OS=Rhodosporidium toruloides OX=5286 GN=FGENESH: predicted gene_6.377 PE=4 SV=1	AA Biosynthesis	YNB	120 h
A0A0K3CH52|A0A0K3CH52_RHOTO	9.5	4.63	Similar to OS=Rhodosporidium toruloides OX=5286 GN=FGENESH: predicted gene_4.153 PE=4 SV=1		YPD	120 h
A0A2T0ABY6|A0A2T0ABY6_RHOTO	17.93	4.62	Glycolipid transfer protein domain-containing protein OS=Rhodosporidium toruloides OX=5286 GN=AAT19DRAFT_13578 PE=4 SV=1		YNB	120 h
A0A0K3CB58|A0A0K3CB58_RHOTO	16.71	4.58	BY PROTMAP: gi|472583981|gb|EMS21597.1| flavin-containing monooxygenase [Rhodosporidium toruloides NP11] gi|647400378|emb|CDR45773.1| RHTO0S11e04676g1_1 [Rhodosporidium toruloides] OS=Rhodosporidium toruloides OX=5286 GN=FG...		YNB	120 h
A0A0K3CDW2|A0A0K3CDW2_RHOTO	9.5	4.57	RNA helicase OS=Rhodosporidium toruloides OX=5286 GN=FGENESH: predicted gene_2.381 PE=3 SV=1		YNB	120 h
A0A0K3CSC3|A0A0K3CSC3_RHOTO	17.25	4.56	BY PROTMAP: gi|342321208|gb|EGU13143.1| Cytoplasmic protein [Rhodotorula glutinis ATCC 204091] OS=Rhodosporidium toruloides OX=5286 GN=FGENESH: predicted gene_12.107 PE=4 SV=1		YNB	120 h
A0A2T0ABA0|A0A2T0ABA0_RHOTO	2.53	4.56	Lysophospholipase NTE1 OS=Rhodosporidium toruloides OX=5286 GN=AAT19DRAFT_14309 PE=3 SV=1		YNB	48 h
A0A2S9ZXN0|A0A2S9ZXN0_RHOTO	5.4	4.55	Histidine-specific methyltransferase SAM-dependent-domain containing protein OS=Rhodosporidium toruloides OX=5286 GN=AAT19DRAFT_11253 PE=4 SV=1	AA Metabolism	YNB	120 h
A0A2T0A3D3|A0A2T0A3D3_RHOTO	5.06	4.54	IF3_N domain-containing protein OS=Rhodosporidium toruloides OX=5286 GN=AAT19DRAFT_16427 PE=3 SV=1		YPD	120 h
A0A2T0AEM5|A0A2T0AEM5_RHOTO	9.5	4.53	Transcription elongation factor SPT6 OS=Rhodosporidium toruloides OX=5286 GN=AAT19DRAFT_13464 PE=3 SV=1		YNB	120 h
A0A2S9ZW92|A0A2S9ZW92_RHOTO	18.54	4.52	Proteophosphoglycan ppg4 OS=Rhodosporidium toruloides OX=5286 GN=AAT19DRAFT_11672 PE=3 SV=1		YNB	120 h
A0A0K3CCV2|A0A0K3CCV2_RHOTO	11.75	4.51	BY PROTMAP: gi|472586501|gb|EMS24020.1| siderophore iron transporter mirC [Rhodosporidium toruloides NP11] gi|647397905|emb|CDR41315.1| RHTO0S06e00628g1_1 [Rhodosporidium toruloides] OS=Rhodosporidium toruloides OX=5286 GN=...		YNB	120 h
A0A2T0AJH6|A0A2T0AJH6_RHOTO	3.13	4.51	DNL zinc finger-domain containing protein (Fragment) OS=Rhodosporidium toruloides OX=5286 GN=AAT19DRAFT_9235 PE=4 SV=1		YNB	48 h
A0A0K3C567|A0A0K3C567_RHOTO	56.72	4.45	BY PROTMAP: gi|472588379|gb|EMS25851.1| D-3-phosphoglycerate dehydrogenase [Rhodosporidium toruloides NP11] gi|647396169|emb|CDR38192.1| RHTO0S03e05512g1_1 [Rhodosporidium toruloides] OS=Rhodosporidium toruloides OX=5286 GN...	AA Biosynthesis	YNB	120 h
A0A2T0AFZ2|A0A2T0AFZ2_RHOTO	7.97	4.42	Flavin_Reduct domain-containing protein OS=Rhodosporidium toruloides OX=5286 GN=AAT19DRAFT_12341 PE=4 SV=1		YNB	120 h
A0A0K3CPL3|A0A0K3CPL3_RHOTO	9.5	4.42	SUI1 domain-containing protein OS=Rhodosporidium toruloides OX=5286 GN=FGENESH: predicted gene_13.81 PE=4 SV=1		YNB	120 h
A0A0K3CAM2|A0A0K3CAM2_RHOTO	4.18	4.42	BY PROTMAP: gi|342320614|gb|EGU12553.1| Translation repressor [Rhodotorula glutinis ATCC 204091] OS=Rhodosporidium toruloides OX=5286 GN=FGENESH: predicted gene_1.62 PE=3 SV=1	translation	YPD	120 h
A0A0K3CJH8|A0A0K3CJH8_RHOTO	23.63	4.4	BY PROTMAP: gi|472584402|gb|EMS21996.1| DNA/RNA helicase DEAD/DEAH box type [Rhodosporidium toruloides NP11] gi|647395260|emb|CDR36546.1| RHTO0S02e03576g1_1 [Rhodosporidium toruloides] OS=Rhodosporidium toruloides OX=5286 ...		YNB	120 h
A0A2T0ADM5|A0A2T0ADM5_RHOTO	5.35	4.39	Cupredoxin OS=Rhodosporidium toruloides OX=5286 GN=AAT19DRAFT_13131 PE=3 SV=1		YNB	120 h
A0A0K3CGC8|A0A0K3CGC8_RHOTO	17.85	4.38	BY PROTMAP: gi|342319712|gb|EGU11659.1| Glycine cleavage T-protein [Rhodotorula glutinis ATCC 204091] OS=Rhodosporidium toruloides OX=5286 GN=FGENESH: predicted gene_6.363 PE=3 SV=1		YNB	120 h
A0A0K3CLY2|A0A0K3CLY2_RHOTO	25.9	4.38	BY PROTMAP: gi|472584223|gb|EMS21829.1| DUF221 domain containing membrane protein [Rhodosporidium toruloides NP11] gi|647394451|emb|CDR35681.1| RHTO0S01e04764g1_1 [Rhodosporidium toruloides] OS=Rhodosporidium toruloides OX=...		YNB	120 h
A0A2T0A369|A0A2T0A369_RHOTO	4.07	4.38	Perilipin-1 OS=Rhodosporidium toruloides OX=5286 GN=AAT19DRAFT_16381 PE=4 SV=1		YNB	48 h
A0A2T0AA50|A0A2T0AA50_RHOTO	2.41	4.37	Nucleolar protein 14 OS=Rhodosporidium toruloides OX=5286 GN=AAT19DRAFT_13905 PE=3 SV=1		YPD	48 h
A0A059XCF6|A0A059XCF6_RHOTO	2.99	4.36	ATP-dependent DNA helicase II subunit 2 OS=Rhodosporidium toruloides OX=5286 GN=KU80 PE=3 SV=1		YPD	48 h
A0A0K3CUH6|A0A0K3CUH6_RHOTO	4.78	4.35	BY PROTMAP: gi|472581809|gb|EMS19524.1| enoyl-CoA hydratase/isomerase family protein [Rhodosporidium toruloides NP11] gi|647402545|emb|CDR48778.1| RHTO0S20e01200g1_1 [Rhodosporidium toruloides] OS=Rhodosporidium toruloides ...	Fatty acid degradation	YNB	120 h
A0A0K3C608|A0A0K3C608_RHOTO	25.32	4.34	Nrap protein-domain containing protein OS=Rhodosporidium toruloides OX=5286 GN=FGENESH: predicted gene_2.164 PE=3 SV=1	Ribosome biogenesis	YNB	120 h
A0A2T0A1C1|A0A2T0A1C1_RHOTO	6.57	4.34	Proteophosphoglycan ppg4 OS=Rhodosporidium toruloides OX=5286 GN=AAT19DRAFT_9921 PE=4 SV=1		YNB	120 h
A0A2T0AH69|A0A2T0AH69_RHOTO	9.5	4.34	SUN domain-containing protein OS=Rhodosporidium toruloides OX=5286 GN=AAT19DRAFT_8414 PE=4 SV=1		YPD	120 h
A0A2T0AA76|A0A2T0AA76_RHOTO	85.31	4.33	Phenazine biosynthesis-like protein OS=Rhodosporidium toruloides OX=5286 GN=AAT19DRAFT_13933 PE=4 SV=1	fatti acid degradatron	YNB	120 h
A0A2T0AJI6|A0A2T0AJI6_RHOTO	9.5	4.33	VASt domain-containing protein OS=Rhodosporidium toruloides OX=5286 GN=AAT19DRAFT_9227 PE=3 SV=1		YPD	120 h
A0A0K3CMB9|A0A0K3CMB9_RHOTO	4.54	4.32	BY PROTMAP: gi|342321193|gb|EGU13128.1| Proteophosphoglycan 5 [Rhodotorula glutinis ATCC 204091] OS=Rhodosporidium toruloides OX=5286 GN=FGENESH: predicted gene_12.139 PE=4 SV=1		YNB	120 h
A0A0K3CC63|A0A0K3CC63_RHOTO	9.5	4.32	RING-type E3 ubiquitin transferase OS=Rhodosporidium toruloides OX=5286 GN=FGENESH: predicted gene_4.125 PE=4 SV=1		YNB	120 h
A0A2T0A4T2|A0A2T0A4T2_RHOTO	9.5	4.32	Uncharacterized protein OS=Rhodosporidium toruloides OX=5286 GN=AAT19DRAFT_15774 PE=4 SV=1		YPD	120 h
A0A0K3CSP2|A0A0K3CSP2_RHOTO	7.53	4.31	BY PROTMAP: gi|472586224|gb|EMS23752.1| aspartate-semialdehyde dehydrogenase [Rhodosporidium toruloides NP11] gi|647397690|emb|CDR40926.1| RHTO0S05e09010g1_1 [Rhodosporidium toruloides] OS=Rhodosporidium toruloides OX=5286 ...	AA Biosynthesis	YNB	48 h
A0A2T0A4S4|A0A2T0A4S4_RHOTO	9.5	4.31	Rab-GAP TBC domain-containing protein OS=Rhodosporidium toruloides OX=5286 GN=AAT19DRAFT_15775 PE=4 SV=1		YPD	120 h
A0A2S9ZVU4|A0A2S9ZVU4_RHOTO	24.33	4.28	General substrate transporter OS=Rhodosporidium toruloides OX=5286 GN=AAT19DRAFT_11893 PE=3 SV=1		YNB	120 h
A0A2T0AHF0|A0A2T0AHF0_RHOTO	9.5	4.28	VIT family-domain containing protein OS=Rhodosporidium toruloides OX=5286 GN=AAT19DRAFT_8506 PE=3 SV=1		YNB	120 h
A0A2T0AHK1|A0A2T0AHK1_RHOTO	9.5	4.27	Tr-type G domain-containing protein OS=Rhodosporidium toruloides OX=5286 GN=AAT19DRAFT_8556 PE=4 SV=1	Ribosome biogenesis	YNB	120 h
A0A2T0A3Y2|A0A2T0A3Y2_RHOTO	2.48	4.27	PARP-type domain-containing protein OS=Rhodosporidium toruloides OX=5286 GN=AAT19DRAFT_16651 PE=4 SV=1		YPD	48 h
A0A2S9ZZR2|A0A2S9ZZR2_RHOTO	26.92	4.25	Putative oxidoreductase C terminal-domain containing protein OS=Rhodosporidium toruloides OX=5286 GN=AAT19DRAFT_10116 PE=4 SV=1		YNB	120 h
A0A0K3C9T9|A0A0K3C9T9_RHOTO	9.5	4.24	Ribonuclease T(2) OS=Rhodosporidium toruloides OX=5286 GN=FGENESH: predicted gene_2.668 PE=3 SV=1	cell proliferation	YPD	48 h
A0A0K3CCD0|A0A0K3CCD0_RHOTO	3.94	4.24	BY PROTMAP: gi|472588366|gb|EMS25838.1| ABC transporter [Rhodosporidium toruloides NP11] gi|647396157|emb|CDR38180.1| RHTO0S03e05226g1_1 [Rhodosporidium toruloides] OS=Rhodosporidium toruloides OX=5286 GN=FGENESH: predicted...		YPD	48 h
A0A0K3C7I8|A0A0K3C7I8_RHOTO	5.49	4.24	BY PROTMAP: gi|342320692|gb|EGU12631.1| UDP-N-acetylglucosamine diphosphorylase [Rhodotorula glutinis ATCC 204091] OS=Rhodosporidium toruloides OX=5286 GN=FGENESH: predicted gene_1.634 PE=4 SV=1		YNB	120 h
A0A0K3CEI3|A0A0K3CEI3_RHOTO	4.44	4.24	BY PROTMAP: gi|472585124|gb|EMS22690.1| glycoside hydrolase family 26 protein [Rhodosporidium toruloides NP11] gi|647400113|emb|CDR45238.1| RHTO0S10e07052g1_1 [Rhodosporidium toruloides] OS=Rhodosporidium toruloides OX=5286...		YPD	120 h
A0A2T0AGG4|A0A2T0AGG4_RHOTO	5.04	4.21	Endonuclease/exonuclease/phosphatase OS=Rhodosporidium toruloides OX=5286 GN=AAT19DRAFT_12498 PE=4 SV=1		YPD	120 h
A0A0K3CMH0|A0A0K3CMH0_RHOTO	2.23	4.21	GDP-Man:Man(3)GlcNAc(2)-PP-Dol alpha-1 2-mannosyltransferase OS=Rhodosporidium toruloides OX=5286 GN=FGENESH: predicted gene_11.229 PE=3 SV=1		YPD	120 h
A0A2T0A142|A0A2T0A142_RHOTO	22.43	4.21	Glyco_hydro_63 domain-containing protein OS=Rhodosporidium toruloides OX=5286 GN=AAT19DRAFT_9835 PE=3 SV=1		YNB	120 h
A0A2T0AAG6|A0A2T0AAG6_RHOTO	5.7	4.2	Phospholipase D OS=Rhodosporidium toruloides OX=5286 GN=AAT19DRAFT_14023 PE=4 SV=1	Endocytosis	YPD	120 h
A0A0K3CJL0|A0A0K3CJL0_RHOTO	5.38	4.2	BY PROTMAP: gi|472583032|gb|EMS20694.1| C-4 methylsterol oxidase [Rhodosporidium toruloides NP11] gi|647396633|emb|CDR39072.1| RHTO0S04e00650g1_1 [Rhodosporidium toruloides] OS=Rhodosporidium toruloides OX=5286 GN=FGENESH: ...		YNB	120 h
A0A0K3CLH4|A0A0K3CLH4_RHOTO	6.7	4.18	BY PROTMAP: gi|472587838|gb|EMS25334.1| alcohol dehydrogenase [Rhodosporidium toruloides NP11] gi|647398899|emb|CDR43181.1| RHTO0S07e09186g1_1 [Rhodosporidium toruloides] OS=Rhodosporidium toruloides OX=5286 GN=FGENESH: pre...	fatty acid degradation/AA metabolism	YPD	120 h
A0A2T0AGJ1|A0A2T0AGJ1_RHOTO	6	4.18	Proteophosphoglycan 5 OS=Rhodosporidium toruloides OX=5286 GN=AAT19DRAFT_12549 PE=4 SV=1		YPD	120 h
A0A0K3CJ93|A0A0K3CJ93_RHOTO	5.74	4.17	FGENESH: predicted gene_11.91 protein OS=Rhodosporidium toruloides OX=5286 GN=FGENESH: predicted gene_11.91 PE=4 SV=1		YPD	120 h
A0A2S9ZY75|A0A2S9ZY75_RHOTO	7.08	4.16	P-loop containing nucleoside triphosphate hydrolase protein OS=Rhodosporidium toruloides OX=5286 GN=AAT19DRAFT_10886 PE=3 SV=1		YNB	120 h
A0A0K3CKU7|A0A0K3CKU7_RHOTO	2.2	4.15	BY PROTMAP: gi|472581643|gb|EMS19371.1| zinc finger PHD-type protein [Rhodosporidium toruloides NP11] OS=Rhodosporidium toruloides OX=5286 GN=FGENESH: predicted gene_9.509 PE=4 SV=1		YPD	48 h
A0A0K3C7P8|A0A0K3C7P8_RHOTO	7.16	4.15	BY PROTMAP: gi|472581544|gb|EMS19278.1| integral membrane protein SYS1-like protein [Rhodosporidium toruloides NP11] gi|647397003|emb|CDR39770.1| RHTO0S04e09076g1_1 [Rhodosporidium toruloides] OS=Rhodosporidium toruloides O...		YNB	120 h
A0A0K3CK95|A0A0K3CK95_RHOTO	5.3	4.14	BY PROTMAP: gi|472584126|gb|EMS21732.1| DNA mismatch repair protein MSH2 [Rhodosporidium toruloides NP11] gi|647394550|emb|CDR35781.1| RHTO0S01e06964g1_1 [Rhodosporidium toruloides] OS=Rhodosporidium toruloides OX=5286 GN=F...		YNB	120 h
A0A0K3CMY7|A0A0K3CMY7_RHOTO	4.53	4.13	Actin-related protein 2/3 complex subunit 5 OS=Rhodosporidium toruloides OX=5286 GN=FGENESH: predicted gene_13.24 PE=3 SV=1	Endocytosis/Autophagy	YPD	120 h
A0A2T0A1A8|A0A2T0A1A8_RHOTO	2.33	4.13	Putative bifunctional fatty acid transporter/acyl-CoA synthetase FAT1 OS=Rhodosporidium toruloides OX=5286 GN=AAT19DRAFT_9912 PE=3 SV=1		YNB	48 h
A0A0K3CPJ6|A0A0K3CPJ6_RHOTO	33.92	4.12	BY PROTMAP: gi|342319051|gb|EGU11003.1| Proteophosphoglycan ppg4 [Rhodotorula glutinis ATCC 204091] OS=Rhodosporidium toruloides OX=5286 GN=FGENESH: predicted gene_14.33 PE=4 SV=1		YNB	120 h
A0A0K3CI89|A0A0K3CI89_RHOTO	7.09	4.11	Lactonase 7-bladed beta-propeller-domain containing protein OS=Rhodosporidium toruloides OX=5286 GN=FGENESH: predicted gene_5.337 PE=4 SV=1		YPD	120 h
A0A0K3C6I0|A0A0K3C6I0_RHOTO	9.5	4.1	Thioredoxin-like_fold domain-containing protein OS=Rhodosporidium toruloides OX=5286 GN=FGENESH: predicted gene_1.324 PE=4 SV=1		YNB	120 h
A0A0K3C715|A0A0K3C715_RHOTO	9.5	4.1	U2 small nuclear ribonucleoprotein A' OS=Rhodosporidium toruloides OX=5286 GN=FGENESH: predicted gene_1.116 PE=3 SV=1		YPD	120 h
A0A2T0AGT4|A0A2T0AGT4_RHOTO	4.27	4.09	COPIIcoated_ERV domain-containing protein OS=Rhodosporidium toruloides OX=5286 GN=AAT19DRAFT_12634 PE=4 SV=1		YNB	120 h
A0A2T0AGW0|A0A2T0AGW0_RHOTO	9.5	4.08	Tubulin beta-2B chain-like OS=Rhodosporidium toruloides OX=5286 GN=AAT19DRAFT_12661 PE=3 SV=1	Phagosome	YNB	120 h
A0A0K3CKG4|A0A0K3CKG4_RHOTO	6.24	4.08	BY PROTMAP: gi|472583263|gb|EMS20906.1| tRNA pseudouridine synthase A [Rhodosporidium toruloides NP11] gi|647401715|emb|CDR48070.1| RHTO0S16e00628g1_1 [Rhodosporidium toruloides] OS=Rhodosporidium toruloides OX=5286 GN=FGEN...		YPD	120 h
A0A2T0AG04|A0A2T0AG04_RHOTO	16.47	4.08	C2 domain-containing protein OS=Rhodosporidium toruloides OX=5286 GN=AAT19DRAFT_12359 PE=4 SV=1		YNB	120 h
A0A2S9ZW91|A0A2S9ZW91_RHOTO	21.25	4.07	Histidine biosynthesis trifunctional protein OS=Rhodosporidium toruloides OX=5286 GN=AAT19DRAFT_11646 PE=3 SV=1	AA Biosynthesis	YNB	120 h
A0A2T0AHR7|A0A2T0AHR7_RHOTO	2.59	4.04	POP4 domain-containing protein OS=Rhodosporidium toruloides OX=5286 GN=AAT19DRAFT_8617 PE=3 SV=1	Ribosome biogenesis	YPD	120 h
A0A0K3CGS0|A0A0K3CGS0_RHOTO	9.5	4.03	Ribosome production factor 2 homolog OS=Rhodosporidium toruloides OX=5286 GN=FGENESH: predicted gene_7.414 PE=3 SV=1	ribosome	YNB	120 h
A0A2T0AIH7|A0A2T0AIH7_RHOTO	8.46	4.03	Methionine aminopeptidase 2 OS=Rhodosporidium toruloides OX=5286 GN=AAT19DRAFT_8893 PE=3 SV=1		YNB	120 h
A0A0K3CFA3|A0A0K3CFA3_RHOTO	24.49	4.01	Adenylosuccinate lyase OS=Rhodosporidium toruloides OX=5286 GN=FGENESH: predicted gene_8.100 PE=3 SV=1	AA Metabolism	YNB	120 h
A0A0K3CCY4|A0A0K3CCY4_RHOTO	8.95	4.01	Endoplasmic oxidoreductin OS=Rhodosporidium toruloides OX=5286 GN=FGENESH: predicted gene_2.61 PE=3 SV=1		YNB	120 h
A0A0K3CFP9|A0A0K3CFP9_RHOTO	7.03	4	BY PROTMAP: gi|472586646|gb|EMS24165.1| arrestin/PY protein 1 [Rhodosporidium toruloides NP11] gi|647398058|emb|CDR41665.1| RHTO0S06e03994g1_1 [Rhodosporidium toruloides] OS=Rhodosporidium toruloides OX=5286 GN=FGENESH: pre...		YNB	120 h
A0A0K3CVN5|A0A0K3CVN5_RHOTO	7.49	3.99	BY PROTMAP: gi|342320779|gb|EGU12718.1| GMC oxidoreductase [Rhodotorula glutinis ATCC 204091] OS=Rhodosporidium toruloides OX=5286 GN=FGENESH: predicted gene_17.90 PE=3 SV=1		YPD	120 h
A0A2T0AFT4|A0A2T0AFT4_RHOTO	6.15	3.98	GroES (Chaperonin 10)-like protein OS=Rhodosporidium toruloides OX=5286 GN=AAT19DRAFT_12286 PE=4 SV=1		YPD	120 h
A0A2S9ZW45|A0A2S9ZW45_RHOTO	9.5	3.98	Receptor-activated Ca2+-permeable cation channel OS=Rhodosporidium toruloides OX=5286 GN=AAT19DRAFT_11631 PE=4 SV=1		YPD	120 h
A0A2T0AB30|A0A2T0AB30_RHOTO	6.49	3.97	Carn_acyltransf domain-containing protein OS=Rhodosporidium toruloides OX=5286 GN=AAT19DRAFT_14245 PE=3 SV=1	Peroxisome	YPD	120 h
A0A0K3C9N3|A0A0K3C9N3_RHOTO	6.57	3.96	Mitochondrial carrier domain-containing protein OS=Rhodosporidium toruloides OX=5286 GN=FGENESH: predicted gene_2.613 PE=3 SV=1		YPD	120 h
A0A0K3CNT0|A0A0K3CNT0_RHOTO	9.5	3.96	Serine--tRNA ligase OS=Rhodosporidium toruloides OX=5286 GN=FGENESH: predicted gene_12.161 PE=4 SV=1		YNB	120 h
A0A0K3CEP5|A0A0K3CEP5_RHOTO	25.56	3.95	Pentafunctional AROM polypeptide OS=Rhodosporidium toruloides OX=5286 GN=FGENESH: predicted gene_5.443 PE=3 SV=1	AA Biosynthesis	YNB	120 h
A0A0K3C669|A0A0K3C669_RHOTO	11.44	3.95	Amino_oxidase domain-containing protein OS=Rhodosporidium toruloides OX=5286 GN=FGENESH: predicted gene_1.194 PE=3 SV=1	Carotenoid biosynthesis	YNB	120 h
A0A2T0ABW0|A0A2T0ABW0_RHOTO	6.79	3.95	Glycoside hydrolase superfamily OS=Rhodosporidium toruloides OX=5286 GN=AAT19DRAFT_13553 PE=3 SV=1		YNB	120 h
A0A2T0A206|A0A2T0A206_RHOTO	84.71	3.95	Laccase OS=Rhodosporidium toruloides OX=5286 GN=AAT19DRAFT_9364 PE=3 SV=1		YNB	120 h
A0A0K3CII7|A0A0K3CII7_RHOTO	9.5	3.94	Ubiquitin-activating enzyme E1-like OS=Rhodosporidium toruloides OX=5286 GN=FGENESH: predicted gene_10.172 PE=3 SV=1	Ubiquitin mediated proteolysis	YNB	120 h
A0A0K3CBT2|A0A0K3CBT2_RHOTO	8.25	3.94	BY PROTMAP: gi|472588572|gb|EMS26044.1| paired amphipathic helix protein Sin3a [Rhodosporidium toruloides NP11] gi|647396361|emb|CDR38474.1| RHTO0S03e09912g1_1 [Rhodosporidium toruloides] OS=Rhodosporidium toruloides OX=528...		YNB	120 h
A0A0K3CMW5|A0A0K3CMW5_RHOTO	4.73	3.93	BY PROTMAP: gi|472581364|gb|EMS19103.1| DnaJ family protein [Rhodosporidium toruloides NP11] gi|647395449|emb|CDR36869.1| RHTO0S02e07910g1_1 [Rhodosporidium toruloides] OS=Rhodosporidium toruloides OX=5286 GN=FGENESH: predi...		YNB	120 h
A0A0K3CH13|A0A0K3CH13_RHOTO	2.75	3.93	BY PROTMAP: gi|472587559|gb|EMS25055.1| Pab1 binding protein [Rhodosporidium toruloides NP11] gi|647398607|emb|CDR42659.1| RHTO0S07e02674g1_1 [Rhodosporidium toruloides] OS=Rhodosporidium toruloides OX=5286 GN=FGENESH: pred...		YPD	120 h
A0A2T0A059|A0A2T0A059_RHOTO	5.1	3.92	Eukaryotic rRNA processing (Fragment) OS=Rhodosporidium toruloides OX=5286 GN=AAT19DRAFT_10255 PE=3 SV=1		YPD	120 h
A0A2T0A9D1|A0A2T0A9D1_RHOTO	10.07	3.91	AMPK1_CBM domain-containing protein OS=Rhodosporidium toruloides OX=5286 GN=AAT19DRAFT_14961 PE=4 SV=1		YNB	120 h
A0A2T0A540|A0A2T0A540_RHOTO	19.47	3.91	HDAC_interact domain-containing protein OS=Rhodosporidium toruloides OX=5286 GN=AAT19DRAFT_15878 PE=4 SV=1		YNB	120 h
A0A2T0A4G7|A0A2T0A4G7_RHOTO	9.5	3.9	Saccharopine dehydrogenase-domain containing protein OS=Rhodosporidium toruloides OX=5286 GN=AAT19DRAFT_16833 PE=3 SV=1	AA Biosynthesis	YNB	120 h
A0A2T0AAA6|A0A2T0AAA6_RHOTO	3.6	3.9	Alcohol acetyltransferase OS=Rhodosporidium toruloides OX=5286 GN=AAT19DRAFT_13960 PE=4 SV=1		YPD	120 h
A0A2T0ABB0|A0A2T0ABB0_RHOTO	6.43	3.9	GPI inositol-deacylase OS=Rhodosporidium toruloides OX=5286 GN=AAT19DRAFT_14317 PE=3 SV=1		YNB	120 h
A0A0K3CGM3|A0A0K3CGM3_RHOTO	20.36	3.9	Phosphoribosylformylglycinamidine synthase OS=Rhodosporidium toruloides OX=5286 GN=FGENESH: predicted gene_6.483 PE=3 SV=1		YNB	120 h
A0A0K3CR85|A0A0K3CR85_RHOTO	4.11	3.89	BY PROTMAP: gi|472581205|gb|EMS18954.1| MFS transporter sugar transporter [Rhodosporidium toruloides NP11] gi|647402851|emb|CDR49053.1| RHTO0S22e02124g1_1 [Rhodosporidium toruloides] OS=Rhodosporidium toruloides OX=5286 GN...		YPD	120 h
A0A2T0AF93|A0A2T0AF93_RHOTO	14.27	3.88	Homoserine dehydrogenase OS=Rhodosporidium toruloides OX=5286 GN=AAT19DRAFT_12080 PE=3 SV=1	AA Biosynthesis	YNB	120 h
A0A2T0A0G7|A0A2T0A0G7_RHOTO	11.81	3.87	Kelch repeat protein OS=Rhodosporidium toruloides OX=5286 GN=AAT19DRAFT_10364 PE=4 SV=1		YNB	120 h
A0A0K3CAK5|A0A0K3CAK5_RHOTO	2.56	3.85	BY PROTMAP: gi|342319848|gb|EGU11793.1| GTPase-activating protein gyp7 [Rhodotorula glutinis ATCC 204091] OS=Rhodosporidium toruloides OX=5286 GN=FGENESH: predicted gene_3.215 PE=4 SV=1		YPD	120 h
A0A0K3C9R9|A0A0K3C9R9_RHOTO	25.82	3.85	Glycoside hydrolase family 13 protein OS=Rhodosporidium toruloides OX=5286 GN=FGENESH: predicted gene_2.643 PE=4 SV=1		YNB	120 h
A0A0K3C8J6|A0A0K3C8J6_RHOTO	4.87	3.84	Kynurenine 3-monooxygenase OS=Rhodosporidium toruloides OX=5286 GN=FGENESH: predicted gene_1.803 PE=3 SV=1	AA Metablism	YNB	120 h
A0A2T0A6R4|A0A2T0A6R4_RHOTO	9.5	3.84	Ubiquitin fusion degradation protein UFD1-domain containing protein OS=Rhodosporidium toruloides OX=5286 GN=AAT19DRAFT_15275 PE=3 SV=1		YPD	48 h
A0A0K3CAX2|A0A0K3CAX2_RHOTO	8.52	3.84	BY PROTMAP: gi|472582375|gb|EMS20067.1| cytochrome P450 family 51 (Sterol 14-demethylase) [Rhodosporidium toruloides NP11] gi|647400280|emb|CDR45607.1| RHTO0S11e02542g1_1 [Rhodosporidium toruloides] OS=Rhodosporidium torul...		YNB	120 h
A0A2T0A3L0|A0A2T0A3L0_RHOTO	9.5	3.84	Valine--tRNA ligase OS=Rhodosporidium toruloides OX=5286 GN=AAT19DRAFT_16528 PE=3 SV=1		YNB	120 h
A0A2T0AEL0|A0A2T0AEL0_RHOTO	200	3.83	Isoleucine--tRNA ligase OS=Rhodosporidium toruloides OX=5286 GN=AAT19DRAFT_13446 PE=4 SV=1		YNB	120 h
A0A0K3CQS3|A0A0K3CQS3_RHOTO	5.38	3.82	Alpha/Beta hydrolase fold OS=Rhodosporidium toruloides OX=5286 GN=FGENESH: predicted gene_15.199 PE=4 SV=1		YPD	120 h
A0A2T0AHA5|A0A2T0AHA5_RHOTO	9.5	3.82	Thioesterase/thiol ester dehydrase-isomerase OS=Rhodosporidium toruloides OX=5286 GN=AAT19DRAFT_8456 PE=4 SV=1		YNB	120 h
A0A2T0AJC7|A0A2T0AJC7_RHOTO	9.5	3.82	UDP-glucose:glycoprotein glucosyltransferase OS=Rhodosporidium toruloides OX=5286 GN=AAT19DRAFT_9128 PE=4 SV=1		YNB	120 h
A0A2T0A013|A0A2T0A013_RHOTO	4.96	3.81	PH domain-containing protein OS=Rhodosporidium toruloides OX=5286 GN=AAT19DRAFT_10204 PE=4 SV=1		YNB	120 h
A0A2T0A961|A0A2T0A961_RHOTO	9.5	3.81	SYNRG OS=Rhodosporidium toruloides OX=5286 GN=AAT19DRAFT_14906 PE=4 SV=1		YPD	120 h
A0A0K3CKN2|A0A0K3CKN2_RHOTO	5.69	3.8	BY PROTMAP: gi|342320577|gb|EGU12517.1| Polysaccharide lyase family 14 protein [Rhodotorula glutinis ATCC 204091] OS=Rhodosporidium toruloides OX=5286 GN=FGENESH: predicted gene_7.12 PE=4 SV=1		YPD	120 h
A0A0K3C723|A0A0K3C723_RHOTO	7.26	3.8	Chitin synthase OS=Rhodosporidium toruloides OX=5286 GN=FGENESH: predicted gene_1.126 PE=3 SV=1		YNB	120 h
A0A0K3CMU5|A0A0K3CMU5_RHOTO	3.44	3.78	Amino_oxidase domain-containing protein OS=Rhodosporidium toruloides OX=5286 GN=FGENESH: predicted gene_8.217 PE=4 SV=1		YPD	120 h
A0A0K3CES7|A0A0K3CES7_RHOTO	5.73	3.75	Acyl-coenzyme A oxidase OS=Rhodosporidium toruloides OX=5286 GN=FGENESH: predicted gene_3.13 PE=3 SV=1	Fatty acid degradation/Biosynthesis of unsaturated fatty acids/Peroxisome/Autophagy	YPD	120 h
A0A0K3CMA6|A0A0K3CMA6_RHOTO	14.97	3.74	Methylcrotonoyl-CoA carboxylase OS=Rhodosporidium toruloides OX=5286 GN=FGENESH: predicted gene_8.7 PE=3 SV=1	AA Metabolism/cell proliferation	YNB	120 h
A0A2T0AHX4|A0A2T0AHX4_RHOTO	22.01	3.74	Fatty acid synthase OS=Rhodosporidium toruloides OX=5286 GN=AAT19DRAFT_8670 PE=4 SV=1	Fatty acid biosynthesis	YNB	120 h
A0A0K3CGC3|A0A0K3CGC3_RHOTO	5.04	3.73	BY PROTMAP: gi|472587754|gb|EMS25250.1| plasma membrane protein [Rhodosporidium toruloides NP11] gi|647398814|emb|CDR43048.1| RHTO0S07e07294g1_1 [Rhodosporidium toruloides] OS=Rhodosporidium toruloides OX=5286 GN=FGENESH: p...		YNB	120 h
A0A2T0A8L8|A0A2T0A8L8_RHOTO	6.11	3.73	eRF1_1 domain-containing protein OS=Rhodosporidium toruloides OX=5286 GN=AAT19DRAFT_14707 PE=3 SV=1		YNB	120 h
A0A0K3CJZ6|A0A0K3CJZ6_RHOTO	4.48	3.72	BY PROTMAP: gi|342321242|gb|EGU13176.1| putative Microtubule-associated protein [Rhodotorula glutinis ATCC 204091] OS=Rhodosporidium toruloides OX=5286 GN=FGENESH: predicted gene_9.470 PE=4 SV=1		YNB	120 h
A0A0K3CEQ4|A0A0K3CEQ4_RHOTO	3.35	3.72	BY PROTMAP: gi|472584705|gb|EMS22291.1| exosome complex component CSL4 [Rhodosporidium toruloides NP11] gi|647399188|emb|CDR43717.1| RHTO0S08e04874g1_1 [Rhodosporidium toruloides] OS=Rhodosporidium toruloides OX=5286 GN=FGE...		YPD	120 h
A0A0K3CCH3|A0A0K3CCH3_RHOTO	4.53	3.71	Phenylalanine--tRNA ligase OS=Rhodosporidium toruloides OX=5286 GN=FGENESH: predicted gene_3.572 PE=3 SV=1		YNB	48 h
A0A2T0AGM0|A0A2T0AGM0_RHOTO	8.55	3.7	Armadillo-type fold OS=Rhodosporidium toruloides OX=5286 GN=AAT19DRAFT_12548 PE=3 SV=1		YNB	120 h
A0A2T0A9I2|A0A2T0A9I2_RHOTO	9.5	3.7	RNA-binding protein OS=Rhodosporidium toruloides OX=5286 GN=AAT19DRAFT_15030 PE=4 SV=1		YPD	120 h
A0A0K3CF42|A0A0K3CF42_RHOTO	4.93	3.69	Histidine phosphatase superfamily OS=Rhodosporidium toruloides OX=5286 GN=FGENESH: predicted gene_3.113 PE=4 SV=1		YPD	120 h
A0A0K3CBN1|A0A0K3CBN1_RHOTO	6.9	3.69	BY PROTMAP: gi|342320093|gb|EGU12036.1| Oxidoreductase 2OG-Fe(II) oxygenase family [Rhodotorula glutinis ATCC 204091] OS=Rhodosporidium toruloides OX=5286 GN=FGENESH: predicted gene_3.359 PE=3 SV=1		YNB	120 h
A0A0K3C9X3|A0A0K3C9X3_RHOTO	12.07	3.69	BY PROTMAP: gi|472587421|gb|EMS24920.1| DNA helicase [Rhodosporidium toruloides NP11] gi|647401353|emb|CDR47527.1| RHTO0S14e04874g1_1 [Rhodosporidium toruloides] OS=Rhodosporidium toruloides OX=5286 GN=FGENESH: predicted ge...		YNB	120 h
A0A0K3CB90|A0A0K3CB90_RHOTO	9.5	3.68	RING-type domain-containing protein OS=Rhodosporidium toruloides OX=5286 GN=FGENESH: predicted gene_3.209 PE=4 SV=1		YNB	120 h
A0A0K3CQW1|A0A0K3CQW1_RHOTO	5.22	3.67	BY PROTMAP: gi|342319160|gb|EGU11110.1| putative GNAT family acetyltransferase [Rhodotorula glutinis ATCC 204091] OS=Rhodosporidium toruloides OX=5286 GN=FGENESH: predicted gene_10.294 PE=4 SV=1		YPD	120 h
A0A2T0A4S0|A0A2T0A4S0_RHOTO	3.46	3.67	DUF2470 domain-containing protein OS=Rhodosporidium toruloides OX=5286 GN=AAT19DRAFT_15772 PE=4 SV=1		YPD	120 h
A0A0K3C6A2|A0A0K3C6A2_RHOTO	9.5	3.67	Uridine kinase OS=Rhodosporidium toruloides OX=5286 GN=FGENESH: predicted gene_1.234 PE=3 SV=1		YNB	120 h
A0A0K3CFK0|A0A0K3CFK0_RHOTO	5.12	3.66	BY PROTMAP: gi|472586600|gb|EMS24119.1| endothelin-converting enzyme metalloendopeptidase [Rhodosporidium toruloides NP11] gi|647398005|emb|CDR41541.1| RHTO0S06e02828g1_1 [Rhodosporidium toruloides] OS=Rhodosporidium torul...		YPD	120 h
A0A2T0ADC4|A0A2T0ADC4_RHOTO	5.62	3.66	GOLD domain-containing protein OS=Rhodosporidium toruloides OX=5286 GN=AAT19DRAFT_13030 PE=3 SV=1		YNB	48 h
A0A2T0A7N4|A0A2T0A7N4_RHOTO	4.97	3.66	MARVEL domain-containing protein OS=Rhodosporidium toruloides OX=5286 GN=AAT19DRAFT_15574 PE=4 SV=1		YNB	120 h
A0A2S9ZXJ2|A0A2S9ZXJ2_RHOTO	5.2	3.64	Dehydrogenase OS=Rhodosporidium toruloides OX=5286 GN=AAT19DRAFT_11200 PE=3 SV=1		YPD	120 h
A0A2T0AI08|A0A2T0AI08_RHOTO	9.5	3.63	Succinate-semialdehyde dehydrogenase OS=Rhodosporidium toruloides OX=5286 GN=AAT19DRAFT_8692 PE=3 SV=1	AA Metabolism	YPD	48 h
A0A2S9ZVL0|A0A2S9ZVL0_RHOTO	11.38	3.63	26S proteasome non-ATPase regulatory subunit 3 OS=Rhodosporidium toruloides OX=5286 GN=AAT19DRAFT_11805 PE=3 SV=1	Proteasome	YNB	120 h
A0A2T0A633|A0A2T0A633_RHOTO	3.02	3.62	3-oxo-5-alpha-steroid 4-dehydrogenase-domain containing protein OS=Rhodosporidium toruloides OX=5286 GN=AAT19DRAFT_16241 PE=3 SV=1	fatty acid elongation/Biosynthesis of unsaturated fatty acids	YPD	48 h
A0A0K3CJN3|A0A0K3CJN3_RHOTO	8.74	3.62	BY PROTMAP: gi|472583055|gb|EMS20717.1| GTPase activating protein [Rhodosporidium toruloides NP11] gi|647396609|emb|CDR39048.1| RHTO0S04e00122g1_1 [Rhodosporidium toruloides] OS=Rhodosporidium toruloides OX=5286 GN=FGENESH:...		YNB	120 h
A0A2T0AHX4|A0A2T0AHX4_RHOTO	5.53	3.61	Fatty acid synthase OS=Rhodosporidium toruloides OX=5286 GN=AAT19DRAFT_8670 PE=4 SV=1	Fatty acid biosynthesis	YNB	48 h
A0A2T0AG38|A0A2T0AG38_RHOTO	3.75	3.61	Inosine/uridine-preferring nucleoside hydrolase domain-containing protein OS=Rhodosporidium toruloides OX=5286 GN=AAT19DRAFT_12384 PE=3 SV=1		YPD	120 h
A0A2S9ZYG9|A0A2S9ZYG9_RHOTO	2.67	3.6	Lipoprotein OS=Rhodosporidium toruloides OX=5286 GN=AAT19DRAFT_10957 PE=4 SV=1		YPD	48 h
A0A2T0A4B7|A0A2T0A4B7_RHOTO	13.35	3.6	Legume-like lectin family-domain containing protein OS=Rhodosporidium toruloides OX=5286 GN=AAT19DRAFT_16700 PE=4 SV=1		YNB	120 h
A0A2T0AHZ7|A0A2T0AHZ7_RHOTO	9.5	3.6	Transmembrane protein OS=Rhodosporidium toruloides OX=5286 GN=AAT19DRAFT_8668 PE=4 SV=1		YNB	120 h
A0A0K3C8H0|A0A0K3C8H0_RHOTO	4.3	3.59	BY PROTMAP: gi|472586638|gb|EMS24157.1| U2-associated protein SR140 [Rhodosporidium toruloides NP11] gi|647398047|emb|CDR41640.1| RHTO0S06e03752g1_1 [Rhodosporidium toruloides] OS=Rhodosporidium toruloides OX=5286 GN=FGENES...		YNB	120 h
A0A2T0A2Z8|A0A2T0A2Z8_RHOTO	13.16	3.58	Proliferating cell nuclear antigen OS=Rhodosporidium toruloides OX=5286 GN=AAT19DRAFT_16318 PE=3 SV=1	Apoptosis/Cell Cycle	YNB	120 h
A0A0K3CKU5|A0A0K3CKU5_RHOTO	3.19	3.58	ATPase V1/A1 complex subunit E OS=Rhodosporidium toruloides OX=5286 GN=FGENESH: predicted gene_10.281 PE=3 SV=1	TOR/Phagosome	YNB	48 h
A0A0K3CRI7|A0A0K3CRI7_RHOTO	7.04	3.58	BY PROTMAP: gi|647396479|emb|CDR38723.1| RHTO0S03e12574g1_1 [Rhodosporidium toruloides] OS=Rhodosporidium toruloides OX=5286 GN=FGENESH: predicted gene_17.26 PE=4 SV=1		YNB	120 h
A0A0K3CSG9|A0A0K3CSG9_RHOTO	22.83	3.58	Carboxylic ester hydrolase OS=Rhodosporidium toruloides OX=5286 GN=FGENESH: predicted gene_17.189 PE=3 SV=1		YNB	120 h
A0A0K3CLK9|A0A0K3CLK9_RHOTO	2.55	3.57	Probable electron transfer flavoprotein subunit beta OS=Rhodosporidium toruloides OX=5286 GN=FGENESH: predicted gene_11.175 PE=3 SV=1		YNB	48 h
A0A2T0AI90|A0A2T0AI90_RHOTO	2.34	3.57	Proteophosphoglycan ppg4 OS=Rhodosporidium toruloides OX=5286 GN=AAT19DRAFT_8805 PE=4 SV=1		YPD	120 h
A0A2T0A0I1|A0A2T0A0I1_RHOTO	200	3.56	Amino_oxidase domain-containing protein OS=Rhodosporidium toruloides OX=5286 GN=AAT19DRAFT_10370 PE=4 SV=1		YNB	120 h
A0A0K3C6N6|A0A0K3C6N6_RHOTO	5.98	3.56	DUF4149 domain-containing protein OS=Rhodosporidium toruloides OX=5286 GN=FGENESH: predicted gene_1.158 PE=4 SV=1		YPD	120 h
A0A2T0A9D3|A0A2T0A9D3_RHOTO	3.78	3.55	Adaptin N terminal region-domain containing protein OS=Rhodosporidium toruloides OX=5286 GN=AAT19DRAFT_14879 PE=3 SV=1	Endocytosis	YNB	120 h
A0A0K3CHD2|A0A0K3CHD2_RHOTO	10.39	3.55	Actin cytoskeleton organization protein OS=Rhodosporidium toruloides OX=5286 GN=FGENESH: predicted gene_7.191 PE=3 SV=1		YNB	120 h
A0A0K3C8X4|A0A0K3C8X4_RHOTO	2.32	3.55	BY PROTMAP: gi|472581956|gb|EMS19664.1| minichromosome maintenance protein 1 [Rhodosporidium toruloides NP11] gi|647395003|emb|CDR36239.1| RHTO0S01e17282g1_1 [Rhodosporidium toruloides] OS=Rhodosporidium toruloides OX=5286 ...		YPD	120 h
A0A2T0AHQ8|A0A2T0AHQ8_RHOTO	26.69	3.54	Mannose-6-phosphate isomerase OS=Rhodosporidium toruloides OX=5286 GN=AAT19DRAFT_8607 PE=3 SV=1		YNB	120 h
A0A0K3CN25|A0A0K3CN25_RHOTO	2.32	3.54	Protein YIP OS=Rhodosporidium toruloides OX=5286 GN=FGENESH: predicted gene_11.222 PE=3 SV=1		YPD	120 h
A0A2T0AHQ1|A0A2T0AHQ1_RHOTO	2.04	3.53	DUF726-domain-containing protein OS=Rhodosporidium toruloides OX=5286 GN=AAT19DRAFT_8591 PE=3 SV=1		YPD	48 h
A0A0K3CE60|A0A0K3CE60_RHOTO	9.5	3.53	Vacuolar protein 8 OS=Rhodosporidium toruloides OX=5286 GN=FGENESH: predicted gene_6.1 PE=3 SV=1		YPD	48 h
A0A2S9ZW12|A0A2S9ZW12_RHOTO	23.02	3.53	Integral membrane protein OS=Rhodosporidium toruloides OX=5286 GN=AAT19DRAFT_11598 PE=4 SV=1		YNB	120 h
A0A0K3CJL1|A0A0K3CJL1_RHOTO	2.35	3.52	Mitochondrial import receptor subunit tom20 OS=Rhodosporidium toruloides OX=5286 GN=FGENESH: predicted gene_11.216 PE=3 SV=1		YPD	48 h
A0A2S9ZX10|A0A2S9ZX10_RHOTO	2.53	3.51	PWI domain-containing protein OS=Rhodosporidium toruloides OX=5286 GN=AAT19DRAFT_11531 PE=4 SV=1		YPD	48 h
A0A0K3CQQ8|A0A0K3CQQ8_RHOTO	11.2	3.51	Alpha/Beta hydrolase fold OS=Rhodosporidium toruloides OX=5286 GN=FGENESH: predicted gene_15.184 PE=4 SV=1		YNB	120 h
A0A0K3CAQ3|A0A0K3CAQ3_RHOTO	6.45	3.5	Dipeptidyl-peptidase V OS=Rhodosporidium toruloides OX=5286 GN=FGENESH: predicted gene_3.39 PE=3 SV=1		YNB	48 h
A0A0K3CLC3|A0A0K3CLC3_RHOTO	16.99	3.49	BY PROTMAP: gi|342320484|gb|EGU12424.1| Cyclin-dependent protein kinase inhibitor [Rhodotorula glutinis ATCC 204091] OS=Rhodosporidium toruloides OX=5286 GN=FGENESH: predicted gene_7.247 PE=4 SV=1	Cell cycle	YNB	120 h
A0A0K3CB42|A0A0K3CB42_RHOTO	22.6	3.48	Imidazole acetol-phosphate transaminase OS=Rhodosporidium toruloides OX=5286 GN=FGENESH: predicted gene_3.420 PE=3 SV=1	AA Biosynthesis	YNB	120 h
A0A0K3C8W4|A0A0K3C8W4_RHOTO	3.42	3.48	Alba domain-containing protein OS=Rhodosporidium toruloides OX=5286 GN=FGENESH: predicted gene_3.506 PE=4 SV=1		YPD	120 h
A0A0K3CAQ3|A0A0K3CAQ3_RHOTO	24.87	3.48	Dipeptidyl-peptidase V OS=Rhodosporidium toruloides OX=5286 GN=FGENESH: predicted gene_3.39 PE=3 SV=1		YNB	120 h
A0A2T0AF17|A0A2T0AF17_RHOTO	7.51	3.48	Glycosyltransferase family 31 protein OS=Rhodosporidium toruloides OX=5286 GN=AAT19DRAFT_12017 PE=4 SV=1		YNB	120 h
A0A2T0AIP8|A0A2T0AIP8_RHOTO	12.92	3.48	PH domain-containing protein OS=Rhodosporidium toruloides OX=5286 GN=AAT19DRAFT_8956 PE=4 SV=1		YNB	120 h
A0A2T0A1D2|A0A2T0A1D2_RHOTO	6.28	3.46	Phosphoglycerate mutase OS=Rhodosporidium toruloides OX=5286 GN=AAT19DRAFT_9910 PE=3 SV=1	AA Biosynthesis	YNB	48 h
A0A2T0A2N0|A0A2T0A2N0_RHOTO	200	3.46	Glucose-6-phosphate isomerase OS=Rhodosporidium toruloides OX=5286 GN=AAT19DRAFT_9589 PE=3 SV=1		YNB	120 h
A0A2S9ZWZ7|A0A2S9ZWZ7_RHOTO	10.67	3.46	N-acetyltransferase domain-containing protein (Fragment) OS=Rhodosporidium toruloides OX=5286 GN=AAT19DRAFT_11507 PE=4 SV=1		YNB	120 h
A0A0K3C4R3|A0A0K3C4R3_RHOTO	9.5	3.46	Signal recognition particle subunit SRP14 OS=Rhodosporidium toruloides OX=5286 GN=FGENESH: predicted gene_1.490 PE=3 SV=1		YPD	120 h
A0A0K3CIL0|A0A0K3CIL0_RHOTO	6.51	3.45	BY PROTMAP: gi|472580654|gb|EMS18438.1| Chromo domain containing protein [Rhodosporidium toruloides NP11] gi|647397141|emb|CDR39941.1| RHTO0S04e12310g1_1 [Rhodosporidium toruloides] OS=Rhodosporidium toruloides OX=5286 GN=F...		YNB	120 h
A0A0K3CQM6|A0A0K3CQM6_RHOTO	17.22	3.45	Exportin-T OS=Rhodosporidium toruloides OX=5286 GN=FGENESH: predicted gene_15.149 PE=3 SV=1		YNB	120 h
A0A0K3C8C3|A0A0K3C8C3_RHOTO	5.41	3.45	PITH domain-domain containing protein OS=Rhodosporidium toruloides OX=5286 GN=FGENESH: predicted gene_2.143 PE=3 SV=1		YPD	120 h
A0A2T0ABX6|A0A2T0ABX6_RHOTO	4.66	3.45	Precorrin-2 dehydrogenase OS=Rhodosporidium toruloides OX=5286 GN=AAT19DRAFT_13569 PE=4 SV=1		YPD	120 h
A0A2T0AFZ5|A0A2T0AFZ5_RHOTO	9.5	3.44	Vacuolar protein sorting-associated protein OS=Rhodosporidium toruloides OX=5286 GN=AAT19DRAFT_12350 PE=3 SV=1		YNB	120 h
A0A0K3CJY7|A0A0K3CJY7_RHOTO	9.5	3.42	Structural maintenance of chromosomes protein OS=Rhodosporidium toruloides OX=5286 GN=FGENESH: predicted gene_9.460 PE=3 SV=1	Cell cycle	YNB	120 h
A0A2T0A626|A0A2T0A626_RHOTO	4.58	3.41	Prephenate dehydrogenase OS=Rhodosporidium toruloides OX=5286 GN=AAT19DRAFT_16225 PE=4 SV=1	AA Biosynthesis	YPD	48 h
A0A0K3CDP7|A0A0K3CDP7_RHOTO	7.78	3.41	Aminoimidazole ribonucleotide synthetase OS=Rhodosporidium toruloides OX=5286 GN=FGENESH: predicted gene_5.449 PE=3 SV=1		YNB	120 h
A0A0K3CKB9|A0A0K3CKB9_RHOTO	3.01	3.41	BY PROTMAP: gi|472583157|gb|EMS20811.1| subtilisin-like protease [Rhodosporidium toruloides NP11] gi|647397380|emb|CDR40356.1| RHTO0S05e02190g1_1 [Rhodosporidium toruloides] OS=Rhodosporidium toruloides OX=5286 GN=FGENESH: ...		YPD	120 h
A0A0K3CI39|A0A0K3CI39_RHOTO	3.14	3.4	BY PROTMAP: gi|342319276|gb|EGU11226.1| putative Ribosomal protein [Rhodotorula glutinis ATCC 204091] OS=Rhodosporidium toruloides OX=5286 GN=FGENESH: predicted gene_10.2 PE=3 SV=1	ribosome	YPD	48 h
A0A2T0A015|A0A2T0A015_RHOTO	19.78	3.39	Mitochondrial peroxiredoxin prx1 OS=Rhodosporidium toruloides OX=5286 GN=AAT19DRAFT_10200 PE=3 SV=1		YNB	120 h
A0A0K3CT02|A0A0K3CT02_RHOTO	4.11	3.37	Non-specific serine/threonine protein kinase OS=Rhodosporidium toruloides OX=5286 GN=FGENESH: predicted gene_13.12 PE=3 SV=1	Ribosome biogenesis	YNB	120 h
A0A2T0A4Y4|A0A2T0A4Y4_RHOTO	4.14	3.37	Acetamidase/Formamidase OS=Rhodosporidium toruloides OX=5286 GN=AAT19DRAFT_15806 PE=4 SV=1		YPD	120 h
A0A2S9ZZ45|A0A2S9ZZ45_RHOTO	6.88	3.37	Oligosaccharide translocation protein RFT1 (Fragment) OS=Rhodosporidium toruloides OX=5286 GN=AAT19DRAFT_10554 PE=3 SV=1		YNB	120 h
A0A0K3CCW5|A0A0K3CCW5_RHOTO	9.5	3.36	Pyridoxal phosphate-dependent transferase OS=Rhodosporidium toruloides OX=5286 GN=FGENESH: predicted gene_6.377 PE=4 SV=1	AA Biosynthesis	YPD	48 h
A0A0K3C5R0|A0A0K3C5R0_RHOTO	18.56	3.36	Phosphotransferase OS=Rhodosporidium toruloides OX=5286 GN=FGENESH: predicted gene_2.69 PE=3 SV=1		YNB	120 h
A0A0K3CNI8|A0A0K3CNI8_RHOTO	9.73	3.35	BY PROTMAP: gi|342319537|gb|EGU11485.1| RAD26-like SNF2 family DNA-dependent ATPase [Rhodotorula glutinis ATCC 204091] OS=Rhodosporidium toruloides OX=5286 GN=FGENESH: predicted gene_13.234 PE=4 SV=1		YNB	120 h
A0A2S9ZXJ2|A0A2S9ZXJ2_RHOTO	2.98	3.35	Dehydrogenase OS=Rhodosporidium toruloides OX=5286 GN=AAT19DRAFT_11200 PE=3 SV=1		YNB	48 h
A0A2T0AGM2|A0A2T0AGM2_RHOTO	6.58	3.34	CNH domain-domain containing protein OS=Rhodosporidium toruloides OX=5286 GN=AAT19DRAFT_12571 PE=4 SV=1		YNB	120 h
A0A2T0AG56|A0A2T0AG56_RHOTO	4	3.34	Major facilitator superfamily domain-containing protein OS=Rhodosporidium toruloides OX=5286 GN=AAT19DRAFT_12388 PE=4 SV=1		YNB	120 h
A0A0K3C7H8|A0A0K3C7H8_RHOTO	2.8	3.33	BY PROTMAP: gi|647401354|emb|CDR47528.1| RHTO0S14e04896g1_1 [Rhodosporidium toruloides] OS=Rhodosporidium toruloides OX=5286 GN=FGENESH: predicted gene_2.699 PE=4 SV=1		YNB	48 h
A0A0K3CK79|A0A0K3CK79_RHOTO	3.98	3.33	KRI1-like family C-terminal-domain containing protein OS=Rhodosporidium toruloides OX=5286 GN=FGENESH: predicted gene_9.304 PE=3 SV=1		YNB	120 h
A0A0K3C795|A0A0K3C795_RHOTO	3.68	3.33	Neuroguidin OS=Rhodosporidium toruloides OX=5286 GN=FGENESH: predicted gene_1.176 PE=4 SV=1		YPD	120 h
A0A2T0A4J9|A0A2T0A4J9_RHOTO	4.65	3.33	NIPSNAP-domain containing protein OS=Rhodosporidium toruloides OX=5286 GN=AAT19DRAFT_15695 PE=3 SV=1		YPD	120 h
A0A0K3CDI2|A0A0K3CDI2_RHOTO	4.4	3.33	Eukaryotic translation initiation factor 3 subunit D OS=Rhodosporidium toruloides OX=5286 GN=FGENESH: predicted gene_5.16 PE=3 SV=1	translation	YNB	48 h
A0A2T0AC10|A0A2T0AC10_RHOTO	4.99	3.32	Acyltransferase ChoActase/COT/CPT OS=Rhodosporidium toruloides OX=5286 GN=AAT19DRAFT_13580 PE=3 SV=1	Peroxisome	YPD	120 h
A0A0K3CQT1|A0A0K3CQT1_RHOTO	4.79	3.32	BY PROTMAP: gi|472588650|gb|EMS26122.1| histone-binding protein RBBP4 [Rhodosporidium toruloides NP11] gi|647396439|emb|CDR38641.1| RHTO0S03e11672g1_1 [Rhodosporidium toruloides] OS=Rhodosporidium toruloides OX=5286 GN=FGEN...		YNB	120 h
A0A0K3CEQ6|A0A0K3CEQ6_RHOTO	2.59	3.32	NAD(P)-binding protein OS=Rhodosporidium toruloides OX=5286 GN=FGENESH: predicted gene_6.196 PE=3 SV=1		YNB	48 h
A0A2S9ZXF2|A0A2S9ZXF2_RHOTO	9.5	3.31	Urease OS=Rhodosporidium toruloides OX=5286 GN=AAT19DRAFT_11207 PE=3 SV=1	Arginine Biosynthesis	YPD	48 h
A0A2S9ZVX5|A0A2S9ZVX5_RHOTO	4.2	3.31	Aldo/keto reductase OS=Rhodosporidium toruloides OX=5286 GN=aldR PE=2 SV=1		YNB	120 h
A0A0K3CC49|A0A0K3CC49_RHOTO	2.68	3.31	BY PROTMAP: gi|342319596|gb|EGU11543.1| putative Purine-cytosine permease [Rhodotorula glutinis ATCC 204091] OS=Rhodosporidium toruloides OX=5286 GN=FGENESH: predicted gene_6.72 PE=3 SV=1		YPD	48 h
A0A0K3C818|A0A0K3C818_RHOTO	9.5	3.31	tRNA (adenine(58)-N(1))-methyltransferase non-catalytic subunit TRM6 OS=Rhodosporidium toruloides OX=5286 GN=FGENESH: predicted gene_1.501 PE=3 SV=1		YPD	120 h
A0A0K3CH58|A0A0K3CH58_RHOTO	4.45	3.3	BY PROTMAP: gi|342320510|gb|EGU12450.1| Serine/arginine repetitive matrix protein 2 [Rhodotorula glutinis ATCC 204091] OS=Rhodosporidium toruloides OX=5286 GN=FGENESH: predicted gene_7.178 PE=4 SV=1		YPD	120 h
A0A0K3CBU1|A0A0K3CBU1_RHOTO	3.95	3.3	Dolichol-phosphate mannosyltransferase subunit 1 OS=Rhodosporidium toruloides OX=5286 GN=FGENESH: predicted gene_3.650 PE=3 SV=1		YNB	120 h
A0A2T0AB60|A0A2T0AB60_RHOTO	4.08	3.3	PRTase-like protein OS=Rhodosporidium toruloides OX=5286 GN=AAT19DRAFT_14241 PE=4 SV=1		YNB	48 h
A0A0K3CPJ6|A0A0K3CPJ6_RHOTO	5.32	3.29	BY PROTMAP: gi|342319051|gb|EGU11003.1| Proteophosphoglycan ppg4 [Rhodotorula glutinis ATCC 204091] OS=Rhodosporidium toruloides OX=5286 GN=FGENESH: predicted gene_14.33 PE=4 SV=1		YPD	120 h
A0A061ALP8|A0A061ALP8_RHOTO	80.07	3.29	Peptidyl-prolyl cis-trans isomerase OS=Rhodosporidium toruloides OX=5286 GN=AAT19DRAFT_15852 PE=3 SV=1		YNB	120 h
A0A2T0A415|A0A2T0A415_RHOTO	9.5	3.29	Sulfate transporter family-domain containing protein OS=Rhodosporidium toruloides OX=5286 GN=AAT19DRAFT_16682 PE=3 SV=1		YNB	120 h
A0A0K3CJG4|A0A0K3CJG4_RHOTO	7.78	3.28	BY PROTMAP: gi|647399587|emb|CDR44466.1| RHTO0S09e04632g1_1 [Rhodosporidium toruloides] OS=Rhodosporidium toruloides OX=5286 GN=FGENESH: predicted gene_11.156 PE=4 SV=1		YNB	120 h
A0A2T0A6Z0|A0A2T0A6Z0_RHOTO	7.11	3.28	Endonuclease/exonuclease/phosphatase OS=Rhodosporidium toruloides OX=5286 GN=AAT19DRAFT_15253 PE=4 SV=1		YNB	120 h
A0A0K3CQE5|A0A0K3CQE5_RHOTO	4.89	3.28	FACT complex subunit POB3 OS=Rhodosporidium toruloides OX=5286 GN=FGENESH: predicted gene_14.111 PE=3 SV=1		YNB	120 h
A0A0K3C8S1|A0A0K3C8S1_RHOTO	10.97	3.28	Golgi apparatus membrane protein TVP38 OS=Rhodosporidium toruloides OX=5286 GN=FGENESH: predicted gene_3.446 PE=3 SV=1		YNB	120 h
A0A2S9ZZI8|A0A2S9ZZI8_RHOTO	2.83	3.27	DNA-directed RNA polymerase subunit beta OS=Rhodosporidium toruloides OX=5286 GN=AAT19DRAFT_10709 PE=3 SV=1		YPD	48 h
A0A0K3C6L4|A0A0K3C6L4_RHOTO	3.06	3.27	BY PROTMAP: gi|472581536|gb|EMS19270.1| GTPase binding protein Rid1 [Rhodosporidium toruloides NP11] gi|647397011|emb|CDR39778.1| RHTO0S04e09252g1_1 [Rhodosporidium toruloides] OS=Rhodosporidium toruloides OX=5286 GN=FGENES...		YPD	120 h
A0A2T0AEI2|A0A2T0AEI2_RHOTO	9.5	3.27	Sulfate adenylyltransferase OS=Rhodosporidium toruloides OX=5286 GN=MET3 PE=3 SV=1		YNB	120 h
A0A0K3CHU8|A0A0K3CHU8_RHOTO	4.46	3.26	DNA mismatch repair protein MutS OS=Rhodosporidium toruloides OX=5286 GN=FGENESH: predicted gene_8.244 PE=4 SV=1		YPD	120 h
A0A061BIQ6|A0A061BIQ6_RHOTO	9.5	3.26	UDP-glucose 6-dehydrogenase OS=Rhodosporidium toruloides OX=5286 GN=FGENESH: predicted gene_18.7 PE=3 SV=1		YNB	120 h
A0A2T0ABG4|A0A2T0ABG4_RHOTO	10.36	3.25	CP-type G domain-containing protein OS=Rhodosporidium toruloides OX=5286 GN=AAT19DRAFT_14363 PE=4 SV=1	Ribosome biogenesis	YNB	120 h
A0A0K3C4X5|A0A0K3C4X5_RHOTO	8.86	3.25	BY PROTMAP: gi|472588457|gb|EMS25929.1| CRAL/TRIO domain-containing protein [Rhodosporidium toruloides NP11] gi|647396249|emb|CDR38273.1| RHTO0S03e07294g1_1 [Rhodosporidium toruloides] OS=Rhodosporidium toruloides OX=5286 G...		YNB	120 h
A0A2T0AJB9|A0A2T0AJB9_RHOTO	6.34	3.24	Nuclear pore complex protein OS=Rhodosporidium toruloides OX=5286 GN=AAT19DRAFT_9189 PE=3 SV=1		YNB	120 h
A0A2S9ZWJ3|A0A2S9ZWJ3_RHOTO	43.28	3.23	AAA domain-containing protein OS=Rhodosporidium toruloides OX=5286 GN=AAT19DRAFT_11767 PE=4 SV=1		YNB	120 h
A0A2S9ZWY5|A0A2S9ZWY5_RHOTO	16.64	3.23	DUF4110 domain-containing protein OS=Rhodosporidium toruloides OX=5286 GN=AAT19DRAFT_11499 PE=4 SV=1		YNB	120 h
A0A0K3CMZ7|A0A0K3CMZ7_RHOTO	14.2	3.23	Glucosidase 2 subunit beta OS=Rhodosporidium toruloides OX=5286 GN=FGENESH: predicted gene_12.93 PE=3 SV=1		YNB	120 h
A0A2S9ZZ22|A0A2S9ZZ22_RHOTO	9.5	3.23	Sugar phosphate phosphatase OS=Rhodosporidium toruloides OX=5286 GN=AAT19DRAFT_10513 PE=3 SV=1		YPD	120 h
A0A0K3CAK8|A0A0K3CAK8_RHOTO	11.55	3.22	Aflatoxin biosynthesis ketoreductase nor-1 OS=Rhodosporidium toruloides OX=5286 GN=FGENESH: predicted gene_1.47 PE=3 SV=1		YNB	120 h
A0A0K3CQE8|A0A0K3CQE8_RHOTO	9.05	3.22	AMP deaminase OS=Rhodosporidium toruloides OX=5286 GN=FGENESH: predicted gene_16.110 PE=3 SV=1		YNB	120 h
A0A2T0A0Q5|A0A2T0A0Q5_RHOTO	5.78	3.22	Protein kinase Ukc1p OS=Rhodosporidium toruloides OX=5286 GN=AAT19DRAFT_9701 PE=4 SV=1		YNB	120 h
A0A2S9ZY21|A0A2S9ZY21_RHOTO	2.48	3.21	AAA_23 domain-containing protein OS=Rhodosporidium toruloides OX=5286 GN=AAT19DRAFT_10801 PE=3 SV=1		YPD	120 h
A0A2T0A500|A0A2T0A500_RHOTO	9.13	3.21	Initiation factor 2 subunit family-domain containing protein OS=Rhodosporidium toruloides OX=5286 GN=AAT19DRAFT_15840 PE=3 SV=1		YNB	120 h
A0A0K3CBY2|A0A0K3CBY2_RHOTO	3.24	3.2	Class I glutamine amidotransferase-like protein OS=Rhodosporidium toruloides OX=5286 GN=FGENESH: predicted gene_1.512 PE=4 SV=1		YPD	120 h
A0A2T0AIB1|A0A2T0AIB1_RHOTO	25.84	3.2	Alanine--glyoxylate transaminase OS=Rhodosporidium toruloides OX=5286 GN=AAT19DRAFT_8819 PE=4 SV=1	AA metabolism/Peroxisome	YNB	120 h
A0A2S9ZXF2|A0A2S9ZXF2_RHOTO	9.5	3.2	Urease OS=Rhodosporidium toruloides OX=5286 GN=AAT19DRAFT_11207 PE=3 SV=1	Arginine Biosynthesis	YNB	48 h
A0A0K3CV98|A0A0K3CV98_RHOTO	2.14	3.2	BY PROTMAP: gi|647400917|emb|CDR46772.1| RHTO0S13e01486g1_1 [Rhodosporidium toruloides] OS=Rhodosporidium toruloides OX=5286 GN=FGENESH: predicted gene_16.118 PE=3 SV=1		YPD	48 h
A0A0K3CF02|A0A0K3CF02_RHOTO	3.79	3.2	BY PROTMAP: gi|342321052|gb|EGU12990.1| Thioredoxin family protein [Rhodotorula glutinis ATCC 204091] OS=Rhodosporidium toruloides OX=5286 GN=FGENESH: predicted gene_5.563 PE=3 SV=1		YNB	120 h
A0A0K3CLC2|A0A0K3CLC2_RHOTO	7.59	3.2	GPI ethanolamine phosphate transferase 1 OS=Rhodosporidium toruloides OX=5286 GN=FGENESH: predicted gene_9.457 PE=3 SV=1		YNB	120 h
A0A0K3C8W8|A0A0K3C8W8_RHOTO	39.22	3.2	Phosphomannomutase OS=Rhodosporidium toruloides OX=5286 GN=FGENESH: predicted gene_1.781 PE=3 SV=1		YNB	120 h
A0A2T0A5D6|A0A2T0A5D6_RHOTO	4.57	3.2	PPM-type phosphatase domain-containing protein OS=Rhodosporidium toruloides OX=5286 GN=AAT19DRAFT_15966 PE=3 SV=1		YPD	120 h
A0A0K3CMQ0|A0A0K3CMQ0_RHOTO	3.81	3.19	BY PROTMAP: gi|472588266|gb|EMS25738.1| cation-dependent mannose-6-phosphate receptor [Rhodosporidium toruloides NP11] gi|647396052|emb|CDR38074.1| RHTO0S03e02982g1_1 [Rhodosporidium toruloides] OS=Rhodosporidium toruloides...		YNB	120 h
A0A0K3CD82|A0A0K3CD82_RHOTO	3.84	3.19	DNA-directed RNA polymerase III subunit RPC3 OS=Rhodosporidium toruloides OX=5286 GN=FGENESH: predicted gene_4.142 PE=3 SV=1		YNB	120 h
A0A0K3CVB0|A0A0K3CVB0_RHOTO	9.5	3.19	SART-1 protein OS=Rhodosporidium toruloides OX=5286 GN=FGENESH: predicted gene_16.133 PE=3 SV=1		YNB	120 h
A0A0K3CQB2|A0A0K3CQB2_RHOTO	8.51	3.18	bVLRF1 domain-containing protein OS=Rhodosporidium toruloides OX=5286 GN=FGENESH: predicted gene_16.80 PE=3 SV=1		YNB	120 h
A0A0K3CK94|A0A0K3CK94_RHOTO	28.85	3.18	BY PROTMAP: gi|342320003|gb|EGU11947.1| putative Signal sequence binding protein [Rhodotorula glutinis ATCC 204091] OS=Rhodosporidium toruloides OX=5286 GN=FGENESH: predicted gene_9.52 PE=4 SV=1		YNB	120 h
A0A2T0AEW6|A0A2T0AEW6_RHOTO	17.84	3.18	Putative calcium activated cation channel OS=Rhodosporidium toruloides OX=5286 GN=AAT19DRAFT_11950 PE=4 SV=1		YNB	120 h
A0A2T0AG24|A0A2T0AG24_RHOTO	6.14	3.17	Class I glutamine amidotransferase-like protein OS=Rhodosporidium toruloides OX=5286 GN=AAT19DRAFT_12381 PE=4 SV=1		YNB	48 h
A0A061AM61|A0A061AM61_RHOTO	9.5	3.17	serine/threonine-protein phosphatase 2A catalytic subunit OS=Rhodosporidium toruloides OX=5286 GN=FGENESH: predicted gene_1.603 PE=3 SV=1	Autophagy/Apoptosis	YPD	48 h
A0A0K3CDR9|A0A0K3CDR9_RHOTO	7.11	3.17	Proteasome subunit beta OS=Rhodosporidium toruloides OX=5286 GN=FGENESH: predicted gene_2.331 PE=3 SV=1	Proteasome	YNB	120 h
A0A2T0AAR2|A0A2T0AAR2_RHOTO	21.71	3.17	Eukaryotic translation initiation factor 3 subunit E OS=Rhodosporidium toruloides OX=5286 GN=INT6 PE=3 SV=1	translation	YNB	120 h
A0A2T0AB43|A0A2T0AB43_RHOTO	78.16	3.17	Alpha-1 4 glucan phosphorylase OS=Rhodosporidium toruloides OX=5286 GN=AAT19DRAFT_14256 PE=3 SV=1		YNB	120 h
A0A2T0A4Q3|A0A2T0A4Q3_RHOTO	2.51	3.16	6-phosphofructo-2-kinase-domain containing protein OS=Rhodosporidium toruloides OX=5286 GN=AAT19DRAFT_15744 PE=4 SV=1		YPD	48 h
A0A2T0AIB4|A0A2T0AIB4_RHOTO	11.14	3.16	Dihydroorotate dehydrogenase (quinone) mitochondrial (Fragment) OS=Rhodosporidium toruloides OX=5286 GN=AAT19DRAFT_8814 PE=3 SV=1		YNB	120 h
A0A2T0A2K0|A0A2T0A2K0_RHOTO	6.5	3.16	Isomerase OS=Rhodosporidium toruloides OX=5286 GN=AAT19DRAFT_9559 PE=4 SV=1		YNB	120 h
A0A0K3CMY1|A0A0K3CMY1_RHOTO	9.5	3.16	Sushi domain-containing protein OS=Rhodosporidium toruloides OX=5286 GN=FGENESH: predicted gene_8.257 PE=4 SV=1		YNB	120 h
A0A2T0A4W3|A0A2T0A4W3_RHOTO	3.25	3.15	PPR_long domain-containing protein OS=Rhodosporidium toruloides OX=5286 GN=AAT19DRAFT_15800 PE=4 SV=1		YPD	48 h
A0A0K3CM21|A0A0K3CM21_RHOTO	4.29	3.15	BY PROTMAP: gi|342320187|gb|EGU12129.1| putative ATP-dependent Clp-type protease [Rhodotorula glutinis ATCC 204091] OS=Rhodosporidium toruloides OX=5286 GN=FGENESH: predicted gene_11.104 PE=4 SV=1		YNB	48 h
A0A2T0A379|A0A2T0A379_RHOTO	9.5	3.15	WD_REPEATS_REGION domain-containing protein OS=Rhodosporidium toruloides OX=5286 GN=AAT19DRAFT_16391 PE=4 SV=1		YNB	48 h
A0A191UMV5|A0A191UMV5_RHOTO	44.09	3.14	Delta-9 fatty acid desaturase OS=Rhodosporidium toruloides OX=5286 GN=SCD PE=3 SV=1	Biosynthesis of unsaturated fatty acids	YNB	120 h
A0A2T0AIW4|A0A2T0AIW4_RHOTO	4.8	3.14	MICOS complex subunit MIC60 OS=Rhodosporidium toruloides OX=5286 GN=AAT19DRAFT_8968 PE=3 SV=1		YNB	48 h
A0A0K3CIZ3|A0A0K3CIZ3_RHOTO	7.06	3.13	BY PROTMAP: gi|342319964|gb|EGU11909.1| Sly41p [Rhodotorula glutinis ATCC 204091] OS=Rhodosporidium toruloides OX=5286 GN=FGENESH: predicted gene_9.120 PE=4 SV=1		YNB	120 h
A0A0K3CNA2|A0A0K3CNA2_RHOTO	3.72	3.12	26S proteasome subunit P45 OS=Rhodosporidium toruloides OX=5286 GN=FGENESH: predicted gene_12.193 PE=3 SV=1	Proteasome	YNB	120 h
A0A2T0A017|A0A2T0A017_RHOTO	3.78	3.12	2-methoxy-6-polyprenyl-1 4-benzoquinol methylase mitochondrial OS=Rhodosporidium toruloides OX=5286 GN=COQ5 PE=3 SV=1		YNB	120 h
A0A2T0A2C6|A0A2T0A2C6_RHOTO	7.02	3.11	Antiviral helicase OS=Rhodosporidium toruloides OX=5286 GN=AAT19DRAFT_9506 PE=3 SV=1		YNB	120 h
A0A0K3C8G2|A0A0K3C8G2_RHOTO	6.84	3.11	Phosphoribosylaminoimidazole-succinocarboxamide synthase OS=Rhodosporidium toruloides OX=5286 GN=FGENESH: predicted gene_1.763 PE=3 SV=1		YNB	120 h
A0A2T0AAD0|A0A2T0AAD0_RHOTO	4.5	3.11	P-loop containing nucleoside triphosphate hydrolase protein OS=Rhodosporidium toruloides OX=5286 GN=AAT19DRAFT_13995 PE=4 SV=1		YPD	120 h
A0A2T0A214|A0A2T0A214_RHOTO	19.75	3.1	Proteophosphoglycan ppg4 OS=Rhodosporidium toruloides OX=5286 GN=AAT19DRAFT_9374 PE=4 SV=1		YNB	120 h
A0A2T0A910|A0A2T0A910_RHOTO	2.88	3.09	Alpha/Beta hydrolase fold OS=Rhodosporidium toruloides OX=5286 GN=AAT19DRAFT_14847 PE=4 SV=1	AA Biosynthesis	YPD	120 h
A0A0K3CT12|A0A0K3CT12_RHOTO	5.96	3.09	BY PROTMAP: gi|342319449|gb|EGU11397.1| Proteophosphoglycan 5 [Rhodotorula glutinis ATCC 204091] OS=Rhodosporidium toruloides OX=5286 GN=FGENESH: predicted gene_13.32 PE=3 SV=1		YNB	120 h
A0A0K3CJM3|A0A0K3CJM3_RHOTO	6.06	3.09	BY PROTMAP: gi|342319623|gb|EGU11570.1| Proteophosphoglycan ppg4 [Rhodotorula glutinis ATCC 204091] OS=Rhodosporidium toruloides OX=5286 GN=FGENESH: predicted gene_6.144 PE=4 SV=1		YNB	120 h
A0A0K3CHG4|A0A0K3CHG4_RHOTO	3.58	3.09	BY PROTMAP: gi|342320459|gb|EGU12399.1| putative Glycerol-3-phosphate O-acyltransferase [Rhodotorula glutinis ATCC 204091] OS=Rhodosporidium toruloides OX=5286 GN=FGENESH: predicted gene_7.308 PE=4 SV=1		YNB	120 h
A0A0K3CMW0|A0A0K3CMW0_RHOTO	15.68	3.09	Cysteine--tRNA ligase OS=Rhodosporidium toruloides OX=5286 GN=FGENESH: predicted gene_11.147 PE=3 SV=1		YNB	120 h
A0A2T0A142|A0A2T0A142_RHOTO	4.69	3.09	Glyco_hydro_63 domain-containing protein OS=Rhodosporidium toruloides OX=5286 GN=AAT19DRAFT_9835 PE=3 SV=1		YPD	120 h
A0A0K3C935|A0A0K3C935_RHOTO	4.52	3.07	BY PROTMAP: gi|472587113|gb|EMS24612.1| carboxymethylenebutenolidase [Rhodosporidium toruloides NP11] gi|647394701|emb|CDR35934.1| RHTO0S01e10484g1_1 [Rhodosporidium toruloides] OS=Rhodosporidium toruloides OX=5286 GN=FGENE...		YPD	120 h
A0A2T0A4T3|A0A2T0A4T3_RHOTO	38.59	3.07	GMP synthase [glutamine-hydrolyzing] OS=Rhodosporidium toruloides OX=5286 GN=AAT19DRAFT_15756 PE=3 SV=1		YNB	120 h
A0A0K3CED4|A0A0K3CED4_RHOTO	3.62	3.07	Nuclear protein localization protein 4 OS=Rhodosporidium toruloides OX=5286 GN=FGENESH: predicted gene_5.333 PE=3 SV=1		YNB	120 h
A0A0K3CII9|A0A0K3CII9_RHOTO	9.5	3.07	Rab GDP dissociation inhibitor OS=Rhodosporidium toruloides OX=5286 GN=FGENESH: predicted gene_5.452 PE=3 SV=1		YNB	120 h
A0A2T0A9V3|A0A2T0A9V3_RHOTO	5.56	3.06	Cytochrome b561 domain-containing protein OS=Rhodosporidium toruloides OX=5286 GN=AAT19DRAFT_13812 PE=4 SV=1		YNB	120 h
A0A0K3CAL1|A0A0K3CAL1_RHOTO	9.5	3.05	Pyruvate kinase OS=Rhodosporidium toruloides OX=5286 GN=FGENESH: predicted gene_3.225 PE=3 SV=1	AA Biosynthesis	YNB	120 h
A0A0K3CMU7|A0A0K3CMU7_RHOTO	12.66	3.05	BY PROTMAP: gi|342321133|gb|EGU13068.1| Proteophosphoglycan ppg4 [Rhodotorula glutinis ATCC 204091] OS=Rhodosporidium toruloides OX=5286 GN=FGENESH: predicted gene_12.309 PE=4 SV=1		YNB	120 h
A0A2T0AH92|A0A2T0AH92_RHOTO	4.05	3.05	MIF4G like-domain-containing protein OS=Rhodosporidium toruloides OX=5286 GN=AAT19DRAFT_8433 PE=4 SV=1		YNB	120 h
A0A2T0A9L0|A0A2T0A9L0_RHOTO	9.5	3.05	Serum paraoxonase/arylesterase OS=Rhodosporidium toruloides OX=5286 GN=AAT19DRAFT_15063 PE=3 SV=1		YNB	120 h
A0A2S9ZWH2|A0A2S9ZWH2_RHOTO	4.43	3.04	Caffeine-induced death protein 2-domain containing protein OS=Rhodosporidium toruloides OX=5286 GN=AAT19DRAFT_11760 PE=3 SV=1		YPD	120 h
A0A0K3CT97|A0A0K3CT97_RHOTO	10.04	3.03	Phospho-2-dehydro-3-deoxyheptonate aldolase OS=Rhodosporidium toruloides OX=5286 GN=FGENESH: predicted gene_13.147 PE=3 SV=1	AA Biosynthesis	YNB	120 h
A0A0K3CIG3|A0A0K3CIG3_RHOTO	7.42	3.03	FGENESH: predicted gene_10.142 protein OS=Rhodosporidium toruloides OX=5286 GN=FGENESH: predicted gene_10.142 PE=4 SV=1		YNB	120 h
A0A2T0A8A4|A0A2T0A8A4_RHOTO	4.31	3.03	GrpE protein homolog OS=Rhodosporidium toruloides OX=5286 GN=AAT19DRAFT_14586 PE=3 SV=1		YPD	120 h
A0A0K3C9H8|A0A0K3C9H8_RHOTO	12.39	3.02	BY PROTMAP: gi|472586977|gb|EMS24476.1| mRNA export factor [Rhodosporidium toruloides NP11] gi|647394839|emb|CDR36073.1| RHTO0S01e13652g1_1 [Rhodosporidium toruloides] OS=Rhodosporidium toruloides OX=5286 GN=FGENESH: predic...		YNB	120 h
A0A0K3C7U3|A0A0K3C7U3_RHOTO	3.83	3.01	BY PROTMAP: gi|472580433|gb|EMS18233.1| chromatin structure-remodeling complex protein Rsc1 [Rhodosporidium toruloides NP11] gi|647395148|emb|CDR36354.1| RHTO0S02e00848g1_1 [Rhodosporidium toruloides] OS=Rhodosporidium toru...		YPD	120 h
A0A2S9ZWH7|A0A2S9ZWH7_RHOTO	10.23	3.01	Golgi apparatus membrane protein TVP38 (Fragment) OS=Rhodosporidium toruloides OX=5286 GN=AAT19DRAFT_11348 PE=3 SV=1		YNB	120 h
A0A0K3CB69|A0A0K3CB69_RHOTO	6.65	3.01	Outer spore wall protein RRT8 OS=Rhodosporidium toruloides OX=5286 GN=FGENESH: predicted gene_3.450 PE=4 SV=1		YNB	120 h
A0A0K3CD56|A0A0K3CD56_RHOTO	3.57	3	BY PROTMAP: gi|342319748|gb|EGU11695.1| Endoribonuclease YSH1 [Rhodotorula glutinis ATCC 204091] OS=Rhodosporidium toruloides OX=5286 GN=FGENESH: predicted gene_6.457 PE=3 SV=1		YNB	120 h
A0A0K3CNL8|A0A0K3CNL8_RHOTO	42.31	3	Glutamate--tRNA ligase OS=Rhodosporidium toruloides OX=5286 GN=FGENESH: predicted gene_13.274 PE=3 SV=1		YNB	120 h
A0A2T0A5D2|A0A2T0A5D2_RHOTO	3.57	3	Protein kinase-like domain-containing protein OS=Rhodosporidium toruloides OX=5286 GN=AAT19DRAFT_15982 PE=4 SV=1		YNB	120 h
A0A0K3CEK6|A0A0K3CEK6_RHOTO	9.5	3	tRNA(His) guanylyltransferase OS=Rhodosporidium toruloides OX=5286 GN=FGENESH: predicted gene_5.386 PE=3 SV=1		YPD	120 h
A0A0K3CE31|A0A0K3CE31_RHOTO	9.5	2.99	Ribosomal protein L15 OS=Rhodosporidium toruloides OX=5286 GN=FGENESH: predicted gene_2.466 PE=3 SV=1	ribosome	YNB	120 h
A0A2T0A0A3|A0A2T0A0A3_RHOTO	3.63	2.99	Amidohydro-rel domain-containing protein OS=Rhodosporidium toruloides OX=5286 GN=AAT19DRAFT_10261 PE=4 SV=1		YNB	120 h
A0A0K3C4G0|A0A0K3C4G0_RHOTO	3.57	2.99	BY PROTMAP: gi|472583625|gb|EMS21258.1| zinc finger ZPR1-type protein [Rhodosporidium toruloides NP11] gi|647396987|emb|CDR39754.1| RHTO0S04e08724g1_1 [Rhodosporidium toruloides] OS=Rhodosporidium toruloides OX=5286 GN=FGE...		YNB	48 h
A0A2T0AF91|A0A2T0AF91_RHOTO	2.9	2.99	DUF2461 domain containing protein OS=Rhodosporidium toruloides OX=5286 GN=AAT19DRAFT_12088 PE=4 SV=1		YPD	120 h
A0A2S9ZXK6|A0A2S9ZXK6_RHOTO	4.17	2.99	NAD(P)-binding protein OS=Rhodosporidium toruloides OX=5286 GN=AAT19DRAFT_11231 PE=4 SV=1		YNB	48 h
A0A2S9ZZW1|A0A2S9ZZW1_RHOTO	9.5	2.99	Rieske domain-containing protein OS=Rhodosporidium toruloides OX=5286 GN=AAT19DRAFT_10147 PE=4 SV=1		YPD	120 h
A0A2T0ABA0|A0A2T0ABA0_RHOTO	5.68	2.98	Lysophospholipase NTE1 OS=Rhodosporidium toruloides OX=5286 GN=AAT19DRAFT_14309 PE=3 SV=1		YNB	120 h
A0A2T0AGB3|A0A2T0AGB3_RHOTO	6.45	2.98	Metalloenzyme LuxS/M16 peptidase-like protein OS=Rhodosporidium toruloides OX=5286 GN=AAT19DRAFT_12442 PE=4 SV=1		YNB	120 h
A0A0K3CFD9|A0A0K3CFD9_RHOTO	3.53	2.97	BY PROTMAP: gi|472585019|gb|EMS22585.1| ATP-dependent helicase STH1/SNF2 [Rhodosporidium toruloides NP11] gi|647403338|emb|CDR49466.1| RHTO0S27e00276g1_1 [Rhodosporidium toruloides] OS=Rhodosporidium toruloides OX=5286 GN=F...		YNB	120 h
A0A2S9ZVS0|A0A2S9ZVS0_RHOTO	2.73	2.97	Cytoplasm protein OS=Rhodosporidium toruloides OX=5286 GN=AAT19DRAFT_11861 PE=4 SV=1		YNB	120 h
A0A2T0AFT1|A0A2T0AFT1_RHOTO	9.5	2.97	RNA-binding protein Nrd1 OS=Rhodosporidium toruloides OX=5286 GN=AAT19DRAFT_12273 PE=4 SV=1		YNB	120 h
A0A0K3CDL8|A0A0K3CDL8_RHOTO	9.5	2.97	SDA1-domain containing protein OS=Rhodosporidium toruloides OX=5286 GN=FGENESH: predicted gene_5.414 PE=4 SV=1		YNB	120 h
A0A0K3C6V6|A0A0K3C6V6_RHOTO	146.99	2.96	Acetyl-CoA carboxylase OS=Rhodosporidium toruloides OX=5286 GN=FGENESH: predicted gene_1.238 PE=4 SV=1	Fatty acid biosynthesis	YNB	120 h
A0A0K3CNF5|A0A0K3CNF5_RHOTO	31.97	2.96	Calcium-activated chloride channel-domain containing protein OS=Rhodosporidium toruloides OX=5286 GN=FGENESH: predicted gene_16.51 PE=4 SV=1		YNB	120 h
A0A0K3C9F3|A0A0K3C9F3_RHOTO	5.86	2.96	Orotidine 5'-phosphate decarboxylase OS=Rhodosporidium toruloides OX=5286 GN=FGENESH: predicted gene_2.190 PE=3 SV=1		YNB	120 h
A0A2T0ADB3|A0A2T0ADB3_RHOTO	9.5	2.96	VTC domain-domain containing protein OS=Rhodosporidium toruloides OX=5286 GN=AAT19DRAFT_13009 PE=4 SV=1		YPD	120 h
A0A0K3CJ95|A0A0K3CJ95_RHOTO	142.22	2.95	Argininosuccinate synthase OS=Rhodosporidium toruloides OX=5286 GN=FGENESH: predicted gene_8.438 PE=3 SV=1	Arginine Biosynthesis	YNB	120 h
A0A2T0AEV4|A0A2T0AEV4_RHOTO	142.39	2.95	Lysine--tRNA ligase OS=Rhodosporidium toruloides OX=5286 GN=AAT19DRAFT_11945 PE=3 SV=1		YNB	120 h
A0A2T0A121|A0A2T0A121_RHOTO	8.84	2.95	NDE1 mitochondrial external NADH dehydrogenase OS=Rhodosporidium toruloides OX=5286 GN=AAT19DRAFT_9809 PE=3 SV=1		YNB	120 h
A0A0K3CKI7|A0A0K3CKI7_RHOTO	7.85	2.95	Nicotinate phosphoribosyltransferase OS=Rhodosporidium toruloides OX=5286 GN=FGENESH: predicted gene_12.200 PE=3 SV=1		YNB	120 h
A0A0K3CL55|A0A0K3CL55_RHOTO	11.4	2.94	BY PROTMAP: gi|472587693|gb|EMS25189.1| DNA polymerase phi subunit [Rhodosporidium toruloides NP11] gi|647398750|emb|CDR42965.1| RHTO0S07e05952g1_1 [Rhodosporidium toruloides] OS=Rhodosporidium toruloides OX=5286 GN=FGENESH...		YNB	120 h
A0A0K3CDY6|A0A0K3CDY6_RHOTO	11.13	2.93	BY PROTMAP: gi|472587097|gb|EMS24596.1| heat shock protein/chaperonin [Rhodosporidium toruloides NP11] gi|647394716|emb|CDR35950.1| RHTO0S01e10836g1_1 [Rhodosporidium toruloides] OS=Rhodosporidium toruloides OX=5286 GN=FGEN...		YNB	120 h
A0A2T0AAM9|A0A2T0AAM9_RHOTO	3.56	2.93	Lipoyl synthase mitochondrial OS=Rhodosporidium toruloides OX=5286 GN=AAT19DRAFT_14096 PE=3 SV=1		YNB	120 h
A0A0K3CJP6|A0A0K3CJP6_RHOTO	9.03	2.93	MFS general substrate transporter OS=Rhodosporidium toruloides OX=5286 GN=FGENESH: predicted gene_9.84 PE=4 SV=1		YNB	120 h
A0A2T0AAL3|A0A2T0AAL3_RHOTO	9.5	2.93	VHS domain-containing protein OS=Rhodosporidium toruloides OX=5286 GN=AAT19DRAFT_14085 PE=4 SV=1		YNB	120 h
A0A2T0A260|A0A2T0A260_RHOTO	58.83	2.92	Glutamate decarboxylase OS=Rhodosporidium toruloides OX=5286 GN=AAT19DRAFT_9435 PE=3 SV=1	AA Metabolism	YNB	120 h
A0A2T0A9Q7|A0A2T0A9Q7_RHOTO	6.17	2.92	Mitogen-activated protein kinase OS=Rhodosporidium toruloides OX=5286 GN=AAT19DRAFT_15052 PE=3 SV=1	Autophagy	YNB	120 h
A0A0K3CFC4|A0A0K3CFC4_RHOTO	3.07	2.92	Armadillo-type fold OS=Rhodosporidium toruloides OX=5286 GN=FGENESH: predicted gene_6.8 PE=3 SV=1		YNB	48 h
A0A2S9ZXG1|A0A2S9ZXG1_RHOTO	4.07	2.92	Pre-mRNA-splicing factor SYF1 OS=Rhodosporidium toruloides OX=5286 GN=AAT19DRAFT_11173 PE=4 SV=1		YPD	120 h
A0A2T0A9Y8|A0A2T0A9Y8_RHOTO	9.5	2.92	Sterol 3-beta-glucosyltransferase OS=Rhodosporidium toruloides OX=5286 GN=AAT19DRAFT_13834 PE=3 SV=1		YPD	120 h
A0A0K3CAL2|A0A0K3CAL2_RHOTO	9.5	2.92	T-complex protein 1 subunit eta OS=Rhodosporidium toruloides OX=5286 GN=FGENESH: predicted gene_1.52 PE=3 SV=1		YNB	120 h
A0A0K3C742|A0A0K3C742_RHOTO	9.5	2.92	Thioredoxin-like_fold domain-containing protein OS=Rhodosporidium toruloides OX=5286 GN=FGENESH: predicted gene_2.544 PE=4 SV=1		YPD	120 h
A0A2T0A5T9|A0A2T0A5T9_RHOTO	3.23	2.91	Caspase domain-domain containing protein OS=Rhodosporidium toruloides OX=5286 GN=AAT19DRAFT_16142 PE=3 SV=1		YPD	120 h
A0A2S9ZWR0|A0A2S9ZWR0_RHOTO	4.43	2.91	FAD binding domain-domain containing protein OS=Rhodosporidium toruloides OX=5286 GN=AAT19DRAFT_11420 PE=4 SV=1		YPD	120 h
A0A2T0AGI1|A0A2T0AGI1_RHOTO	13.75	2.91	Hsp90 protein-domain containing protein (Fragment) OS=Rhodosporidium toruloides OX=5286 GN=AAT19DRAFT_12536 PE=3 SV=1		YNB	120 h
A0A2T0A261|A0A2T0A261_RHOTO	6.33	2.9	Cohesin-associated protein Pds5 OS=Rhodosporidium toruloides OX=5286 GN=AAT19DRAFT_9437 PE=4 SV=1	Cell cycle	YNB	120 h
A0A0K3C4G6|A0A0K3C4G6_RHOTO	30.94	2.9	Fatty acid synthase subunit alpha OS=Rhodosporidium toruloides OX=5286 GN=FGENESH: predicted gene_1.360 PE=3 SV=1	Fatty acid biosynthesis	YNB	120 h
A0A0K3CAC8|A0A0K3CAC8_RHOTO	3.61	2.9	BY PROTMAP: gi|472584041|gb|EMS21657.1| translation initiation factor eIF-2B gamma subunit [Rhodosporidium toruloides NP11] gi|647400317|emb|CDR45686.1| RHTO0S11e03334g1_1 [Rhodosporidium toruloides] OS=Rhodosporidium torul...	translation	YNB	120 h
A0A2T0AAM6|A0A2T0AAM6_RHOTO	61.51	2.9	Eukaryotic translation initiation factor 3 subunit B OS=Rhodosporidium toruloides OX=5286 GN=PRT1 PE=3 SV=1	translation	YNB	120 h
A0A0K3C9X0|A0A0K3C9X0_RHOTO	2.27	2.9	BY PROTMAP: gi|472583664|gb|EMS21288.1| pyruvate dehydrogenase X component [Rhodosporidium toruloides NP11] gi|647403292|emb|CDR49434.1| RHTO0S26e01684g1_1 [Rhodosporidium toruloides] OS=Rhodosporidium toruloides OX=5286 GN...		YNB	48 h
A0A0K3CQU0|A0A0K3CQU0_RHOTO	13.34	2.9	GDP-mannose 4 6-dehydratase OS=Rhodosporidium toruloides OX=5286 GN=FGENESH: predicted gene_17.72 PE=3 SV=1		YNB	120 h
A0A2T0A3G7|A0A2T0A3G7_RHOTO	9.5	2.9	TPT-domain-containing protein OS=Rhodosporidium toruloides OX=5286 GN=AAT19DRAFT_16430 PE=4 SV=1		YNB	120 h
A0A0K3CB76|A0A0K3CB76_RHOTO	9.5	2.9	WD40-repeat-containing domain protein OS=Rhodosporidium toruloides OX=5286 GN=FGENESH: predicted gene_5.410 PE=4 SV=1		YPD	120 h
A0A2T0AAX7|A0A2T0AAX7_RHOTO	9.5	2.89	Structural maintenance of chromosomes protein OS=Rhodosporidium toruloides OX=5286 GN=AAT19DRAFT_14182 PE=3 SV=1	Apoptosis/Cell Cycle	YNB	120 h
A0A2T0A989|A0A2T0A989_RHOTO	2.39	2.89	ABC-2 type transporter-domain containing protein OS=Rhodosporidium toruloides OX=5286 GN=AAT19DRAFT_14911 PE=4 SV=1		YPD	48 h
A0A2T0A8D7|A0A2T0A8D7_RHOTO	9.5	2.89	Zn(2)-C6 fungal-type domain-containing protein OS=Rhodosporidium toruloides OX=5286 GN=AAT19DRAFT_14635 PE=4 SV=1		YPD	48 h
A0A0K3CQU6|A0A0K3CQU6_RHOTO	11.1	2.89	Glycerol kinase OS=Rhodosporidium toruloides OX=5286 GN=FGENESH: predicted gene_14.241 PE=3 SV=1		YNB	120 h
A0A2T0A7U1|A0A2T0A7U1_RHOTO	9.5	2.89	Sodium/hydrogen exchanger family-domain containing protein OS=Rhodosporidium toruloides OX=5286 GN=AAT19DRAFT_15655 PE=4 SV=1		YNB	120 h
A0A2T0A5C5|A0A2T0A5C5_RHOTO	9.5	2.89	Translation machinery-associated protein 22 OS=Rhodosporidium toruloides OX=5286 GN=AAT19DRAFT_15977 PE=3 SV=1	translation	YPD	120 h
A0A2S9ZYQ8|A0A2S9ZYQ8_RHOTO	9.5	2.88	V-type proton ATPase subunit H OS=Rhodosporidium toruloides OX=5286 GN=AAT19DRAFT_11052 PE=3 SV=1	TOR/Lysosome/Phagosome	YNB	120 h
A0A0K3CC07|A0A0K3CC07_RHOTO	14.24	2.88	FGENESH: predicted gene_4.50 protein OS=Rhodosporidium toruloides OX=5286 GN=FGENESH: predicted gene_4.50 PE=4 SV=1		YNB	120 h
A0A0K3CL78|A0A0K3CL78_RHOTO	12.38	2.87	DNA replication licensing factor MCM2 OS=Rhodosporidium toruloides OX=5286 GN=FGENESH: predicted gene_10.145 PE=3 SV=1	Cell Cycle	YNB	120 h
A0A2S9ZVN5|A0A2S9ZVN5_RHOTO	5.71	2.87	PKS_ER domain-containing protein OS=Rhodosporidium toruloides OX=5286 GN=AAT19DRAFT_11837 PE=4 SV=1	fatty acid elongation	YPD	120 h
A0A2T0AEV0|A0A2T0AEV0_RHOTO	3.99	2.87	Aspartic protease OS=Rhodosporidium toruloides OX=5286 GN=AAT19DRAFT_11953 PE=3 SV=1		YPD	120 h
A0A2T0A104|A0A2T0A104_RHOTO	6.05	2.87	Nucleoside phosphatase GDA1/CD39 OS=Rhodosporidium toruloides OX=5286 GN=AAT19DRAFT_9805 PE=3 SV=1		YNB	120 h
A0A061BI85|A0A061BI85_RHOTO	5.39	2.86	Phosphoglycerate kinase OS=Rhodosporidium toruloides OX=5286 GN=FGENESH: predicted gene_8.31 PE=3 SV=1	AA Biosynthesis	YNB	48 h
A0A2T0A1H5|A0A2T0A1H5_RHOTO	134.28	2.86	Heat shock protein 70 family OS=Rhodosporidium toruloides OX=5286 GN=AAT19DRAFT_9983 PE=3 SV=1	Endocytosis	YNB	120 h
A0A0K3CQJ0|A0A0K3CQJ0_RHOTO	4.21	2.86	BY PROTMAP: gi|472584915|gb|EMS22490.1| HAD-superfamily hydrolase subfamily IIB [Rhodosporidium toruloides NP11] gi|647400949|emb|CDR46822.1| RHTO0S13e02256g1_1 [Rhodosporidium toruloides] OS=Rhodosporidium toruloides OX=5...		YPD	120 h
A0A0K3CGE4|A0A0K3CGE4_RHOTO	4.55	2.85	3-isopropylmalate dehydratase OS=Rhodosporidium toruloides OX=5286 GN=FGENESH: predicted gene_6.383 PE=3 SV=1	AA Biosynthesis	YNB	48 h
A0A0K3CF34|A0A0K3CF34_RHOTO	5.83	2.85	Glutamate synthase (NADH) OS=Rhodosporidium toruloides OX=5286 GN=FGENESH: predicted gene_8.25 PE=3 SV=1	AA Biosynthesis	YNB	48 h
A0A0K3CNS6|A0A0K3CNS6_RHOTO	4.61	2.85	BY PROTMAP: gi|342320016|gb|EGU11960.1| Proteophosphoglycan ppg4 [Rhodotorula glutinis ATCC 204091] OS=Rhodosporidium toruloides OX=5286 GN=FGENESH: predicted gene_9.28 PE=4 SV=1		YNB	120 h
A0A2T0AHQ8|A0A2T0AHQ8_RHOTO	4.88	2.85	Mannose-6-phosphate isomerase OS=Rhodosporidium toruloides OX=5286 GN=AAT19DRAFT_8607 PE=3 SV=1		YNB	48 h
A0A2T0A224|A0A2T0A224_RHOTO	4.11	2.85	Noc2p family-domain containing protein OS=Rhodosporidium toruloides OX=5286 GN=AAT19DRAFT_9384 PE=3 SV=1		YNB	120 h
A0A2T0A1P0|A0A2T0A1P0_RHOTO	2.69	2.84	Asparaginase OS=Rhodosporidium toruloides OX=5286 GN=AAT19DRAFT_10043 PE=3 SV=1	AA Metabolism	YPD	120 h
A0A0K3CLE4|A0A0K3CLE4_RHOTO	6.04	2.84	ATP-dependent RNA helicase FAL1 OS=Rhodosporidium toruloides OX=5286 GN=FGENESH: predicted gene_7.272 PE=3 SV=1		YNB	120 h
A0A0K3C816|A0A0K3C816_RHOTO	7.75	2.84	BY PROTMAP: gi|342319090|gb|EGU11041.1| Mitotic control protein dis3 [Rhodotorula glutinis ATCC 204091] OS=Rhodosporidium toruloides OX=5286 GN=FGENESH: predicted gene_3.156 PE=3 SV=1		YNB	120 h
A0A0K3CJR6|A0A0K3CJR6_RHOTO	14.39	2.84	BY PROTMAP: gi|472581057|gb|EMS18812.1| ubiquitin-protein ligase Sel1/Ubx2 [Rhodosporidium toruloides NP11] gi|647403173|emb|CDR49331.1| RHTO0S25e01464g1_1 [Rhodosporidium toruloides] OS=Rhodosporidium toruloides OX=5286 GN...		YNB	120 h
A0A2T0A999|A0A2T0A999_RHOTO	12.55	2.84	CAP10 domain-containing protein OS=Rhodosporidium toruloides OX=5286 GN=AAT19DRAFT_14921 PE=4 SV=1		YNB	120 h
A0A2S9ZWZ6|A0A2S9ZWZ6_RHOTO	5.42	2.84	DHHC palmitoyltransferase-domain containing protein OS=Rhodosporidium toruloides OX=5286 GN=AAT19DRAFT_11504 PE=4 SV=1		YNB	120 h
A0A0K3CLG1|A0A0K3CLG1_RHOTO	4.15	2.84	Fructose-bisphosphatase OS=Rhodosporidium toruloides OX=5286 GN=FGENESH: predicted gene_7.297 PE=3 SV=1		YPD	120 h
A0A0K3CB69|A0A0K3CB69_RHOTO	3.29	2.84	Outer spore wall protein RRT8 OS=Rhodosporidium toruloides OX=5286 GN=FGENESH: predicted gene_3.450 PE=4 SV=1		YPD	120 h
A0A2T0A9S8|A0A2T0A9S8_RHOTO	4.43	2.83	Acetyl-CoA hydrolase OS=Rhodosporidium toruloides OX=5286 GN=AAT19DRAFT_13797 PE=3 SV=1		YPD	120 h
A0A061AQ74|A0A061AQ74_RHOTO	4.95	2.82	Cytochrome c OS=Rhodosporidium toruloides OX=5286 GN=AAT19DRAFT_8802 PE=3 SV=1	Apoptosis	YPD	120 h
A0A2T0AIR5|A0A2T0AIR5_RHOTO	9.5	2.82	Translation machinery-associated protein 46 OS=Rhodosporidium toruloides OX=5286 GN=AAT19DRAFT_8957 PE=4 SV=1	translation	YNB	120 h
A0A2T0A9B8|A0A2T0A9B8_RHOTO	3.06	2.82	ATP synthase subunit d mitochondrial OS=Rhodosporidium toruloides OX=5286 GN=AAT19DRAFT_14912 PE=3 SV=1		YNB	48 h
A0A2T0AF20|A0A2T0AF20_RHOTO	4.29	2.82	Family 20 glycosyltransferase OS=Rhodosporidium toruloides OX=5286 GN=AAT19DRAFT_12034 PE=3 SV=1		YNB	120 h
A0A0K3CS79|A0A0K3CS79_RHOTO	4.42	2.82	Inositol-3-phosphate synthase OS=Rhodosporidium toruloides OX=5286 GN=FGENESH: predicted gene_12.62 PE=3 SV=1		YNB	48 h
A0A2T0AE02|A0A2T0AE02_RHOTO	9.5	2.82	Zn(2)-C6 fungal-type domain-containing protein OS=Rhodosporidium toruloides OX=5286 GN=AAT19DRAFT_13257 PE=4 SV=1		YNB	120 h
A0A2S9ZY05|A0A2S9ZY05_RHOTO	8.62	2.81	Cullin OS=Rhodosporidium toruloides OX=5286 GN=AAT19DRAFT_10797 PE=3 SV=1	Cell cycle/Ubiquitin mediated proteolysis	YNB	120 h
A0A2T0A4I3|A0A2T0A4I3_RHOTO	3.74	2.81	Phospholipase OS=Rhodosporidium toruloides OX=5286 GN=AAT19DRAFT_16814 PE=3 SV=1	Endocytosis	YPD	120 h
A0A0K3CAB1|A0A0K3CAB1_RHOTO	17.67	2.81	NAD(P)-binding protein OS=Rhodosporidium toruloides OX=5286 GN=FGENESH: predicted gene_3.100 PE=4 SV=1		YNB	120 h
A0A2T0A644|A0A2T0A644_RHOTO	7.68	2.8	Isopentenyl-diphosphate Delta-isomerase OS=Rhodosporidium toruloides OX=5286 GN=AAT19DRAFT_16203 PE=3 SV=1	Terpenoid backbone biosynthesis	YNB	120 h
A0A2T0A3H6|A0A2T0A3H6_RHOTO	4.01	2.8	CTP synthase OS=Rhodosporidium toruloides OX=5286 GN=AAT19DRAFT_16475 PE=3 SV=1		YNB	120 h
A0A2S9ZVS9|A0A2S9ZVS9_RHOTO	4.69	2.8	Dipeptidyl peptidase 3 OS=Rhodosporidium toruloides OX=5286 GN=AAT19DRAFT_11883 PE=3 SV=1		YNB	48 h
A0A2T0AH89|A0A2T0AH89_RHOTO	2.61	2.8	Mitochondrial carrier domain-containing protein OS=Rhodosporidium toruloides OX=5286 GN=AAT19DRAFT_8434 PE=3 SV=1		YPD	120 h
A0A061BG05|A0A061BG05_RHOTO	8.07	2.79	Mitogen-activated protein kinase OS=Rhodosporidium toruloides OX=5286 GN=AAT19DRAFT_10580 PE=3 SV=1		YNB	120 h
A0A2S9ZZI7|A0A2S9ZZI7_RHOTO	3.44	2.79	Mitochondrial 54S ribosomal protein OS=Rhodosporidium toruloides OX=5286 GN=AAT19DRAFT_10683 PE=3 SV=1	ribosome	YPD	120 h
A0A2T0AAR4|A0A2T0AAR4_RHOTO	12.8	2.79	ABC transporter OS=Rhodosporidium toruloides OX=5286 GN=AAT19DRAFT_14111 PE=4 SV=1		YNB	120 h
A0A0K3CH58|A0A0K3CH58_RHOTO	2.6	2.79	BY PROTMAP: gi|342320510|gb|EGU12450.1| Serine/arginine repetitive matrix protein 2 [Rhodotorula glutinis ATCC 204091] OS=Rhodosporidium toruloides OX=5286 GN=FGENESH: predicted gene_7.178 PE=4 SV=1		YPD	48 h
A0A0K3CAQ1|A0A0K3CAQ1_RHOTO	7.77	2.79	BY PROTMAP: gi|472585001|gb|EMS22576.1| Heterokaryon incompatibility Het-C family protein [Rhodosporidium toruloides NP11] gi|647400862|emb|CDR46688.1| RHTO0S13e00210g1_1 [Rhodosporidium toruloides] OS=Rhodosporidium torulo...		YNB	120 h
A0A0K3CHL3|A0A0K3CHL3_RHOTO	7.06	2.79	Histone acetyltransferase type B catalytic subunit OS=Rhodosporidium toruloides OX=5286 GN=FGENESH: predicted gene_7.221 PE=3 SV=1		YNB	120 h
A0A2S9ZYI6|A0A2S9ZYI6_RHOTO	6.46	2.79	Mitochondrial carrier domain-containing protein OS=Rhodosporidium toruloides OX=5286 GN=AAT19DRAFT_10961 PE=3 SV=1		YNB	120 h
A0A2T0AAJ8|A0A2T0AAJ8_RHOTO	9.5	2.79	SSCRP protein OS=Rhodosporidium toruloides OX=5286 GN=AAT19DRAFT_14008 PE=4 SV=1		YNB	120 h
A0A2T0A3S4|A0A2T0A3S4_RHOTO	10.14	2.78	Multifunctional tryptophan biosynthesis protein OS=Rhodosporidium toruloides OX=5286 GN=AAT19DRAFT_16564 PE=3 SV=1	AA Biosynthesis	YNB	120 h
A0A2T0AIG5|A0A2T0AIG5_RHOTO	4.73	2.78	Non-specific serine/threonine protein kinase OS=Rhodosporidium toruloides OX=5286 GN=AAT19DRAFT_8857 PE=3 SV=1	Ribosome biogenesis	YNB	120 h
A0A2T0AIH8|A0A2T0AIH8_RHOTO	4.73	2.78	Non-specific serine/threonine protein kinase OS=Rhodosporidium toruloides OX=5286 GN=AAT19DRAFT_8862 PE=3 SV=1	Ribosome biogenesis	YNB	120 h
A0A2T0AIF9|A0A2T0AIF9_RHOTO	4.73	2.78	Non-specific serine/threonine protein kinase OS=Rhodosporidium toruloides OX=5286 GN=AAT19DRAFT_8866 PE=3 SV=1	Ribosome biogenesis	YNB	120 h
A0A0K3CAE2|A0A0K3CAE2_RHOTO	24.29	2.78	Eukaryotic translation initiation factor 2A OS=Rhodosporidium toruloides OX=5286 GN=FGENESH: predicted gene_2.535 PE=3 SV=1	translation	YNB	120 h
A0A2T0A656|A0A2T0A656_RHOTO	3.39	2.78	C6 zinc finger domain-containing protein OS=Rhodosporidium toruloides OX=5286 GN=AAT19DRAFT_16250 PE=4 SV=1		YNB	120 h
A0A2S9ZYW2|A0A2S9ZYW2_RHOTO	3.85	2.78	Caleosin related protein-domain containing protein OS=Rhodosporidium toruloides OX=5286 GN=AAT19DRAFT_10489 PE=4 SV=1		YNB	120 h
A0A2T0AC42|A0A2T0AC42_RHOTO	15.09	2.78	Cas1_AcylT domain-containing protein OS=Rhodosporidium toruloides OX=5286 GN=AAT19DRAFT_13622 PE=3 SV=1		YNB	120 h
A0A2T0AAD8|A0A2T0AAD8_RHOTO	3.94	2.78	Galactokinase OS=Rhodosporidium toruloides OX=5286 GN=AAT19DRAFT_13990 PE=4 SV=1		YPD	120 h
A0A2T0A1Z3|A0A2T0A1Z3_RHOTO	3.98	2.77	Catalase OS=Rhodosporidium toruloides OX=5286 GN=AAT19DRAFT_9354 PE=3 SV=1	AA Metabolism/Peroxisome	YPD	120 h
A0A2T0A3D3|A0A2T0A3D3_RHOTO	4.76	2.77	IF3_N domain-containing protein OS=Rhodosporidium toruloides OX=5286 GN=AAT19DRAFT_16427 PE=3 SV=1		YNB	120 h
A0A2T0AE82|A0A2T0AE82_RHOTO	8.47	2.77	MARVEL domain-containing protein OS=Rhodosporidium toruloides OX=5286 GN=AAT19DRAFT_13329 PE=4 SV=1		YNB	120 h
A0A2S9ZZQ6|A0A2S9ZZQ6_RHOTO	10.19	2.77	P-loop containing nucleoside triphosphate hydrolase protein OS=Rhodosporidium toruloides OX=5286 GN=AAT19DRAFT_10090 PE=4 SV=1		YNB	120 h
A0A0K3CI26|A0A0K3CI26_RHOTO	9.5	2.76	Ribosomal RNA-processing protein 43 OS=Rhodosporidium toruloides OX=5286 GN=FGENESH: predicted gene_8.339 PE=3 SV=1	ribosome	YNB	120 h
A0A0K3CAT3|A0A0K3CAT3_RHOTO	4.1	2.76	Dolichyl-diphosphooligosaccharide--protein glycosyltransferase subunit 1 OS=Rhodosporidium toruloides OX=5286 GN=FGENESH: predicted gene_3.69 PE=3 SV=1		YNB	120 h
A0A2T0A131|A0A2T0A131_RHOTO	6.21	2.75	5-methyltetrahydropteroyltriglutamate--homocysteine S-methyltransferase OS=Rhodosporidium toruloides OX=5286 GN=AAT19DRAFT_9825 PE=3 SV=1	AA Biosynthesis	YNB	48 h
A0A2T0AJJ2|A0A2T0AJJ2_RHOTO	9.58	2.75	HECT-type E3 ubiquitin transferase OS=Rhodosporidium toruloides OX=5286 GN=AAT19DRAFT_9253 PE=3 SV=1	Ubiquitin mediated proteolysis	YNB	120 h
A0A0K3C4G0|A0A0K3C4G0_RHOTO	4.31	2.75	BY PROTMAP: gi|472583625|gb|EMS21258.1| zinc finger ZPR1-type protein [Rhodosporidium toruloides NP11] gi|647396987|emb|CDR39754.1| RHTO0S04e08724g1_1 [Rhodosporidium toruloides] OS=Rhodosporidium toruloides OX=5286 GN=FGE...		YNB	120 h
A0A2T0A2L6|A0A2T0A2L6_RHOTO	4.03	2.75	Glycogen [starch] synthase OS=Rhodosporidium toruloides OX=5286 GN=AAT19DRAFT_9596 PE=3 SV=1		YPD	120 h
A0A2T0A0H8|A0A2T0A0H8_RHOTO	2.92	2.75	Hsp90 chaperone protein kinase-targeting subunit OS=Rhodosporidium toruloides OX=5286 GN=AAT19DRAFT_10386 PE=3 SV=1		YPD	120 h
A0A0K3CN70|A0A0K3CN70_RHOTO	7.64	2.75	Phosphatidate cytidylyltransferase mitochondrial OS=Rhodosporidium toruloides OX=5286 GN=FGENESH: predicted gene_15.221 PE=3 SV=1		YNB	120 h
A0A2S9ZYS5|A0A2S9ZYS5_RHOTO	3.38	2.75	Proteophosphoglycan ppg4 OS=Rhodosporidium toruloides OX=5286 GN=AAT19DRAFT_11051 PE=3 SV=1		YNB	120 h
A0A0K3CHY4|A0A0K3CHY4_RHOTO	124.74	2.74	2-isopropylmalate synthase OS=Rhodosporidium toruloides OX=5286 GN=FGENESH: predicted gene_7.356 PE=3 SV=1	AA Biosynthesis	YNB	120 h
A0A2T0A3S6|A0A2T0A3S6_RHOTO	3.83	2.74	ABC-2 type transporter-domain containing protein OS=Rhodosporidium toruloides OX=5286 GN=AAT19DRAFT_16585 PE=4 SV=1		YPD	120 h
A0A0K3CLV8|A0A0K3CLV8_RHOTO	3.19	2.74	BY PROTMAP: gi|472585444|gb|EMS22998.1| protein arginine N-methyltransferase 3 [Rhodosporidium toruloides NP11] gi|647399442|emb|CDR44225.1| RHTO0S09e01398g1_1 [Rhodosporidium toruloides] OS=Rhodosporidium toruloides OX=528...		YNB	120 h
A0A0K3C8Z8|A0A0K3C8Z8_RHOTO	15.46	2.74	Protein transport protein SEC23 OS=Rhodosporidium toruloides OX=5286 GN=FGENESH: predicted gene_2.157 PE=3 SV=1		YNB	120 h
A0A2T0AD11|A0A2T0AD11_RHOTO	9.5	2.74	UROD/MetE-like protein OS=Rhodosporidium toruloides OX=5286 GN=AAT19DRAFT_12920 PE=4 SV=1		YNB	120 h
A0A0K3CE60|A0A0K3CE60_RHOTO	9.5	2.74	Vacuolar protein 8 OS=Rhodosporidium toruloides OX=5286 GN=FGENESH: predicted gene_6.1 PE=3 SV=1		YNB	48 h
A0A0K3CRR7|A0A0K3CRR7_RHOTO	2.49	2.74	Eukaryotic translation initiation factor 3 subunit F OS=Rhodosporidium toruloides OX=5286 GN=FGENESH: predicted gene_17.121 PE=3 SV=1	translation	YNB	48 h
A0A2T0A9R4|A0A2T0A9R4_RHOTO	4.06	2.73	EF-hand domain-containing protein OS=Rhodosporidium toruloides OX=5286 GN=AAT19DRAFT_13766 PE=3 SV=1		YPD	120 h
A0A2S9ZYP5|A0A2S9ZYP5_RHOTO	7.56	2.73	O-fucosyltransferase family protein OS=Rhodosporidium toruloides OX=5286 GN=AAT19DRAFT_11029 PE=4 SV=1		YNB	120 h
A0A2S9ZZ51|A0A2S9ZZ51_RHOTO	9.5	2.73	RNA-binding domain-containing protein OS=Rhodosporidium toruloides OX=5286 GN=AAT19DRAFT_10588 PE=4 SV=1		YPD	120 h
A0A2T0A6V5|A0A2T0A6V5_RHOTO	133.66	2.72	Eukaryotic translation initiation factor 3 subunit L (Fragment) OS=Rhodosporidium toruloides OX=5286 GN=AAT19DRAFT_15310 PE=3 SV=1	translation	YNB	120 h
A0A0K3CKW4|A0A0K3CKW4_RHOTO	5.32	2.72	BY PROTMAP: gi|472583004|gb|EMS20666.1| Hyaluronan/mRNA-binding protein [Rhodosporidium toruloides NP11] gi|647396661|emb|CDR39100.1| RHTO0S04e01288g1_1 [Rhodosporidium toruloides] OS=Rhodosporidium toruloides OX=5286 GN=FG...		YNB	120 h
A0A0K3C7H8|A0A0K3C7H8_RHOTO	9.15	2.72	BY PROTMAP: gi|647401354|emb|CDR47528.1| RHTO0S14e04896g1_1 [Rhodosporidium toruloides] OS=Rhodosporidium toruloides OX=5286 GN=FGENESH: predicted gene_2.699 PE=4 SV=1		YNB	120 h
A0A2T0A6S0|A0A2T0A6S0_RHOTO	25.68	2.72	NADP-dependent oxidoreductase domain-containing protein OS=Rhodosporidium toruloides OX=5286 GN=AAT19DRAFT_15285 PE=3 SV=1		YNB	120 h
A0A0K3CQF1|A0A0K3CQF1_RHOTO	10.08	2.71	Acetyltransferase OS=Rhodosporidium toruloides OX=5286 GN=FGENESH: predicted gene_10.114 PE=4 SV=1		YNB	120 h
A0A0K3C7F8|A0A0K3C7F8_RHOTO	122.1	2.71	Aminopeptidase OS=Rhodosporidium toruloides OX=5286 GN=FGENESH: predicted gene_1.624 PE=3 SV=1		YNB	120 h
A0A0K3CIK3|A0A0K3CIK3_RHOTO	3.94	2.71	BY PROTMAP: gi|342321005|gb|EGU12943.1| RNA binding protein [Rhodotorula glutinis ATCC 204091] OS=Rhodosporidium toruloides OX=5286 GN=FGENESH: predicted gene_5.467 PE=4 SV=1		YPD	120 h
A0A2T0AAC5|A0A2T0AAC5_RHOTO	3.17	2.71	Co-chaperone OS=Rhodosporidium toruloides OX=5286 GN=AAT19DRAFT_13971 PE=4 SV=1		YNB	120 h
A0A2T0AJJ3|A0A2T0AJJ3_RHOTO	5.31	2.71	Mitochondrial intermediate peptidase OS=Rhodosporidium toruloides OX=5286 GN=AAT19DRAFT_9259 PE=3 SV=1		YNB	120 h
A0A0K3CSP2|A0A0K3CSP2_RHOTO	10.7	2.7	BY PROTMAP: gi|472586224|gb|EMS23752.1| aspartate-semialdehyde dehydrogenase [Rhodosporidium toruloides NP11] gi|647397690|emb|CDR40926.1| RHTO0S05e09010g1_1 [Rhodosporidium toruloides] OS=Rhodosporidium toruloides OX=5286 ...	AA Biosynthesis	YNB	120 h
A0A2T0AIM9|A0A2T0AIM9_RHOTO	2.41	2.7	Aspartate aminotransferase OS=Rhodosporidium toruloides OX=5286 GN=AAT19DRAFT_8936 PE=3 SV=1	Arginine Biosynthesis	YPD	48 h
A0A2T0A6B8|A0A2T0A6B8_RHOTO	3.19	2.7	Protein phosphatase 2A regulatory B subunit OS=Rhodosporidium toruloides OX=5286 GN=AAT19DRAFT_15131 PE=4 SV=1	Cell cycle	YNB	120 h
A0A0K3CDQ7|A0A0K3CDQ7_RHOTO	2.28	2.7	BY PROTMAP: gi|342321001|gb|EGU12939.1| WD-repeat protein mip1 [Rhodotorula glutinis ATCC 204091] OS=Rhodosporidium toruloides OX=5286 GN=FGENESH: predicted gene_5.459 PE=3 SV=1	TOR/Autophagy	YPD	48 h
A0A2T0A989|A0A2T0A989_RHOTO	61.28	2.7	ABC-2 type transporter-domain containing protein OS=Rhodosporidium toruloides OX=5286 GN=AAT19DRAFT_14911 PE=4 SV=1		YNB	120 h
A0A2T0A9L7|A0A2T0A9L7_RHOTO	14.51	2.7	Amidohydro_3 domain-containing protein OS=Rhodosporidium toruloides OX=5286 GN=AAT19DRAFT_15068 PE=4 SV=1		YNB	120 h
A0A0K3CCK1|A0A0K3CCK1_RHOTO	3.67	2.7	BY PROTMAP: gi|472585849|gb|EMS23391.1| aspartic proteinase [Rhodosporidium toruloides NP11] gi|647395756|emb|CDR37432.1| RHTO0S02e14818g1_1 [Rhodosporidium toruloides] OS=Rhodosporidium toruloides OX=5286 GN=FGENESH: predi...		YPD	120 h
A0A2T0A3A9|A0A2T0A3A9_RHOTO	6.78	2.7	Major facilitator superfamily domain-containing protein OS=Rhodosporidium toruloides OX=5286 GN=AAT19DRAFT_16428 PE=4 SV=1		YNB	120 h
A0A0K3CIE5|A0A0K3CIE5_RHOTO	3.99	2.7	Mitochondrial protein Pet127-domain containing protein OS=Rhodosporidium toruloides OX=5286 GN=FGENESH: predicted gene_5.397 PE=4 SV=1		YPD	120 h
A0A0K3CCE2|A0A0K3CCE2_RHOTO	3.82	2.7	Oxidored_FMN domain-containing protein OS=Rhodosporidium toruloides OX=5286 GN=FGENESH: predicted gene_3.537 PE=4 SV=1		YNB	48 h
A0A2T0AAC1|A0A2T0AAC1_RHOTO	13.32	2.69	DUF2433 domain-containing protein OS=Rhodosporidium toruloides OX=5286 GN=AAT19DRAFT_13979 PE=4 SV=1		YNB	120 h
A0A2T0AEN9|A0A2T0AEN9_RHOTO	3.18	2.69	Phosphatase PHOSPHO-type OS=Rhodosporidium toruloides OX=5286 GN=AAT19DRAFT_13492 PE=4 SV=1		YNB	120 h
A0A2T0AFG1|A0A2T0AFG1_RHOTO	15.18	2.68	3-deoxy-7-phosphoheptulonate synthase OS=Rhodosporidium toruloides OX=5286 GN=AAT19DRAFT_12155 PE=3 SV=1	AA Biosynthesis	YNB	120 h
A0A2T0A100|A0A2T0A100_RHOTO	2.65	2.68	Prohibitin OS=Rhodosporidium toruloides OX=5286 GN=AAT19DRAFT_9801 PE=3 SV=1		YPD	48 h
A0A0K3CBB9|A0A0K3CBB9_RHOTO	3.44	2.67	BY PROTMAP: gi|472584702|gb|EMS22288.1| 3-alpha(Or 20-beta)-hydroxysteroid dehydrogenase [Rhodosporidium toruloides NP11] gi|647399191|emb|CDR43724.1| RHTO0S08e04940g1_1 [Rhodosporidium toruloides] OS=Rhodosporidium toruloi...		YPD	120 h
A0A0K3CQA9|A0A0K3CQA9_RHOTO	3.06	2.67	BY PROTMAP: gi|647402510|emb|CDR48743.1| RHTO0S20e00408g1_1 [Rhodosporidium toruloides] OS=Rhodosporidium toruloides OX=5286 GN=FGENESH: predicted gene_15.14 PE=3 SV=1		YNB	120 h
A0A0K3CBU2|A0A0K3CBU2_RHOTO	12.49	2.67	CPSF A subunit region-domain containing protein OS=Rhodosporidium toruloides OX=5286 GN=FGENESH: predicted gene_6.2 PE=4 SV=1		YNB	120 h
A0A2T0A0X1|A0A2T0A0X1_RHOTO	2.78	2.67	Patatin-like phospholipase domain-containing protein OS=Rhodosporidium toruloides OX=5286 GN=AAT19DRAFT_9746 PE=3 SV=1		YPD	120 h
A0A2T0A4U6|A0A2T0A4U6_RHOTO	9.5	2.67	Thiamine diphosphate-binding fold OS=Rhodosporidium toruloides OX=5286 GN=AAT19DRAFT_15791 PE=3 SV=1		YNB	120 h
A0A2T0A1D2|A0A2T0A1D2_RHOTO	21.17	2.66	Phosphoglycerate mutase OS=Rhodosporidium toruloides OX=5286 GN=AAT19DRAFT_9910 PE=3 SV=1	AA Biosynthesis	YNB	120 h
A0A2T0A6I4|A0A2T0A6I4_RHOTO	3.87	2.66	6-phosphofructo-2-kinase-domain containing protein OS=Rhodosporidium toruloides OX=5286 GN=AAT19DRAFT_15195 PE=4 SV=1		YNB	120 h
A0A2T0A0J2|A0A2T0A0J2_RHOTO	9.5	2.66	TPR_REGION domain-containing protein OS=Rhodosporidium toruloides OX=5286 GN=AAT19DRAFT_10385 PE=4 SV=1		YPD	48 h
A0A0K3C9I7|A0A0K3C9I7_RHOTO	17.68	2.66	Dolichyl-diphosphooligosaccharide--protein glycotransferase OS=Rhodosporidium toruloides OX=5286 GN=FGENESH: predicted gene_2.225 PE=3 SV=1		YNB	120 h
A0A2T0A6T4|A0A2T0A6T4_RHOTO	13.28	2.66	Nucleoporin protein Ndc1-Nup OS=Rhodosporidium toruloides OX=5286 GN=AAT19DRAFT_15277 PE=3 SV=1		YNB	120 h
A0A0K3CHI5|A0A0K3CHI5_RHOTO	2.47	2.65	ATP-dependent 26S proteasome regulatory subunit OS=Rhodosporidium toruloides OX=5286 GN=FGENESH: predicted gene_7.338 PE=3 SV=1	Proteasome	YNB	48 h
A0A2T0A5C5|A0A2T0A5C5_RHOTO	9.5	2.65	Translation machinery-associated protein 22 OS=Rhodosporidium toruloides OX=5286 GN=AAT19DRAFT_15977 PE=3 SV=1	translation	YNB	120 h
A0A2T0A8G4|A0A2T0A8G4_RHOTO	25.11	2.65	Polyadenylate-binding protein OS=Rhodosporidium toruloides OX=5286 GN=AAT19DRAFT_14549 PE=3 SV=1		YNB	120 h
A0A0K3CM36|A0A0K3CM36_RHOTO	9.24	2.65	Polynucleotide adenylyltransferase OS=Rhodosporidium toruloides OX=5286 GN=FGENESH: predicted gene_10.208 PE=3 SV=1		YNB	120 h
A0A2S9ZX33|A0A2S9ZX33_RHOTO	9.5	2.64	Vacuolar proton pump subunit B OS=Rhodosporidium toruloides OX=5286 GN=AAT19DRAFT_11064 PE=3 SV=1	TOR/Phagosome	YNB	48 h
A0A2T0AJ83|A0A2T0AJ83_RHOTO	9.5	2.64	t-SNARE coiled-coil homology domain-containing protein OS=Rhodosporidium toruloides OX=5286 GN=AAT19DRAFT_9127 PE=4 SV=1		YPD	48 h
A0A2T0A1Q8|A0A2T0A1Q8_RHOTO	3.08	2.64	Golgi phosphoprotein 3 (GPP34)-domain containing protein OS=Rhodosporidium toruloides OX=5286 GN=AAT19DRAFT_10045 PE=3 SV=1		YNB	120 h
A0A0K3CLC2|A0A0K3CLC2_RHOTO	3.31	2.64	GPI ethanolamine phosphate transferase 1 OS=Rhodosporidium toruloides OX=5286 GN=FGENESH: predicted gene_9.457 PE=3 SV=1		YPD	120 h
A0A0K3C7J2|A0A0K3C7J2_RHOTO	42.46	2.63	Imidazole glycerol phosphate synthase hisHF OS=Rhodosporidium toruloides OX=5286 GN=FGENESH: predicted gene_1.639 PE=3 SV=1	AA Biosynthesis	YNB	120 h
A0A2T0ACU1|A0A2T0ACU1_RHOTO	12.07	2.63	Amidase OS=Rhodosporidium toruloides OX=5286 GN=AAT19DRAFT_12842 PE=3 SV=1	AA Metabolism	YNB	120 h
A0A2T0A5F0|A0A2T0A5F0_RHOTO	9.5	2.63	Superoxide dismutase OS=Rhodosporidium toruloides OX=5286 GN=AAT19DRAFT_15909 PE=3 SV=1	Peroxisome	YNB	48 h
A0A0K3CPJ6|A0A0K3CPJ6_RHOTO	3.23	2.63	BY PROTMAP: gi|342319051|gb|EGU11003.1| Proteophosphoglycan ppg4 [Rhodotorula glutinis ATCC 204091] OS=Rhodosporidium toruloides OX=5286 GN=FGENESH: predicted gene_14.33 PE=4 SV=1		YNB	48 h
A0A0K3C8X6|A0A0K3C8X6_RHOTO	77.45	2.62	BY PROTMAP: gi|342321391|gb|EGU13325.1| Spermidine synthase [Rhodotorula glutinis ATCC 204091] OS=Rhodosporidium toruloides OX=5286 GN=FGENESH: predicted gene_2.348 PE=4 SV=1	AA Metabolism	YNB	120 h
A0A2T0A9Y5|A0A2T0A9Y5_RHOTO	9.5	2.62	RING-type domain-containing protein OS=Rhodosporidium toruloides OX=5286 GN=AAT19DRAFT_13845 PE=3 SV=1	Autophagy	YNB	120 h
A0A2T0ACT4|A0A2T0ACT4_RHOTO	4.19	2.62	Proteophosphoglycan 5 OS=Rhodosporidium toruloides OX=5286 GN=AAT19DRAFT_12834 PE=4 SV=1		YPD	120 h
A0A0K3C961|A0A0K3C961_RHOTO	3.15	2.61	But2 domain-containing protein OS=Rhodosporidium toruloides OX=5286 GN=FGENESH: predicted gene_2.80 PE=4 SV=1		YNB	120 h
A0A0K3CCM7|A0A0K3CCM7_RHOTO	6.53	2.61	BY PROTMAP: gi|472581659|gb|EMS19382.1| oligosaccharyltransferase complex subunit gamma [Rhodosporidium toruloides NP11] gi|647398378|emb|CDR42237.1| RHTO0S06e11320g1_1 [Rhodosporidium toruloides] OS=Rhodosporidium toruloid...		YNB	120 h
A0A0K3C905|A0A0K3C905_RHOTO	4.12	2.61	FGENESH: predicted gene_3.546 protein OS=Rhodosporidium toruloides OX=5286 GN=FGENESH: predicted gene_3.546 PE=4 SV=1		YNB	120 h
A0A0K3CFI6|A0A0K3CFI6_RHOTO	2.51	2.61	NAD(P)-binding protein OS=Rhodosporidium toruloides OX=5286 GN=FGENESH: predicted gene_8.195 PE=4 SV=1		YPD	120 h
A0A2S9ZVV0|A0A2S9ZVV0_RHOTO	9.5	2.61	Sec23/Sec24 trunk domain-domain containing protein OS=Rhodosporidium toruloides OX=5286 GN=AAT19DRAFT_11898 PE=3 SV=1		YNB	120 h
A0A2T0A7S9|A0A2T0A7S9_RHOTO	9.5	2.61	Tryptophan--tRNA ligase OS=Rhodosporidium toruloides OX=5286 GN=AAT19DRAFT_15533 PE=3 SV=1		YPD	120 h
A0A0K3C6A2|A0A0K3C6A2_RHOTO	9.5	2.61	Uridine kinase OS=Rhodosporidium toruloides OX=5286 GN=FGENESH: predicted gene_1.234 PE=3 SV=1		YPD	120 h
A0A2T0AAR6|A0A2T0AAR6_RHOTO	112.7	2.6	Acetyltransferase component of pyruvate dehydrogenase complex OS=Rhodosporidium toruloides OX=5286 GN=AAT19DRAFT_14126 PE=3 SV=1		YNB	120 h
A0A0K3C820|A0A0K3C820_RHOTO	2.7	2.6	BY PROTMAP: gi|647400356|emb|CDR45751.1| RHTO0S11e04170g1_1 [Rhodosporidium toruloides] OS=Rhodosporidium toruloides OX=5286 GN=FGENESH: predicted gene_3.161 PE=4 SV=1		YPD	120 h
A0A0K3CGT7|A0A0K3CGT7_RHOTO	6.66	2.6	CDP-diacylglycerol--inositol 3-phosphatidyltransferase OS=Rhodosporidium toruloides OX=5286 GN=FGENESH: predicted gene_7.23 PE=3 SV=1		YNB	120 h
A0A2T0A1R3|A0A2T0A1R3_RHOTO	7.82	2.6	Chaperonin Cpn60/TCP-1 family OS=Rhodosporidium toruloides OX=5286 GN=AAT19DRAFT_10046 PE=3 SV=1		YNB	120 h
A0A2T0AE18|A0A2T0AE18_RHOTO	9.5	2.6	Redoxin OS=Rhodosporidium toruloides OX=5286 GN=AAT19DRAFT_13262 PE=3 SV=1		YNB	120 h
A0A2T0AI08|A0A2T0AI08_RHOTO	9.5	2.59	Succinate-semialdehyde dehydrogenase OS=Rhodosporidium toruloides OX=5286 GN=AAT19DRAFT_8692 PE=3 SV=1	AA Metabolism	YNB	120 h
A0A0K3CAV3|A0A0K3CAV3_RHOTO	3.28	2.59	Alpha/beta knot methyltransferase OS=Rhodosporidium toruloides OX=5286 GN=FGENESH: predicted gene_5.275 PE=3 SV=1	Ribosome biogenesis	YPD	120 h
A0A2T0A9D1|A0A2T0A9D1_RHOTO	3.39	2.59	AMPK1_CBM domain-containing protein OS=Rhodosporidium toruloides OX=5286 GN=AAT19DRAFT_14961 PE=4 SV=1		YNB	48 h
A0A0K3CR90|A0A0K3CR90_RHOTO	16.89	2.59	ATP-dependent RNA helicase dhh1 OS=Rhodosporidium toruloides OX=5286 GN=FGENESH: predicted gene_18.30 PE=3 SV=1		YNB	120 h
A0A2T0A2F7|A0A2T0A2F7_RHOTO	2.95	2.58	5-oxoprolinase OS=Rhodosporidium toruloides OX=5286 GN=AAT19DRAFT_9537 PE=4 SV=1		YPD	120 h
A0A0K3CDS0|A0A0K3CDS0_RHOTO	3.96	2.58	BY PROTMAP: gi|472587625|gb|EMS25121.1| 3-ketoacyl-CoA thiolase (POT1) [Rhodosporidium toruloides NP11] gi|647398673|emb|CDR42801.1| RHTO0S07e04258g1_1 [Rhodosporidium toruloides] OS=Rhodosporidium toruloides OX=5286 GN=FGE...	fatty acid degradation/AA metabolism/Peroxisome/alpha Linoleic acid metabolism/Biosynthesis of unsaturated fatty acids	YPD	120 h
A0A0K3C8S3|A0A0K3C8S3_RHOTO	110.6	2.58	Alanine--tRNA ligase OS=Rhodosporidium toruloides OX=5286 GN=FGENESH: predicted gene_2.62 PE=3 SV=1		YNB	120 h
A0A0K3CJX9|A0A0K3CJX9_RHOTO	49.97	2.58	Arginine--tRNA ligase OS=Rhodosporidium toruloides OX=5286 GN=FGENESH: predicted gene_12.5 PE=3 SV=1		YNB	120 h
A0A0K3CHR2|A0A0K3CHR2_RHOTO	2.6	2.58	BY PROTMAP: gi|342321570|gb|EGU13503.1| Proteophosphoglycan 5 [Rhodotorula glutinis ATCC 204091] OS=Rhodosporidium toruloides OX=5286 GN=FGENESH: predicted gene_8.199 PE=4 SV=1		YPD	120 h
A0A0K3CJI3|A0A0K3CJI3_RHOTO	13.74	2.58	BY PROTMAP: gi|472581008|gb|EMS18769.1| iron complex transport system ATP-binding protein [Rhodosporidium toruloides NP11] OS=Rhodosporidium toruloides OX=5286 GN=FGENESH: predicted gene_9.19 PE=4 SV=1		YNB	120 h
A0A0K3CQT2|A0A0K3CQT2_RHOTO	11.94	2.58	GDP-L-fucose synthase OS=Rhodosporidium toruloides OX=5286 GN=FGENESH: predicted gene_10.264 PE=3 SV=1		YNB	120 h
A0A2S9ZYP9|A0A2S9ZYP9_RHOTO	4.46	2.58	Glycerol-3-phosphate dehydrogenase OS=Rhodosporidium toruloides OX=5286 GN=AAT19DRAFT_11039 PE=3 SV=1		YPD	120 h
A0A2S9ZXQ0|A0A2S9ZXQ0_RHOTO	11.32	2.57	ABC transporter OS=Rhodosporidium toruloides OX=5286 GN=AAT19DRAFT_11266 PE=4 SV=1		YNB	120 h
A0A0K3CV51|A0A0K3CV51_RHOTO	4.33	2.57	BY PROTMAP: gi|472583871|gb|EMS21487.1| Ca2+-binding actin-bundling protein [Rhodosporidium toruloides NP11] gi|647403644|emb|CDR49733.1| RHTO0S31e00364g1_1 [Rhodosporidium toruloides] OS=Rhodosporidium toruloides OX=5286 G...		YPD	120 h
A0A2T0A889|A0A2T0A889_RHOTO	7.15	2.57	DNA-directed RNA polymerase subunit OS=Rhodosporidium toruloides OX=5286 GN=AAT19DRAFT_14577 PE=3 SV=1		YNB	120 h
A0A0K3CJT4|A0A0K3CJT4_RHOTO	3.34	2.57	Nucleoporin Nup120/160-domain containing protein OS=Rhodosporidium toruloides OX=5286 GN=FGENESH: predicted gene_9.395 PE=4 SV=1		YNB	120 h
A0A2T0AD76|A0A2T0AD76_RHOTO	13.88	2.57	Phosphoacetylglucosamine mutase OS=Rhodosporidium toruloides OX=5286 GN=AAT19DRAFT_12965 PE=3 SV=1		YNB	120 h
A0A2T0A2C3|A0A2T0A2C3_RHOTO	2.68	2.57	Proteolipid membrane potential modulator-domain containing protein OS=Rhodosporidium toruloides OX=5286 GN=AAT19DRAFT_9498 PE=3 SV=1		YNB	120 h
A0A2S9ZYS5|A0A2S9ZYS5_RHOTO	2.34	2.57	Proteophosphoglycan ppg4 OS=Rhodosporidium toruloides OX=5286 GN=AAT19DRAFT_11051 PE=3 SV=1		YPD	120 h
A0A2T0AD12|A0A2T0AD12_RHOTO	109.03	2.56	Adenosylhomocysteinase OS=Rhodosporidium toruloides OX=5286 GN=AAT19DRAFT_12912 PE=3 SV=1	AA Metabolism	YNB	120 h
A0A0K3CNM6|A0A0K3CNM6_RHOTO	2.08	2.56	BY PROTMAP: gi|342321137|gb|EGU13072.1| Ras-2 [Rhodotorula glutinis ATCC 204091] OS=Rhodosporidium toruloides OX=5286 GN=FGENESH: predicted gene_12.293 PE=4 SV=1	TOR/Autophagy	YNB	48 h
A0A0K3CG51|A0A0K3CG51_RHOTO	2.23	2.56	KH domain-containing protein OS=Rhodosporidium toruloides OX=5286 GN=FGENESH: predicted gene_6.283 PE=4 SV=1		YPD	48 h
A0A0K3CCF3|A0A0K3CCF3_RHOTO	11	2.56	Importin subunit alpha OS=Rhodosporidium toruloides OX=5286 GN=FGENESH: predicted gene_4.230 PE=3 SV=1		YNB	120 h
A0A2T0AJ83|A0A2T0AJ83_RHOTO	9.5	2.56	t-SNARE coiled-coil homology domain-containing protein OS=Rhodosporidium toruloides OX=5286 GN=AAT19DRAFT_9127 PE=4 SV=1		YNB	48 h
A0A0K3CJ03|A0A0K3CJ03_RHOTO	7.1	2.55	BY PROTMAP: gi|342319959|gb|EGU11904.1| Proteasome 26S subunit [Rhodotorula glutinis ATCC 204091] OS=Rhodosporidium toruloides OX=5286 GN=FGENESH: predicted gene_9.130 PE=4 SV=1	Proteasome	YNB	120 h
A0A2S9ZWU1|A0A2S9ZWU1_RHOTO	9.11	2.55	P-loop containing nucleoside triphosphate hydrolase protein (Fragment) OS=Rhodosporidium toruloides OX=5286 GN=AAT19DRAFT_11458 PE=3 SV=1	Proteasome	YNB	120 h
A0A0K3CVP4|A0A0K3CVP4_RHOTO	11.37	2.55	Armadillo-type fold OS=Rhodosporidium toruloides OX=5286 GN=FGENESH: predicted gene_17.100 PE=4 SV=1		YNB	120 h
A0A2T0A7R0|A0A2T0A7R0_RHOTO	12.76	2.55	Methionine aminopeptidase OS=Rhodosporidium toruloides OX=5286 GN=AAT19DRAFT_15610 PE=3 SV=1		YNB	120 h
A0A0K3CAS9|A0A0K3CAS9_RHOTO	9.5	2.54	Succinyl-CoA:3-ketoacid-coenzyme A transferase OS=Rhodosporidium toruloides OX=5286 GN=FGENESH: predicted gene_3.300 PE=3 SV=1	AA Metabolism	YPD	120 h
A0A2T0AB02|A0A2T0AB02_RHOTO	2.48	2.54	Aldo-keto reductase OS=Rhodosporidium toruloides OX=5286 GN=AAT19DRAFT_14209 PE=4 SV=1		YPD	120 h
A0A0K3CT81|A0A0K3CT81_RHOTO	7.83	2.54	BY PROTMAP: gi|472582732|gb|EMS20403.1| protein of heat shock protein Hsp70 family [Rhodosporidium toruloides NP11] gi|647401986|emb|CDR48293.1| RHTO0S17e00562g1_1 [Rhodosporidium toruloides] OS=Rhodosporidium toruloides OX...		YNB	120 h
A0A2T0ABC6|A0A2T0ABC6_RHOTO	3.03	2.54	Glutaminase GtaA OS=Rhodosporidium toruloides OX=5286 GN=AAT19DRAFT_14327 PE=4 SV=1		YPD	120 h
A0A2S9ZYC8|A0A2S9ZYC8_RHOTO	3.72	2.54	Peptidylprolyl isomerase OS=Rhodosporidium toruloides OX=5286 GN=AAT19DRAFT_10923 PE=4 SV=1		YNB	120 h
A0A2T0A5K4|A0A2T0A5K4_RHOTO	29.04	2.54	P-loop containing nucleoside triphosphate hydrolase protein OS=Rhodosporidium toruloides OX=5286 GN=AAT19DRAFT_16054 PE=4 SV=1		YNB	120 h
A0A0K3C6A7|A0A0K3C6A7_RHOTO	2.3	2.53	Atypical/TAF1 protein kinase OS=Rhodosporidium toruloides OX=5286 GN=FGENESH: predicted gene_1.38 PE=4 SV=1		YPD	120 h
A0A0K3CFB3|A0A0K3CFB3_RHOTO	2.41	2.53	BY PROTMAP: gi|472584521|gb|EMS22107.1| nucleoporin Nup44 [Rhodosporidium toruloides NP11] gi|647399372|emb|CDR43998.1| RHTO0S08e09142g1_1 [Rhodosporidium toruloides] OS=Rhodosporidium toruloides OX=5286 GN=FGENESH: predict...		YPD	120 h
A0A0K3CFK0|A0A0K3CFK0_RHOTO	5.34	2.53	BY PROTMAP: gi|472586600|gb|EMS24119.1| endothelin-converting enzyme metalloendopeptidase [Rhodosporidium toruloides NP11] gi|647398005|emb|CDR41541.1| RHTO0S06e02828g1_1 [Rhodosporidium toruloides] OS=Rhodosporidium torul...		YNB	120 h
A0A2T0A014|A0A2T0A014_RHOTO	16.9	2.53	Mycolic acid cyclopropane synthetase-domain containing protein OS=Rhodosporidium toruloides OX=5286 GN=AAT19DRAFT_10197 PE=4 SV=1		YNB	120 h
A0A0K3CLZ6|A0A0K3CLZ6_RHOTO	3.79	2.53	Proteophosphoglycan ppg4 OS=Rhodosporidium toruloides OX=5286 GN=FGENESH: predicted gene_7.472 PE=4 SV=1		YNB	120 h
A0A0K3C915|A0A0K3C915_RHOTO	5.9	2.52	Diphosphomevalonate decarboxylase OS=Rhodosporidium toruloides OX=5286 GN=FGENESH: predicted gene_2.5 PE=3 SV=1	Terpenoid backbone biosynthesis	YNB	120 h
A0A0K3CJP4|A0A0K3CJP4_RHOTO	9.38	2.52	BY PROTMAP: gi|342321292|gb|EGU13226.1| Transportin-PC [Rhodotorula glutinis ATCC 204091] OS=Rhodosporidium toruloides OX=5286 GN=FGENESH: predicted gene_9.360 PE=4 SV=1		YNB	120 h
A0A0K3CD92|A0A0K3CD92_RHOTO	8.54	2.52	BY PROTMAP: gi|472582692|gb|EMS20370.1| pentatricopeptide repeat protein [Rhodosporidium toruloides NP11] gi|647398986|emb|CDR43350.1| RHTO0S08e00386g1_1 [Rhodosporidium toruloides] OS=Rhodosporidium toruloides OX=5286 GN=F...		YNB	120 h
A0A2S9ZVM3|A0A2S9ZVM3_RHOTO	2.47	2.52	Deoxyribonuclease TATDN1 OS=Rhodosporidium toruloides OX=5286 GN=AAT19DRAFT_11823 PE=4 SV=1		YPD	120 h
A0A2S9ZYL1|A0A2S9ZYL1_RHOTO	70.71	2.52	GDP-mannose 4 6-dehydratase OS=Rhodosporidium toruloides OX=5286 GN=AAT19DRAFT_10989 PE=3 SV=1		YNB	120 h
A0A2T0AAD0|A0A2T0AAD0_RHOTO	2.46	2.52	P-loop containing nucleoside triphosphate hydrolase protein OS=Rhodosporidium toruloides OX=5286 GN=AAT19DRAFT_13995 PE=4 SV=1		YNB	48 h
A0A0K3CEK6|A0A0K3CEK6_RHOTO	9.5	2.52	tRNA(His) guanylyltransferase OS=Rhodosporidium toruloides OX=5286 GN=FGENESH: predicted gene_5.386 PE=3 SV=1		YNB	120 h
A0A2T0AF93|A0A2T0AF93_RHOTO	3.26	2.51	Homoserine dehydrogenase OS=Rhodosporidium toruloides OX=5286 GN=AAT19DRAFT_12080 PE=3 SV=1	AA Biosynthesis	YNB	48 h
A0A0K3CMD5|A0A0K3CMD5_RHOTO	2.52	2.51	BY PROTMAP: gi|342319142|gb|EGU11092.1| Pre-mRNA splicing factor [Rhodotorula glutinis ATCC 204091] OS=Rhodosporidium toruloides OX=5286 GN=FGENESH: predicted gene_10.333 PE=4 SV=1		YNB	120 h
A0A0K3CE57|A0A0K3CE57_RHOTO	9.93	2.51	BY PROTMAP: gi|342320919|gb|EGU12857.1| Muconate cycloisomerase 1 [Rhodotorula glutinis ATCC 204091] OS=Rhodosporidium toruloides OX=5286 GN=FGENESH: predicted gene_5.263 PE=4 SV=1		YNB	120 h
A0A0K3CAP4|A0A0K3CAP4_RHOTO	27.86	2.51	BY PROTMAP: gi|472580857|gb|EMS18624.1| Xaa-Pro dipeptidase [Rhodosporidium toruloides NP11] gi|647403497|emb|CDR49611.1| RHTO0S28e01640g1_1 [Rhodosporidium toruloides] OS=Rhodosporidium toruloides OX=5286 GN=FGENESH: predi...		YNB	120 h
A0A2T0AAS8|A0A2T0AAS8_RHOTO	3.41	2.51	Integral membrane protein OS=Rhodosporidium toruloides OX=5286 GN=AAT19DRAFT_14133 PE=4 SV=1		YNB	120 h
A0A2S9ZXT2|A0A2S9ZXT2_RHOTO	9.5	2.51	Ribonucleoside-diphosphate reductase OS=Rhodosporidium toruloides OX=5286 GN=AAT19DRAFT_11290 PE=3 SV=1		YNB	120 h
A0A2T0ABF9|A0A2T0ABF9_RHOTO	9.5	2.51	Spindle pole body protein OS=Rhodosporidium toruloides OX=5286 GN=AAT19DRAFT_14361 PE=4 SV=1		YPD	120 h
A0A2S9ZY45|A0A2S9ZY45_RHOTO	9.5	2.5	Vacuolar protein sorting protein VpsB OS=Rhodosporidium toruloides OX=5286 GN=AAT19DRAFT_10837 PE=3 SV=1	Endocytosis/Autophagy	YPD	120 h
A0A0K3CMJ8|A0A0K3CMJ8_RHOTO	9.39	2.5	BY PROTMAP: gi|472586231|gb|EMS23759.1| nucleolar protein 56 [Rhodosporidium toruloides NP11] gi|647397683|emb|CDR40919.1| RHTO0S05e08856g1_1 [Rhodosporidium toruloides] OS=Rhodosporidium toruloides OX=5286 GN=FGENESH: pred...	Ribosome biogenesis	YNB	120 h
A0A0K3CIC7|A0A0K3CIC7_RHOTO	9.5	2.5	Uroporphyrinogen decarboxylase OS=Rhodosporidium toruloides OX=5286 GN=FGENESH: predicted gene_5.377 PE=3 SV=1		YPD	48 h
A0A0K3CIM1|A0A0K3CIM1_RHOTO	17.09	2.5	BY PROTMAP: gi|472581329|gb|EMS19068.1| dimethylaniline monooxygenase (N-oxide forming) [Rhodosporidium toruloides NP11] gi|647395486|emb|CDR36933.1| RHTO0S02e08724g1_1 [Rhodosporidium toruloides] OS=Rhodosporidium toruloid...		YNB	120 h
A0A2S9ZZL6|A0A2S9ZZL6_RHOTO	18.51	2.5	Coatomer subunit delta (Fragment) OS=Rhodosporidium toruloides OX=5286 GN=AAT19DRAFT_10732 PE=3 SV=1		YNB	120 h
A0A2T0A7M4|A0A2T0A7M4_RHOTO	7.03	2.5	Ferredoxin OS=Rhodosporidium toruloides OX=5286 GN=AAT19DRAFT_15585 PE=4 SV=1		YNB	120 h
A0A2S9ZXL2|A0A2S9ZXL2_RHOTO	10.56	2.5	Major facilitator superfamily domain-containing protein OS=Rhodosporidium toruloides OX=5286 GN=AAT19DRAFT_11249 PE=4 SV=1		YNB	120 h
A0A0K3CR32|A0A0K3CR32_RHOTO	4	2.5	P-loop containing nucleoside triphosphate hydrolase protein OS=Rhodosporidium toruloides OX=5286 GN=FGENESH: predicted gene_11.23 PE=3 SV=1		YNB	120 h
A0A2T0A3J0|A0A2T0A3J0_RHOTO	9.5	2.5	Senescence-associated protein-domain containing protein OS=Rhodosporidium toruloides OX=5286 GN=AAT19DRAFT_16501 PE=4 SV=1		YPD	120 h
G1FK51|G1FK51_RHOTO	5.87	2.49	Glyceraldehyde-3-phosphate dehydrogenase OS=Rhodosporidium toruloides OX=5286 GN=GPD1 PE=3 SV=1	AA Biosynthesis	YNB	48 h
A0A0K3CQ02|A0A0K3CQ02_RHOTO	2.85	2.49	BY PROTMAP: gi|727142679|emb|CEG74961.1| Putative 26S proteasome non-ATPase regulatory subunit 14 [Rhizopus microsporus] OS=Rhodosporidium toruloides OX=5286 GN=FGENESH: predicted gene_15.210 PE=3 SV=1	Proteasome	YNB	120 h
A0A0K3C6B2|A0A0K3C6B2_RHOTO	7.26	2.49	Actin cytoskeleton-regulatory complex protein SLA1 OS=Rhodosporidium toruloides OX=5286 GN=FGENESH: predicted gene_2.249 PE=3 SV=1		YNB	120 h
A0A2T0AJ87|A0A2T0AJ87_RHOTO	6.35	2.49	Cholinephosphotransferase (Fragment) OS=Rhodosporidium toruloides OX=5286 GN=AAT19DRAFT_9088 PE=3 SV=1		YNB	120 h
A0A2T0A9S7|A0A2T0A9S7_RHOTO	3.55	2.49	DUF866-domain-containing protein OS=Rhodosporidium toruloides OX=5286 GN=AAT19DRAFT_13799 PE=4 SV=1		YPD	120 h
A0A2T0A6V0|A0A2T0A6V0_RHOTO	9.5	2.48	V-type proton ATPase subunit a OS=Rhodosporidium toruloides OX=5286 GN=AAT19DRAFT_15309 PE=3 SV=1		YNB	120 h
A0A0K3CAZ7|A0A0K3CAZ7_RHOTO	6.5	2.48	Acyl-CoA N-acyltransferase OS=Rhodosporidium toruloides OX=5286 GN=FGENESH: predicted gene_3.32 PE=4 SV=1		YNB	120 h
A0A0K3CAF6|A0A0K3CAF6_RHOTO	33.7	2.48	Malic enzyme OS=Rhodosporidium toruloides OX=5286 GN=FGENESH: predicted gene_5.140 PE=3 SV=1		YNB	120 h
A0A2S9ZYX2|A0A2S9ZYX2_RHOTO	4.01	2.48	Protein disulfide-isomerase OS=Rhodosporidium toruloides OX=5286 GN=AAT19DRAFT_10499 PE=3 SV=1		YNB	48 h
A0A061BFT5|A0A061BFT5_RHOTO	9.5	2.48	Serine/threonine-protein phosphatase OS=Rhodosporidium toruloides OX=5286 GN=AAT19DRAFT_11453 PE=3 SV=1		YNB	120 h
A0A0K3CE74|A0A0K3CE74_RHOTO	9.5	2.48	Uncharacterized protein OS=Rhodosporidium toruloides OX=5286 GN=FGENESH: predicted gene_6.21 PE=4 SV=1		YPD	120 h
A0A0K3CFI5|A0A0K3CFI5_RHOTO	5.26	2.47	Ornithine aminotransferase OS=Rhodosporidium toruloides OX=5286 GN=FGENESH: predicted gene_6.511 PE=3 SV=1	AA Metabolism	YNB	120 h
A0A2T0A9D1|A0A2T0A9D1_RHOTO	4.09	2.47	AMPK1_CBM domain-containing protein OS=Rhodosporidium toruloides OX=5286 GN=AAT19DRAFT_14961 PE=4 SV=1		YPD	120 h
A0A2T0A3X5|A0A2T0A3X5_RHOTO	2.14	2.47	Indigoidine synthase A-like protein OS=Rhodosporidium toruloides OX=5286 GN=AAT19DRAFT_16646 PE=3 SV=1		YPD	48 h
A0A2T0AIU2|A0A2T0AIU2_RHOTO	2.8	2.47	Bulb-type lectin domain-containing protein OS=Rhodosporidium toruloides OX=5286 GN=AAT19DRAFT_8999 PE=4 SV=1		YNB	120 h
A0A0K3CPY4|A0A0K3CPY4_RHOTO	7.38	2.47	BY PROTMAP: gi|472581134|gb|EMS18883.1| COPII-coated vesicle membrane protein [Rhodosporidium toruloides NP11] gi|647402779|emb|CDR48979.1| RHTO0S22e00540g1_1 [Rhodosporidium toruloides] OS=Rhodosporidium toruloides OX=5286...		YNB	120 h
A0A0K3CKU7|A0A0K3CKU7_RHOTO	5.22	2.47	BY PROTMAP: gi|472581643|gb|EMS19371.1| zinc finger PHD-type protein [Rhodosporidium toruloides NP11] OS=Rhodosporidium toruloides OX=5286 GN=FGENESH: predicted gene_9.509 PE=4 SV=1		YNB	120 h
A0A0K3CUF1|A0A0K3CUF1_RHOTO	18.52	2.47	BY PROTMAP: gi|472581777|gb|EMS19492.1| MFS transporter sugar:H+ symporter [Rhodosporidium toruloides NP11] gi|647402513|emb|CDR48746.1| RHTO0S20e00496g1_1 [Rhodosporidium toruloides] OS=Rhodosporidium toruloides OX=5286 G...		YNB	120 h
A0A0K3CFC3|A0A0K3CFC3_RHOTO	3.23	2.47	BY PROTMAP: gi|472583956|gb|EMS21572.1| DNA ligase [Rhodosporidium toruloides NP11] OS=Rhodosporidium toruloides OX=5286 GN=FGENESH: predicted gene_3.203 PE=4 SV=1		YPD	120 h
A0A0K3CNN1|A0A0K3CNN1_RHOTO	3.17	2.47	BY PROTMAP: gi|472586351|gb|EMS23879.1| ferric reductase transmembrane component 2 [Rhodosporidium toruloides NP11] gi|647397561|emb|CDR40678.1| RHTO0S05e06172g1_1 [Rhodosporidium toruloides] OS=Rhodosporidium toruloides OX...		YPD	120 h
A0A2T0A1L8|A0A2T0A1L8_RHOTO	21.56	2.47	Glucose-6-phosphate 1-dehydrogenase OS=Rhodosporidium toruloides OX=5286 GN=AAT19DRAFT_10000 PE=3 SV=1		YNB	120 h
A0A2T0ADI3|A0A2T0ADI3_RHOTO	10.63	2.47	Glycoside hydrolase superfamily OS=Rhodosporidium toruloides OX=5286 GN=AAT19DRAFT_13082 PE=3 SV=1		YNB	120 h
A0A0K3CJW1|A0A0K3CJW1_RHOTO	101.1	2.46	BY PROTMAP: gi|342321377|gb|EGU13311.1| Valosin-containing protein [Rhodotorula glutinis ATCC 204091] OS=Rhodosporidium toruloides OX=5286 GN=FGENESH: predicted gene_9.149 PE=4 SV=1		YNB	120 h
A0A2T0AIQ4|A0A2T0AIQ4_RHOTO	3.18	2.46	DNA-directed RNA polymerase subunit OS=Rhodosporidium toruloides OX=5286 GN=AAT19DRAFT_8942 PE=3 SV=1		YNB	120 h
A0A0K3CCH3|A0A0K3CCH3_RHOTO	3.9	2.46	Phenylalanine--tRNA ligase OS=Rhodosporidium toruloides OX=5286 GN=FGENESH: predicted gene_3.572 PE=3 SV=1		YPD	120 h
A0A0K3CPR5|A0A0K3CPR5_RHOTO	3.36	2.46	Protein YIP OS=Rhodosporidium toruloides OX=5286 GN=FGENESH: predicted gene_15.115 PE=3 SV=1		YPD	120 h
A0A2S9ZW45|A0A2S9ZW45_RHOTO	9.5	2.46	Receptor-activated Ca2+-permeable cation channel OS=Rhodosporidium toruloides OX=5286 GN=AAT19DRAFT_11631 PE=4 SV=1		YNB	120 h
A0A2T0AE59|A0A2T0AE59_RHOTO	9.5	2.46	RRM domain-containing protein OS=Rhodosporidium toruloides OX=5286 GN=AAT19DRAFT_13307 PE=4 SV=1		YPD	120 h
A0A0K3CMF6|A0A0K3CMF6_RHOTO	3.14	2.45	Homocysteine S-methyltransferase OS=Rhodosporidium toruloides OX=5286 GN=FGENESH: predicted gene_8.62 PE=4 SV=1	AA Metabolism	YPD	120 h
A0A2T0AFQ8|A0A2T0AFQ8_RHOTO	100.03	2.45	Glutamate dehydrogenase OS=Rhodosporidium toruloides OX=5286 GN=AAT19DRAFT_12248 PE=3 SV=1	Arginine Biosynthesis	YNB	120 h
A0A2T0A6Z2|A0A2T0A6Z2_RHOTO	3.35	2.45	Adenylyl cyclase-associated protein OS=Rhodosporidium toruloides OX=5286 GN=AAT19DRAFT_15337 PE=3 SV=1		YNB	48 h
A0A0K3C6A4|A0A0K3C6A4_RHOTO	4.51	2.45	BY PROTMAP: gi|342319342|gb|EGU11291.1| putative hydrolase [Rhodotorula glutinis ATCC 204091] OS=Rhodosporidium toruloides OX=5286 GN=FGENESH: predicted gene_1.239 PE=4 SV=1		YNB	120 h
A0A0K3CNT2|A0A0K3CNT2_RHOTO	2.47	2.45	BY PROTMAP: gi|342320012|gb|EGU11956.1| Thiazole biosynthetic enzyme [Rhodotorula glutinis ATCC 204091] OS=Rhodosporidium toruloides OX=5286 GN=FGENESH: predicted gene_9.38 PE=4 SV=1		YNB	120 h
A0A0K3C9X0|A0A0K3C9X0_RHOTO	3.26	2.45	BY PROTMAP: gi|472583664|gb|EMS21288.1| pyruvate dehydrogenase X component [Rhodosporidium toruloides NP11] gi|647403292|emb|CDR49434.1| RHTO0S26e01684g1_1 [Rhodosporidium toruloides] OS=Rhodosporidium toruloides OX=5286 GN...		YPD	120 h
A0A2T0AFD7|A0A2T0AFD7_RHOTO	14.49	2.45	Dolichyl-phosphate-mannose--protein mannosyltransferase OS=Rhodosporidium toruloides OX=5286 GN=AAT19DRAFT_12121 PE=3 SV=1		YNB	120 h
A0A2T0AHD3|A0A2T0AHD3_RHOTO	2.78	2.45	Dynein OS=Rhodosporidium toruloides OX=5286 GN=AAT19DRAFT_8487 PE=3 SV=1		YNB	120 h
A0A2T0A260|A0A2T0A260_RHOTO	2.52	2.44	Glutamate decarboxylase OS=Rhodosporidium toruloides OX=5286 GN=AAT19DRAFT_9435 PE=3 SV=1	AA Metabolism	YPD	120 h
A0A2T0AJ44|A0A2T0AJ44_RHOTO	12.61	2.44	Proteasome subunit beta OS=Rhodosporidium toruloides OX=5286 GN=AAT19DRAFT_9115 PE=3 SV=1	Proteasome	YNB	120 h
A0A0K3CCY9|A0A0K3CCY9_RHOTO	2.37	2.44	BY PROTMAP: gi|342319802|gb|EGU11748.1| Nonribosomal peptide synthetase 4 [Rhodotorula glutinis ATCC 204091] OS=Rhodosporidium toruloides OX=5286 GN=FGENESH: predicted gene_4.84 PE=4 SV=1	ribosome	YPD	120 h
A0A0K3C6W1|A0A0K3C6W1_RHOTO	6.33	2.44	BY PROTMAP: gi|472580697|gb|EMS18475.1| peptidyl-prolyl isomerase D (Cyclophilin D) [Rhodosporidium toruloides NP11] gi|647402923|emb|CDR49111.1| RHTO0S23e00848g1_1 [Rhodosporidium toruloides] OS=Rhodosporidium toruloides O...		YNB	120 h
A0A0K3C4W7|A0A0K3C4W7_RHOTO	4.1	2.44	BY PROTMAP: gi|472588469|gb|EMS25941.1| microtubule binding protein [Rhodosporidium toruloides NP11] gi|647396261|emb|CDR38285.1| RHTO0S03e07602g1_1 [Rhodosporidium toruloides] OS=Rhodosporidium toruloides OX=5286 GN=FGENES...		YNB	48 h
A0A0K3CMQ5|A0A0K3CMQ5_RHOTO	3.63	2.44	BY PROTMAP: gi|814541259|emb|CEQ41475.1| SPOSA6832_03181 partial [Sporidiobolus salmonicolor] OS=Rhodosporidium toruloides OX=5286 GN=FGENESH: predicted gene_8.157 PE=4 SV=1		YNB	120 h
A0A0K3C905|A0A0K3C905_RHOTO	3.18	2.44	FGENESH: predicted gene_3.546 protein OS=Rhodosporidium toruloides OX=5286 GN=FGENESH: predicted gene_3.546 PE=4 SV=1		YPD	120 h
A0A2T0A892|A0A2T0A892_RHOTO	4.12	2.44	Glycerol-3-phosphate dehydrogenase [NAD(+)] OS=Rhodosporidium toruloides OX=5286 GN=AAT19DRAFT_14576 PE=3 SV=1		YPD	120 h
A0A2T0A478|A0A2T0A478_RHOTO	5.56	2.44	Large tegument protein OS=Rhodosporidium toruloides OX=5286 GN=AAT19DRAFT_16727 PE=4 SV=1		YNB	120 h
A0A0K3CJP7|A0A0K3CJP7_RHOTO	10.31	2.44	Mannosyl-oligosaccharide glucosidase OS=Rhodosporidium toruloides OX=5286 GN=FGENESH: predicted gene_11.256 PE=3 SV=1		YNB	120 h
A0A0K3CLL9|A0A0K3CLL9_RHOTO	9.09	2.44	Methylenetetrahydrofolate reductase OS=Rhodosporidium toruloides OX=5286 GN=FGENESH: predicted gene_7.352 PE=3 SV=1		YNB	120 h
A0A0K3CUJ3|A0A0K3CUJ3_RHOTO	6.97	2.44	Pyridoxal 5'-phosphate synthase (glutamine hydrolyzing) OS=Rhodosporidium toruloides OX=5286 GN=FGENESH: predicted gene_15.73 PE=3 SV=1		YNB	120 h
A0A2S9ZXA5|A0A2S9ZXA5_RHOTO	9.5	2.44	Signal peptidase complex subunit 2 OS=Rhodosporidium toruloides OX=5286 GN=AAT19DRAFT_11139 PE=3 SV=1		YNB	120 h
A0A2T0A456|A0A2T0A456_RHOTO	5.75	2.43	Proteasome endopeptidase complex OS=Rhodosporidium toruloides OX=5286 GN=AAT19DRAFT_16728 PE=4 SV=1	Proteasome	YNB	120 h
A0A0K3CEN8|A0A0K3CEN8_RHOTO	28.5	2.43	E1 ubiquitin-activating enzyme OS=Rhodosporidium toruloides OX=5286 GN=FGENESH: predicted gene_2.686 PE=3 SV=1	Ubiquitin mediated proteolysis	YNB	120 h
A0A2T0AAR6|A0A2T0AAR6_RHOTO	4.84	2.43	Acetyltransferase component of pyruvate dehydrogenase complex OS=Rhodosporidium toruloides OX=5286 GN=AAT19DRAFT_14126 PE=3 SV=1		YNB	48 h
A0A0K3C9H9|A0A0K3C9H9_RHOTO	2.29	2.43	Carbonic anhydrase OS=Rhodosporidium toruloides OX=5286 GN=FGENESH: predicted gene_2.588 PE=3 SV=1		YPD	48 h
A0A0K3CBZ8|A0A0K3CBZ8_RHOTO	4.54	2.43	BTB domain transcription factor OS=Rhodosporidium toruloides OX=5286 GN=FGENESH: predicted gene_3.382 PE=4 SV=1		YPD	120 h
A0A0K3CGF7|A0A0K3CGF7_RHOTO	2.74	2.43	BY PROTMAP: gi|342320468|gb|EGU12408.1| putative Kex protein [Rhodotorula glutinis ATCC 204091] OS=Rhodosporidium toruloides OX=5286 GN=FGENESH: predicted gene_7.289 PE=3 SV=1		YNB	120 h
A0A2T0A1A7|A0A2T0A1A7_RHOTO	2.04	2.43	P-loop containing nucleoside triphosphate hydrolase protein OS=Rhodosporidium toruloides OX=5286 GN=AAT19DRAFT_9904 PE=3 SV=1		YPD	120 h
A0A2T0AD62|A0A2T0AD62_RHOTO	9.5	2.43	RNA helicase OS=Rhodosporidium toruloides OX=5286 GN=AAT19DRAFT_12967 PE=3 SV=1		YNB	120 h
A0A2T0A428|A0A2T0A428_RHOTO	9.5	2.43	RNA polymerase Rpb8-domain containing protein OS=Rhodosporidium toruloides OX=5286 GN=AAT19DRAFT_16679 PE=3 SV=1		YPD	120 h
A0A2T0A191|A0A2T0A191_RHOTO	9.5	2.42	TspO/MBR family-domain containing protein OS=Rhodosporidium toruloides OX=5286 GN=AAT19DRAFT_9868 PE=3 SV=1	Apoptosis	YPD	120 h
A0A0K3CIN2|A0A0K3CIN2_RHOTO	2.19	2.42	BY PROTMAP: gi|647395945|emb|CDR37871.1| RHTO0S03e00496g1_1 [Rhodosporidium toruloides] OS=Rhodosporidium toruloides OX=5286 GN=FGENESH: predicted gene_8.51 PE=4 SV=1	fatty acid degradation/Peroxisome/fatty acid biosynthesis	YPD	48 h
A0A2T0AIB2|A0A2T0AIB2_RHOTO	11.61	2.42	Armadillo-type fold OS=Rhodosporidium toruloides OX=5286 GN=AAT19DRAFT_8816 PE=4 SV=1		YNB	120 h
A0A2T0A3B3|A0A2T0A3B3_RHOTO	3.86	2.42	ATPase OS=Rhodosporidium toruloides OX=5286 GN=AAT19DRAFT_16433 PE=3 SV=1		YNB	120 h
A0A0K3CM39|A0A0K3CM39_RHOTO	4.26	2.42	BY PROTMAP: gi|342320189|gb|EGU12131.1| Nuclear segregation protein Bfr1 [Rhodotorula glutinis ATCC 204091] OS=Rhodosporidium toruloides OX=5286 GN=FGENESH: predicted gene_11.119 PE=4 SV=1		YNB	120 h
A0A0K3CI75|A0A0K3CI75_RHOTO	2.58	2.42	BY PROTMAP: gi|342321632|gb|EGU13565.1| Proteophosphoglycan ppg4 [Rhodotorula glutinis ATCC 204091] OS=Rhodosporidium toruloides OX=5286 GN=FGENESH: predicted gene_8.38 PE=4 SV=1		YNB	120 h
A0A2T0A603|A0A2T0A603_RHOTO	7.87	2.42	Capsular associated protein OS=Rhodosporidium toruloides OX=5286 GN=AAT19DRAFT_16201 PE=4 SV=1		YNB	120 h
A0A0K3CDM5|A0A0K3CDM5_RHOTO	9.5	2.42	SURF1-like protein OS=Rhodosporidium toruloides OX=5286 GN=FGENESH: predicted gene_5.424 PE=3 SV=1		YPD	120 h
A0A0K3CL95|A0A0K3CL95_RHOTO	9.5	2.41	RasGEF domain containing protein OS=Rhodosporidium toruloides OX=5286 GN=FGENESH: predicted gene_9.432 PE=4 SV=1		YNB	120 h
A0A2T0AHN0|A0A2T0AHN0_RHOTO	3.67	2.41	Bifunctional lycopene cyclase/phytoene synthase OS=Rhodosporidium toruloides OX=5286 GN=AAT19DRAFT_8589 PE=3 SV=1	Carotenoid biosynthesis	YPD	120 h
A0A2T0A8G8|A0A2T0A8G8_RHOTO	2.41	2.41	Dedicator of cytokinesis protein 7 OS=Rhodosporidium toruloides OX=5286 GN=AAT19DRAFT_14674 PE=3 SV=1		YNB	120 h
A0A0K3CL51|A0A0K3CL51_RHOTO	61.49	2.41	Elongation factor 1-gamma 1 OS=Rhodosporidium toruloides OX=5286 GN=FGENESH: predicted gene_11.40 PE=4 SV=1		YNB	120 h
A0A2T0ABX2|A0A2T0ABX2_RHOTO	12.1	2.41	FACT complex subunit (Fragment) OS=Rhodosporidium toruloides OX=5286 GN=AAT19DRAFT_13541 PE=3 SV=1		YNB	120 h
A0A2T0ACP7|A0A2T0ACP7_RHOTO	18.16	2.41	Mechanosensitive ion channel protein OS=Rhodosporidium toruloides OX=5286 GN=AAT19DRAFT_12805 PE=3 SV=1		YNB	120 h
A0A0K3CBM8|A0A0K3CBM8_RHOTO	2.09	2.4	Cation_ATPase_N domain-containing protein OS=Rhodosporidium toruloides OX=5286 GN=FGENESH: predicted gene_3.262 PE=4 SV=1		YPD	48 h
A0A0K3CS55|A0A0K3CS55_RHOTO	5.19	2.4	BY PROTMAP: gi|342320586|gb|EGU12526.1| Proteophosphoglycan 5 [Rhodotorula glutinis ATCC 204091] OS=Rhodosporidium toruloides OX=5286 GN=FGENESH: predicted gene_12.32 PE=4 SV=1		YNB	120 h
A0A0K3CMJ6|A0A0K3CMJ6_RHOTO	7.16	2.4	BY PROTMAP: gi|342321617|gb|EGU13550.1| Proteophosphoglycan ppg4 [Rhodotorula glutinis ATCC 204091] OS=Rhodosporidium toruloides OX=5286 GN=FGENESH: predicted gene_8.97 PE=4 SV=1		YNB	120 h
A0A0K3C6R7|A0A0K3C6R7_RHOTO	3.31	2.4	BY PROTMAP: gi|472586929|gb|EMS24428.1| suppressor of G2 allele of SKP1 [Rhodosporidium toruloides NP11] gi|647394891|emb|CDR36126.1| RHTO0S01e14840g1_1 [Rhodosporidium toruloides] OS=Rhodosporidium toruloides OX=5286 GN=FG...		YPD	120 h
A0A2S9ZY03|A0A2S9ZY03_RHOTO	2.68	2.4	FHA domain-containing protein OS=Rhodosporidium toruloides OX=5286 GN=AAT19DRAFT_10781 PE=4 SV=1		YPD	120 h
A0A0K3CCB9|A0A0K3CCB9_RHOTO	34.88	2.4	NAD(P)-binding protein OS=Rhodosporidium toruloides OX=5286 GN=FGENESH: predicted gene_1.637 PE=4 SV=1		YNB	120 h
A0A2T0AD49|A0A2T0AD49_RHOTO	9.46	2.4	Pentatricopeptide repeat protein OS=Rhodosporidium toruloides OX=5286 GN=AAT19DRAFT_12949 PE=4 SV=1		YNB	120 h
A0A2T0A9J0|A0A2T0A9J0_RHOTO	17.71	2.4	P-loop containing nucleoside triphosphate hydrolase protein (Fragment) OS=Rhodosporidium toruloides OX=5286 GN=AAT19DRAFT_15027 PE=4 SV=1		YNB	120 h
A0A0K3CBD0|A0A0K3CBD0_RHOTO	9.5	2.4	Small nuclear ribonucleoprotein Sm D3 OS=Rhodosporidium toruloides OX=5286 GN=FGENESH: predicted gene_3.147 PE=3 SV=1		YPD	120 h
A0A0K3CNP1|A0A0K3CNP1_RHOTO	2.67	2.39	BY PROTMAP: gi|472586140|gb|EMS23668.1| 20S proteasome subunit alpha 6 [Rhodosporidium toruloides NP11] gi|647397774|emb|CDR41021.1| RHTO0S05e10924g1_1 [Rhodosporidium toruloides] OS=Rhodosporidium toruloides OX=5286 GN=FGE...	Proteasome	YNB	120 h
A0A0K3CG70|A0A0K3CG70_RHOTO	3.24	2.39	Adenine phosphoribosyltransferase OS=Rhodosporidium toruloides OX=5286 GN=FGENESH: predicted gene_8.435 PE=3 SV=1		YPD	120 h
A0A2T0A0M8|A0A2T0A0M8_RHOTO	2.55	2.39	Glycerophosphocholine acyltransferase 1 OS=Rhodosporidium toruloides OX=5286 GN=AAT19DRAFT_10407 PE=3 SV=1		YNB	120 h
A0A2T0AE20|A0A2T0AE20_RHOTO	28.54	2.39	Putative metal resistance protein ycf1 OS=Rhodosporidium toruloides OX=5286 GN=AAT19DRAFT_13264 PE=4 SV=1		YNB	120 h
A0A2T0A512|A0A2T0A512_RHOTO	9.5	2.39	Threonine--tRNA ligase OS=Rhodosporidium toruloides OX=5286 GN=AAT19DRAFT_15848 PE=3 SV=1		YNB	120 h
A0A0K3CAL1|A0A0K3CAL1_RHOTO	9.5	2.38	Pyruvate kinase OS=Rhodosporidium toruloides OX=5286 GN=FGENESH: predicted gene_3.225 PE=3 SV=1	AA Biosynthesis	YNB	48 h
A0A0K3CPY3|A0A0K3CPY3_RHOTO	9.5	2.38	Pyridoxal phosphate-dependent transferase OS=Rhodosporidium toruloides OX=5286 GN=FGENESH: predicted gene_14.163 PE=3 SV=1	AA Metabolism	YNB	120 h
A0A0K3CBF5|A0A0K3CBF5_RHOTO	15.71	2.38	BY PROTMAP: gi|472583984|gb|EMS21600.1| farnesyl diphosphate synthase [Rhodosporidium toruloides NP11] gi|647400375|emb|CDR45770.1| RHTO0S11e04588g1_1 [Rhodosporidium toruloides] OS=Rhodosporidium toruloides OX=5286 GN=FGEN...	Terpenoid backbone biosynthesis	YNB	120 h
A0A0K3CCM0|A0A0K3CCM0_RHOTO	3.54	2.38	ATP synthase subunit 5 mitochondrial OS=Rhodosporidium toruloides OX=5286 GN=FGENESH: predicted gene_3.592 PE=3 SV=1		YNB	48 h
A0A0K3C9P0|A0A0K3C9P0_RHOTO	2.93	2.38	BY PROTMAP: gi|472583760|gb|EMS21384.1| G2/M transition checkpoint protein Sum2 [Rhodosporidium toruloides NP11] gi|647402178|emb|CDR48458.1| RHTO0S18e00496g1_1 [Rhodosporidium toruloides] OS=Rhodosporidium toruloides OX=52...		YPD	120 h
A0A2S9ZZ21|A0A2S9ZZ21_RHOTO	94.62	2.38	Endoplasmic reticulum transmembrane protein OS=Rhodosporidium toruloides OX=5286 GN=AAT19DRAFT_10542 PE=3 SV=1		YNB	120 h
A0A2T0AGK1|A0A2T0AGK1_RHOTO	9.5	2.38	RNA binding protein OS=Rhodosporidium toruloides OX=5286 GN=AAT19DRAFT_12557 PE=4 SV=1		YNB	120 h
A0A0K3CFQ4|A0A0K3CFQ4_RHOTO	2.88	2.37	ADC synthase OS=Rhodosporidium toruloides OX=5286 GN=FGENESH: predicted gene_7.14 PE=4 SV=1	AA Biosynthesis	YNB	120 h
A0A2T0AD03|A0A2T0AD03_RHOTO	4.77	2.37	DUF1769-domain-containing protein OS=Rhodosporidium toruloides OX=5286 GN=AAT19DRAFT_12917 PE=4 SV=1		YNB	120 h
A0A2T0A946|A0A2T0A946_RHOTO	50.38	2.37	NAD(P)H:quinone oxidoreductase type IV (Fragment) OS=Rhodosporidium toruloides OX=5286 GN=AAT19DRAFT_14898 PE=3 SV=1		YNB	120 h
A0A0K3CSB2|A0A0K3CSB2_RHOTO	2.66	2.37	Nucleoporin p58/p45 OS=Rhodosporidium toruloides OX=5286 GN=FGENESH: predicted gene_17.124 PE=4 SV=1		YPD	120 h
G1FK51|G1FK51_RHOTO	94.27	2.36	Glyceraldehyde-3-phosphate dehydrogenase OS=Rhodosporidium toruloides OX=5286 GN=GPD1 PE=3 SV=1	AA Biosynthesis	YNB	120 h
A0A2S9ZWC7|A0A2S9ZWC7_RHOTO	9.5	2.36	Vesicle-fusing ATPase OS=Rhodosporidium toruloides OX=5286 GN=AAT19DRAFT_11719 PE=3 SV=1	Endocytosis	YNB	120 h
A0A2T0A644|A0A2T0A644_RHOTO	2.81	2.36	Isopentenyl-diphosphate Delta-isomerase OS=Rhodosporidium toruloides OX=5286 GN=AAT19DRAFT_16203 PE=3 SV=1	Terpenoid backbone biosynthesis	YPD	120 h
A0A2T0ACC6|A0A2T0ACC6_RHOTO	2.95	2.36	Acetyl-CoA synthetase-like protein OS=Rhodosporidium toruloides OX=5286 GN=AAT19DRAFT_13700 PE=4 SV=1		YPD	120 h
A0A0K3CMT4|A0A0K3CMT4_RHOTO	92.23	2.36	BY PROTMAP: gi|647398523|emb|CDR42540.1| RHTO0S07e00760g1_1 [Rhodosporidium toruloides] OS=Rhodosporidium toruloides OX=5286 GN=FGENESH: predicted gene_12.28 PE=3 SV=1		YNB	120 h
A0A2T0AAP7|A0A2T0AAP7_RHOTO	9.5	2.36	Small nuclear ribonucleo protein OS=Rhodosporidium toruloides OX=5286 GN=AAT19DRAFT_14103 PE=3 SV=1		YNB	120 h
A0A2T0A564|A0A2T0A564_RHOTO	2.63	2.35	Methylthioribulose-1-phosphate dehydratase OS=Rhodosporidium toruloides OX=5286 GN=MDE1 PE=3 SV=1	AA Metabolism	YNB	120 h
A0A0K3CKX0|A0A0K3CKX0_RHOTO	3.91	2.35	Acyl-CoA dehydrogenase/oxidase N-terminal and middle domain-containing protein OS=Rhodosporidium toruloides OX=5286 GN=FGENESH: predicted gene_12.305 PE=3 SV=1	fatty acid degradation/AA metabolism	YNB	120 h
A0A0K3CK08|A0A0K3CK08_RHOTO	2.74	2.35	BY PROTMAP: gi|342319698|gb|EGU11645.1| Proteophosphoglycan ppg4 [Rhodotorula glutinis ATCC 204091] OS=Rhodosporidium toruloides OX=5286 GN=FGENESH: predicted gene_6.334 PE=3 SV=1		YPD	120 h
A0A0K3CL56|A0A0K3CL56_RHOTO	9.57	2.35	BY PROTMAP: gi|472582187|gb|EMS19883.1| vacuolar ABC heavy metal transporter Hmt1 [Rhodosporidium toruloides NP11] gi|647399710|emb|CDR44648.1| RHTO0S09e07338g1_1 [Rhodosporidium toruloides] OS=Rhodosporidium toruloides OX=...		YNB	120 h
A0A2T0A1H6|A0A2T0A1H6_RHOTO	8.78	2.35	DUF1682-domain-containing protein OS=Rhodosporidium toruloides OX=5286 GN=AAT19DRAFT_9969 PE=4 SV=1		YNB	120 h
A0A2T0AG07|A0A2T0AG07_RHOTO	2.39	2.35	ER-Golgi trafficking TRAPP I complex 85 kDa subunit-domain containing protein OS=Rhodosporidium toruloides OX=5286 GN=AAT19DRAFT_12343 PE=4 SV=1		YPD	120 h
A0A0K3CDL7|A0A0K3CDL7_RHOTO	5.55	2.35	Man1-Src1p-C-terminal domain-domain containing protein OS=Rhodosporidium toruloides OX=5286 GN=FGENESH: predicted gene_7.45 PE=4 SV=1		YNB	120 h
A0A2T0A1G6|A0A2T0A1G6_RHOTO	91.25	2.35	Phosphoglucomutase (alpha-D-glucose-1 6-bisphosphate-dependent) OS=Rhodosporidium toruloides OX=5286 GN=AAT19DRAFT_9959 PE=3 SV=1		YNB	120 h
A0A0K3C6Q1|A0A0K3C6Q1_RHOTO	3.51	2.35	PKS_DH domain-containing protein OS=Rhodosporidium toruloides OX=5286 GN=FGENESH: predicted gene_2.374 PE=4 SV=1		YPD	120 h
A0A2T0A6R8|A0A2T0A6R8_RHOTO	9.5	2.35	RNA helicase (UPF2 interacting domain)-domain containing protein OS=Rhodosporidium toruloides OX=5286 GN=AAT19DRAFT_15262 PE=3 SV=1		YNB	120 h
A0A2T0AAY8|A0A2T0AAY8_RHOTO	9.5	2.35	Short-chain dehydrogenase OS=Rhodosporidium toruloides OX=5286 GN=AAT19DRAFT_14196 PE=4 SV=1		YNB	120 h
A0A2T0A8C0|A0A2T0A8C0_RHOTO	90.45	2.34	Aminotransferase OS=Rhodosporidium toruloides OX=5286 GN=AAT19DRAFT_14610 PE=3 SV=1	AA Biosynthesis	YNB	120 h
A0A2T0AF90|A0A2T0AF90_RHOTO	77.38	2.34	Glutamine--fructose-6-phosphate transaminase (isomerizing) OS=Rhodosporidium toruloides OX=5286 GN=AAT19DRAFT_12099 PE=4 SV=1	AA Metabolism	YNB	120 h
A0A0K3CPL2|A0A0K3CPL2_RHOTO	9.5	2.34	Pyridoxal phosphate-dependent transferase OS=Rhodosporidium toruloides OX=5286 GN=FGENESH: predicted gene_15.60 PE=3 SV=1	AA Metabolism	YNB	120 h
A0A2T0AFD4|A0A2T0AFD4_RHOTO	9.03	2.34	Putative glycosyl hydrolase OS=Rhodosporidium toruloides OX=5286 GN=AAT19DRAFT_12126 PE=4 SV=1		YNB	120 h
A0A2T0AAA5|A0A2T0AAA5_RHOTO	9.5	2.34	RNA-binding domain-containing protein OS=Rhodosporidium toruloides OX=5286 GN=AAT19DRAFT_13963 PE=4 SV=1		YPD	120 h
A0A0K3CNT0|A0A0K3CNT0_RHOTO	9.5	2.34	Serine--tRNA ligase OS=Rhodosporidium toruloides OX=5286 GN=FGENESH: predicted gene_12.161 PE=4 SV=1		YNB	48 h
A0A2T0A6F5|A0A2T0A6F5_RHOTO	9.5	2.34	TLC domain-domain containing protein OS=Rhodosporidium toruloides OX=5286 GN=AAT19DRAFT_15168 PE=3 SV=1		YNB	120 h
A0A0K3CHG9|A0A0K3CHG9_RHOTO	9.5	2.34	Ubiquitinyl hydrolase 1 OS=Rhodosporidium toruloides OX=5286 GN=FGENESH: predicted gene_7.201 PE=4 SV=1		YPD	120 h
A0A0K3CEB8|A0A0K3CEB8_RHOTO	9.5	2.33	Saccharopine dehydrogenase [NAD(+) L-lysine-forming] OS=Rhodosporidium toruloides OX=5286 GN=FGENESH: predicted gene_5.296 PE=3 SV=1	AA Biosynthesis	YNB	120 h
A0A2T0ACW0|A0A2T0ACW0_RHOTO	2.09	2.33	3-methylcrotonyl-CoA carboxylase subunit alpha OS=Rhodosporidium toruloides OX=5286 GN=AAT19DRAFT_12867 PE=4 SV=1	AA Metabolism/cell proliferation	YPD	48 h
A0A061BDR5|A0A061BDR5_RHOTO	7.89	2.33	40S ribosomal protein S15 OS=Rhodosporidium toruloides OX=5286 GN=FGENESH: predicted gene_9.128 PE=3 SV=1	ribosome	YNB	120 h
A0A061AW89|A0A061AW89_RHOTO	3.11	2.33	Adenylyl-sulfate kinase OS=Rhodosporidium toruloides OX=5286 GN=FGENESH: predicted gene_1.301 PE=3 SV=1		YPD	120 h
A0A0K3C7N7|A0A0K3C7N7_RHOTO	2.28	2.33	Beta-N-acetylhexosaminidase OS=Rhodosporidium toruloides OX=5286 GN=FGENESH: predicted gene_1.704 PE=3 SV=1		YNB	120 h
A0A2T0AIF5|A0A2T0AIF5_RHOTO	89.79	2.33	Coatomer subunit beta' OS=Rhodosporidium toruloides OX=5286 GN=AAT19DRAFT_8847 PE=3 SV=1		YNB	120 h
A0A2T0A3L9|A0A2T0A3L9_RHOTO	70.56	2.33	GroES (Chaperonin 10)-like protein OS=Rhodosporidium toruloides OX=5286 GN=AAT19DRAFT_16517 PE=4 SV=1		YNB	120 h
A0A2T0A2F8|A0A2T0A2F8_RHOTO	3.84	2.33	Hydantoinase_B domain-containing protein OS=Rhodosporidium toruloides OX=5286 GN=AAT19DRAFT_9536 PE=4 SV=1		YPD	120 h
A0A0K3CHM2|A0A0K3CHM2_RHOTO	7.18	2.33	Methionine--tRNA ligase OS=Rhodosporidium toruloides OX=5286 GN=FGENESH: predicted gene_7.383 PE=3 SV=1		YNB	120 h
A0A0K3CBB8|A0A0K3CBB8_RHOTO	2.59	2.33	Protein GET1 OS=Rhodosporidium toruloides OX=5286 GN=FGENESH: predicted gene_3.239 PE=3 SV=1		YNB	120 h
A0A0K3CIL2|A0A0K3CIL2_RHOTO	9.5	2.33	RRM domain-containing protein OS=Rhodosporidium toruloides OX=5286 GN=FGENESH: predicted gene_5.477 PE=4 SV=1		YPD	120 h
A0A2S9ZWD0|A0A2S9ZWD0_RHOTO	9.5	2.33	WD40-repeat-containing domain protein OS=Rhodosporidium toruloides OX=5286 GN=AAT19DRAFT_11707 PE=3 SV=1		YNB	120 h
A0A0K3CRK8|A0A0K3CRK8_RHOTO	9.5	2.32	Tubulin alpha chain OS=Rhodosporidium toruloides OX=5286 GN=FGENESH: predicted gene_11.138 PE=3 SV=1	Apoptosis/Phagosome	YNB	120 h
A0A0K3C8U1|A0A0K3C8U1_RHOTO	13	2.32	Carbamoyl-phosphate synthase (glutamine-hydrolyzing) OS=Rhodosporidium toruloides OX=5286 GN=FGENESH: predicted gene_3.481 PE=3 SV=1	Arginine Biosynthesis	YNB	120 h
A0A0K3C877|A0A0K3C877_RHOTO	2.89	2.32	BY PROTMAP: gi|342320678|gb|EGU12617.1| Pre-mRNA-splicing ATP-dependent RNA helicase PRP28 [Rhodotorula glutinis ATCC 204091] OS=Rhodosporidium toruloides OX=5286 GN=FGENESH: predicted gene_1.663 PE=4 SV=1		YPD	120 h
A0A0K3CEC3|A0A0K3CEC3_RHOTO	9.64	2.32	GPI ethanolamine phosphate transferase 2 OS=Rhodosporidium toruloides OX=5286 GN=FGENESH: predicted gene_5.301 PE=3 SV=1		YNB	120 h
A0A0K3CBG2|A0A0K3CBG2_RHOTO	4.49	2.32	Hsp70 protein-domain containing protein OS=Rhodosporidium toruloides OX=5286 GN=FGENESH: predicted gene_3.284 PE=3 SV=1		YNB	120 h
A0A0K3CAD4|A0A0K3CAD4_RHOTO	32.4	2.31	3-isopropylmalate dehydrogenase OS=Rhodosporidium toruloides OX=5286 GN=FGENESH: predicted gene_5.120 PE=3 SV=1	AA Biosynthesis	YNB	120 h
A0A2T0A0U2|A0A2T0A0U2_RHOTO	9.5	2.31	Threonine synthase OS=Rhodosporidium toruloides OX=5286 GN=AAT19DRAFT_9742 PE=3 SV=1	AA Biosynthesis	YNB	120 h
A0A0K3CRK9|A0A0K3CRK9_RHOTO	87.82	2.31	Arginosuccinase OS=Rhodosporidium toruloides OX=5286 GN=FGENESH: predicted gene_17.56 PE=3 SV=1	Arginine Biosynthesis	YNB	120 h
A0A0K3CQ02|A0A0K3CQ02_RHOTO	4.04	2.31	BY PROTMAP: gi|727142679|emb|CEG74961.1| Putative 26S proteasome non-ATPase regulatory subunit 14 [Rhizopus microsporus] OS=Rhodosporidium toruloides OX=5286 GN=FGENESH: predicted gene_15.210 PE=3 SV=1	Proteasome	YPD	120 h
A0A0K3CNX7|A0A0K3CNX7_RHOTO	3.34	2.31	BY PROTMAP: gi|472580939|gb|EMS18700.1| regulatory protein suaprga1 [Rhodosporidium toruloides NP11] gi|647402664|emb|CDR48877.1| RHTO0S21e00782g1_1 [Rhodosporidium toruloides] OS=Rhodosporidium toruloides OX=5286 GN=FGENES...		YPD	120 h
A0A0K3CET0|A0A0K3CET0_RHOTO	13.78	2.31	BY PROTMAP: gi|472584730|gb|EMS22316.1| ribonucleoside-diphosphate reductase subunit M2 [Rhodosporidium toruloides NP11] gi|647399163|emb|CDR43674.1| RHTO0S08e04280g1_1 [Rhodosporidium toruloides] OS=Rhodosporidium toruloid...		YNB	120 h
A0A2T0A1I5|A0A2T0A1I5_RHOTO	2.58	2.31	Elongation factor 1 beta/delta chain OS=Rhodosporidium toruloides OX=5286 GN=AAT19DRAFT_9984 PE=3 SV=1		YNB	120 h
A0A061APW2|A0A061APW2_RHOTO	2.57	2.31	FGENESH: predicted gene_5.71 protein OS=Rhodosporidium toruloides OX=5286 GN=FGENESH: predicted gene_5.71 PE=3 SV=1		YNB	120 h
A0A2T0A8Y8|A0A2T0A8Y8_RHOTO	2.58	2.31	Glycosyl hydrolase five-bladed beta-propellor domain-containing protein OS=Rhodosporidium toruloides OX=5286 GN=AAT19DRAFT_14826 PE=3 SV=1		YNB	120 h
A0A0K3CJP0|A0A0K3CJP0_RHOTO	4.38	2.31	Inositol-1-monophosphatase OS=Rhodosporidium toruloides OX=5286 GN=FGENESH: predicted gene_9.79 PE=3 SV=1		YNB	120 h
A0A2T0AFR2|A0A2T0AFR2_RHOTO	6.25	2.31	Putative Serine/threonine-protein kinase OS=Rhodosporidium toruloides OX=5286 GN=AAT19DRAFT_12255 PE=4 SV=1		YNB	120 h
A0A2T0AHF7|A0A2T0AHF7_RHOTO	9.5	2.31	Transmembrane adaptor Erv26-domain containing protein OS=Rhodosporidium toruloides OX=5286 GN=AAT19DRAFT_8511 PE=3 SV=1		YNB	120 h
A0A2T0AF85|A0A2T0AF85_RHOTO	9.5	2.31	Zn(2)-C6 fungal-type domain-containing protein OS=Rhodosporidium toruloides OX=5286 GN=AAT19DRAFT_12071 PE=4 SV=1		YNB	120 h
A0A0K3CL97|A0A0K3CL97_RHOTO	28.39	2.3	Alpha-aminoadipate reductase OS=Rhodosporidium toruloides OX=5286 GN=FGENESH: predicted gene_10.165 PE=3 SV=1	AA Biosynthesis	YNB	120 h
A0A0K3CH10|A0A0K3CH10_RHOTO	4.02	2.3	Endonuclease OS=Rhodosporidium toruloides OX=5286 GN=FGENESH: predicted gene_4.108 PE=3 SV=1	Apoptosis	YNB	120 h
A0A2T0ACB4|A0A2T0ACB4_RHOTO	9.85	2.3	Maintenance of mitochondrial structure and function-domain containing protein OS=Rhodosporidium toruloides OX=5286 GN=AAT19DRAFT_13688 PE=3 SV=1	Proteasome	YNB	120 h
A0A0K3CMQ0|A0A0K3CMQ0_RHOTO	2.84	2.3	BY PROTMAP: gi|472588266|gb|EMS25738.1| cation-dependent mannose-6-phosphate receptor [Rhodosporidium toruloides NP11] gi|647396052|emb|CDR38074.1| RHTO0S03e02982g1_1 [Rhodosporidium toruloides] OS=Rhodosporidium toruloides...		YPD	120 h
A0A0K3CHZ0|A0A0K3CHZ0_RHOTO	4.91	2.3	Fumarate hydratase OS=Rhodosporidium toruloides OX=5286 GN=FGENESH: predicted gene_5.217 PE=3 SV=1		YPD	120 h
A0A0K3C8D1|A0A0K3C8D1_RHOTO	86.34	2.29	Acetohydroxy-acid reductoisomerase OS=Rhodosporidium toruloides OX=5286 GN=FGENESH: predicted gene_1.723 PE=3 SV=1	AA Biosynthesis	YNB	120 h
A0A2T0A1B0|A0A2T0A1B0_RHOTO	11.38	2.29	ATP phosphoribosyltransferase OS=Rhodosporidium toruloides OX=5286 GN=AAT19DRAFT_9888 PE=3 SV=1	AA Biosynthesis	YNB	120 h
A0A2S9ZZQ5|A0A2S9ZZQ5_RHOTO	9.5	2.29	Pyridoxal phosphate-dependent transferase OS=Rhodosporidium toruloides OX=5286 GN=AAT19DRAFT_10104 PE=3 SV=1	AA Metabolism	YNB	120 h
A0A2T0AHK5|A0A2T0AHK5_RHOTO	9.5	2.29	Pyridoxal phosphate-dependent transferase OS=Rhodosporidium toruloides OX=5286 GN=AAT19DRAFT_8540 PE=4 SV=1	AA Metabolism	YNB	120 h
A0A2T0A5L5|A0A2T0A5L5_RHOTO	5.1	2.29	DNA replication licensing factor MCM6 OS=Rhodosporidium toruloides OX=5286 GN=AAT19DRAFT_16051 PE=3 SV=1	Cell cylce	YNB	120 h
A0A0K3CJB8|A0A0K3CJB8_RHOTO	2.23	2.29	Linoleate 8R-lipoxygenase OS=Rhodosporidium toruloides OX=5286 GN=FGENESH: predicted gene_11.116 PE=4 SV=1	fatty acid metabolism	YPD	120 h
A0A0K3CDD1|A0A0K3CDD1_RHOTO	7.96	2.29	BY PROTMAP: gi|472580274|gb|EMS18093.1| 26S protease regulatory subunit 6a [Rhodosporidium toruloides NP11] gi|647403736|emb|CDR49813.1| RHTO0S34e00474g1_1 [Rhodosporidium toruloides] OS=Rhodosporidium toruloides OX=5286 GN...	Proteasome	YNB	120 h
A0A2S9ZZB5|A0A2S9ZZB5_RHOTO	7.27	2.29	Armadillo-type fold OS=Rhodosporidium toruloides OX=5286 GN=AAT19DRAFT_10624 PE=4 SV=1		YNB	120 h
A0A0K3C6C1|A0A0K3C6C1_RHOTO	5.97	2.29	BY PROTMAP: gi|472580707|gb|EMS18485.1| Pol II transcription elongation factor [Rhodosporidium toruloides NP11] gi|647402933|emb|CDR49121.1| RHTO0S23e01068g1_1 [Rhodosporidium toruloides] OS=Rhodosporidium toruloides OX=528...		YNB	120 h
A0A2T0A728|A0A2T0A728_RHOTO	10.8	2.29	Family 5 glycoside hydrolase OS=Rhodosporidium toruloides OX=5286 GN=AAT19DRAFT_15372 PE=3 SV=1		YNB	120 h
A0A0K3CED4|A0A0K3CED4_RHOTO	2.91	2.29	Nuclear protein localization protein 4 OS=Rhodosporidium toruloides OX=5286 GN=FGENESH: predicted gene_5.333 PE=3 SV=1		YPD	120 h
A0A0K3CCH3|A0A0K3CCH3_RHOTO	9.15	2.29	Phenylalanine--tRNA ligase OS=Rhodosporidium toruloides OX=5286 GN=FGENESH: predicted gene_3.572 PE=3 SV=1		YNB	120 h
A0A0K3CPF2|A0A0K3CPF2_RHOTO	4.17	2.29	Poly(A) polymerase OS=Rhodosporidium toruloides OX=5286 GN=FGENESH: predicted gene_9.278 PE=3 SV=1		YNB	120 h
A0A2T0A319|A0A2T0A319_RHOTO	9.5	2.29	S-adenosyl-L-methionine-dependent methyltransferase OS=Rhodosporidium toruloides OX=5286 GN=AAT19DRAFT_16280 PE=4 SV=1		YNB	120 h
A0A0K3CHC7|A0A0K3CHC7_RHOTO	9.5	2.29	Tyrosine--tRNA ligase OS=Rhodosporidium toruloides OX=5286 GN=FGENESH: predicted gene_9.331 PE=3 SV=1		YNB	48 h
A0A2T0AJ33|A0A2T0AJ33_RHOTO	9.5	2.29	Zn(2)-C6 fungal-type domain-containing protein OS=Rhodosporidium toruloides OX=5286 GN=AAT19DRAFT_9099 PE=4 SV=1		YNB	120 h
A0A2T0AET5|A0A2T0AET5_RHOTO	2.98	2.28	ATP-dependent DNA helicase II subunit 1 OS=Rhodosporidium toruloides OX=5286 GN=AAT19DRAFT_11920 PE=3 SV=1	AA Biosynthesis	YNB	120 h
A0A2T0A762|A0A2T0A762_RHOTO	85.99	2.28	Fructose-bisphosphate aldolase OS=Rhodosporidium toruloides OX=5286 GN=AAT19DRAFT_15420 PE=3 SV=1	AA Biosynthesis	YNB	120 h
A0A2T0AEX7|A0A2T0AEX7_RHOTO	4.82	2.28	Acyl-CoA dehydrogenase domain-containing protein OS=Rhodosporidium toruloides OX=5286 GN=AAT19DRAFT_11989 PE=3 SV=1	Fatty Acid degradation/AA Metabolism	YNB	120 h
A0A2T0AJC6|A0A2T0AJC6_RHOTO	3.97	2.28	Alpha/Beta hydrolase fold OS=Rhodosporidium toruloides OX=5286 GN=AAT19DRAFT_9181 PE=4 SV=1		YPD	120 h
A0A0K3CI24|A0A0K3CI24_RHOTO	4.18	2.28	BY PROTMAP: gi|342320421|gb|EGU12361.1| Skeletal muscle/kidney enriched inositol 5-phosphatase [Rhodotorula glutinis ATCC 204091] OS=Rhodosporidium toruloides OX=5286 GN=FGENESH: predicted gene_7.406 PE=4 SV=1		YNB	120 h
A0A0K3CM03|A0A0K3CM03_RHOTO	12.73	2.28	BY PROTMAP: gi|472585495|gb|EMS23049.1| regulator of chromosome condensation [Rhodosporidium toruloides NP11] gi|647399391|emb|CDR44129.1| RHTO0S09e00232g1_1 [Rhodosporidium toruloides] OS=Rhodosporidium toruloides OX=5286 ...		YNB	120 h
A0A2S9ZZF1|A0A2S9ZZF1_RHOTO	2.23	2.28	COesterase domain-containing protein OS=Rhodosporidium toruloides OX=5286 GN=AAT19DRAFT_10688 PE=4 SV=1		YPD	120 h
A0A0K3CA69|A0A0K3CA69_RHOTO	3.5	2.28	Cytidine deaminase-like protein OS=Rhodosporidium toruloides OX=5286 GN=FGENESH: predicted gene_2.450 PE=3 SV=1		YNB	48 h
A0A2T0A1G0|A0A2T0A1G0_RHOTO	2.03	2.28	Proteophosphoglycan 5 OS=Rhodosporidium toruloides OX=5286 GN=AAT19DRAFT_9957 PE=4 SV=1		YPD	120 h
A0A2T0AIM8|A0A2T0AIM8_RHOTO	9.5	2.28	Thioredoxin domain-containing protein OS=Rhodosporidium toruloides OX=5286 GN=AAT19DRAFT_8921 PE=4 SV=1		YPD	120 h
A0A2T0A4M3|A0A2T0A4M3_RHOTO	2.32	2.27	Non-specific serine/threonine protein kinase OS=Rhodosporidium toruloides OX=5286 GN=AAT19DRAFT_16810 PE=4 SV=1		YNB	120 h
A0A2T0AFH0|A0A2T0AFH0_RHOTO	33.23	2.27	Adenylosuccinate synthetase OS=Rhodosporidium toruloides OX=5286 GN=AAT19DRAFT_12170 PE=3 SV=1	AA Metabolism	YNB	120 h
A0A0K3C766|A0A0K3C766_RHOTO	9.5	2.27	Translationally-controlled tumor protein homolog OS=Rhodosporidium toruloides OX=5286 GN=FGENESH: predicted gene_1.141 PE=3 SV=1	translation	YNB	120 h
A0A0K3CJ74|A0A0K3CJ74_RHOTO	4.08	2.27	6-phosphogluconolactonase OS=Rhodosporidium toruloides OX=5286 GN=FGENESH: predicted gene_6.24 PE=3 SV=1		YNB	120 h
A0A0K3CFC4|A0A0K3CFC4_RHOTO	2.73	2.27	Armadillo-type fold OS=Rhodosporidium toruloides OX=5286 GN=FGENESH: predicted gene_6.8 PE=3 SV=1		YPD	120 h
A0A0K3CPH2|A0A0K3CPH2_RHOTO	3.55	2.27	BY PROTMAP: gi|342320345|gb|EGU12286.1| Glutathione-S-transferase [Rhodotorula glutinis ATCC 204091] OS=Rhodosporidium toruloides OX=5286 GN=FGENESH: predicted gene_18.41 PE=4 SV=1		YPD	120 h
A0A0K3CGW1|A0A0K3CGW1_RHOTO	2.7	2.27	BY PROTMAP: gi|472583467|gb|EMS21100.1| xylitol dehydrogenase [Rhodosporidium toruloides NP11] gi|647396826|emb|CDR39414.1| RHTO0S04e04896g1_1 [Rhodosporidium toruloides] OS=Rhodosporidium toruloides OX=5286 GN=FGENESH: pre...		YPD	120 h
A0A0K3C820|A0A0K3C820_RHOTO	2.52	2.27	BY PROTMAP: gi|647400356|emb|CDR45751.1| RHTO0S11e04170g1_1 [Rhodosporidium toruloides] OS=Rhodosporidium toruloides OX=5286 GN=FGENESH: predicted gene_3.161 PE=4 SV=1		YNB	120 h
A0A2T0AA27|A0A2T0AA27_RHOTO	5.11	2.27	CBS-domain-containing protein OS=Rhodosporidium toruloides OX=5286 GN=AAT19DRAFT_13880 PE=4 SV=1		YNB	120 h
A0A2T0AH17|A0A2T0AH17_RHOTO	2.03	2.27	Clustered mitochondria-domain containing protein OS=Rhodosporidium toruloides OX=5286 GN=AAT19DRAFT_12688 PE=4 SV=1		YNB	48 h
A0A2T0AAN7|A0A2T0AAN7_RHOTO	85.59	2.27	Elongation factor 2 OS=Rhodosporidium toruloides OX=5286 GN=AAT19DRAFT_14093 PE=3 SV=1		YNB	120 h
A0A0K3CJL1|A0A0K3CJL1_RHOTO	2.73	2.27	Mitochondrial import receptor subunit tom20 OS=Rhodosporidium toruloides OX=5286 GN=FGENESH: predicted gene_11.216 PE=3 SV=1		YPD	120 h
A0A2T0ABQ6|A0A2T0ABQ6_RHOTO	7.65	2.27	P-loop containing nucleoside triphosphate hydrolase protein OS=Rhodosporidium toruloides OX=5286 GN=AAT19DRAFT_14463 PE=4 SV=1		YNB	120 h
A0A2T0A629|A0A2T0A629_RHOTO	3.79	2.27	Proteophosphoglycan ppg4 OS=Rhodosporidium toruloides OX=5286 GN=AAT19DRAFT_16230 PE=4 SV=1		YPD	120 h
A0A2S9ZZX8|A0A2S9ZZX8_RHOTO	9.5	2.26	Transaldolase OS=Rhodosporidium toruloides OX=5286 GN=AAT19DRAFT_10173 PE=3 SV=1	AA Biosynthesis	YNB	120 h
A0A0K3CLL2|A0A0K3CLL2_RHOTO	2.6	2.26	ABC transporter transmembrane region 2-domain containing protein OS=Rhodosporidium toruloides OX=5286 GN=FGENESH: predicted gene_10.295 PE=4 SV=1	Peroxisome	YPD	120 h
A0A0K3C708|A0A0K3C708_RHOTO	3.66	2.26	BY PROTMAP: gi|472587195|gb|EMS24694.1| ran-specific GTPase-activating protein [Rhodosporidium toruloides NP11] gi|647394618|emb|CDR35850.1| RHTO0S01e08548g1_1 [Rhodosporidium toruloides] OS=Rhodosporidium toruloides OX=528...		YPD	120 h
A0A0K3CFL2|A0A0K3CFL2_RHOTO	2.6	2.26	Chitin deacetylase OS=Rhodosporidium toruloides OX=5286 GN=FGENESH: predicted gene_6.130 PE=4 SV=1		YNB	120 h
A0A2S9ZW92|A0A2S9ZW92_RHOTO	3.41	2.26	Proteophosphoglycan ppg4 OS=Rhodosporidium toruloides OX=5286 GN=AAT19DRAFT_11672 PE=3 SV=1		YNB	48 h
A0A0K3CHC7|A0A0K3CHC7_RHOTO	9.5	2.26	Tyrosine--tRNA ligase OS=Rhodosporidium toruloides OX=5286 GN=FGENESH: predicted gene_9.331 PE=3 SV=1		YNB	120 h
A0A2T0A416|A0A2T0A416_RHOTO	9.5	2.26	Uso1_p115_head domain-containing protein OS=Rhodosporidium toruloides OX=5286 GN=AAT19DRAFT_16669 PE=4 SV=1		YNB	120 h
A0A2T0AGT3|A0A2T0AGT3_RHOTO	6.41	2.25	Histidine phosphatase superfamily OS=Rhodosporidium toruloides OX=5286 GN=AAT19DRAFT_12637 PE=4 SV=1		YNB	120 h
A0A061BIE1|A0A061BIE1_RHOTO	2.47	2.25	AP complex subunit sigma OS=Rhodosporidium toruloides OX=5286 GN=FGENESH: predicted gene_16.36 PE=3 SV=1	Lysosome	YNB	120 h
A0A2T0AF64|A0A2T0AF64_RHOTO	9.5	2.25	Serine/threonine-protein kinase TOR OS=Rhodosporidium toruloides OX=5286 GN=AAT19DRAFT_12050 PE=3 SV=1	TOR/Autophagy	YPD	120 h
A0A0K3CNG3|A0A0K3CNG3_RHOTO	3.57	2.25	3'(2') 5'-bisphosphate nucleotidase OS=Rhodosporidium toruloides OX=5286 GN=FGENESH: predicted gene_13.209 PE=3 SV=1		YNB	48 h
A0A2T0A581|A0A2T0A581_RHOTO	2.91	2.25	Allergen OS=Rhodosporidium toruloides OX=5286 GN=AAT19DRAFT_15906 PE=4 SV=1		YPD	120 h
A0A0K3CLY8|A0A0K3CLY8_RHOTO	3.99	2.25	BY PROTMAP: gi|472582223|gb|EMS19919.1| xylose reductase [Rhodosporidium toruloides NP11] gi|647399674|emb|CDR44578.1| RHTO0S09e06546g1_1 [Rhodosporidium toruloides] OS=Rhodosporidium toruloides OX=5286 GN=FGENESH: predicte...		YNB	48 h
A0A2S9ZZA7|A0A2S9ZZA7_RHOTO	7.81	2.25	Dolichyl-diphosphooligosaccharide--protein glycosyltransferase subunit WBP1 OS=Rhodosporidium toruloides OX=5286 GN=AAT19DRAFT_10629 PE=3 SV=1		YNB	120 h
A0A0K3CQM3|A0A0K3CQM3_RHOTO	6.02	2.25	Guanylate kinase OS=Rhodosporidium toruloides OX=5286 GN=FGENESH: predicted gene_16.160 PE=3 SV=1		YNB	120 h
A0A2T0AIH5|A0A2T0AIH5_RHOTO	3.59	2.24	ATP-dependent 6-phosphofructokinase OS=Rhodosporidium toruloides OX=5286 GN=AAT19DRAFT_8867 PE=3 SV=1	AA Biosynthesis	YPD	120 h
A0A0K3CHY4|A0A0K3CHY4_RHOTO	4.74	2.24	2-isopropylmalate synthase OS=Rhodosporidium toruloides OX=5286 GN=FGENESH: predicted gene_7.356 PE=3 SV=1	AA Biosynthesis	YNB	48 h
A0A0K3CLI5|A0A0K3CLI5_RHOTO	6.7	2.24	BY PROTMAP: gi|472587848|gb|EMS25344.1| D-amino-acid oxidase [Rhodosporidium toruloides NP11] gi|647401650|emb|CDR48034.1| RHTO0S15e05270g1_1 [Rhodosporidium toruloides] OS=Rhodosporidium toruloides OX=5286 GN=FGENESH: pred...	AA Metabolism/Peroxisome	YNB	120 h
A0A2T0A586|A0A2T0A586_RHOTO	9.5	2.24	Ras family-domain containing protein OS=Rhodosporidium toruloides OX=5286 GN=AAT19DRAFT_15883 PE=4 SV=1	TOR/Autophagy/Apoptosis	YNB	120 h
A0A0K3CC73|A0A0K3CC73_RHOTO	5.68	2.24	BY PROTMAP: gi|342320137|gb|EGU12080.1| Cathepsin D [Rhodotorula glutinis ATCC 204091] OS=Rhodosporidium toruloides OX=5286 GN=FGENESH: predicted gene_3.462 PE=3 SV=1		YNB	120 h
A0A2T0A679|A0A2T0A679_RHOTO	5.99	2.24	Cation-transporting ATPase OS=Rhodosporidium toruloides OX=5286 GN=AAT19DRAFT_16275 PE=3 SV=1		YNB	120 h
A0A0K3CS79|A0A0K3CS79_RHOTO	10.36	2.24	Inositol-3-phosphate synthase OS=Rhodosporidium toruloides OX=5286 GN=FGENESH: predicted gene_12.62 PE=3 SV=1		YNB	120 h
A0A0K3CBX9|A0A0K3CBX9_RHOTO	3.4	2.24	Peroxidase OS=Rhodosporidium toruloides OX=5286 GN=FGENESH: predicted gene_3.362 PE=3 SV=1		YPD	120 h
A0A0K3CB56|A0A0K3CB56_RHOTO	9.5	2.24	Serine/threonine-protein phosphatase OS=Rhodosporidium toruloides OX=5286 GN=FGENESH: predicted gene_3.435 PE=3 SV=1		YNB	120 h
A0A0K3CTI0|A0A0K3CTI0_RHOTO	9.5	2.23	Very-long-chain (3R)-3-hydroxyacyl-CoA dehydratase OS=Rhodosporidium toruloides OX=5286 GN=FGENESH: predicted gene_13.212 PE=3 SV=1	fatty acid elongation/Biosynthesis of unsaturated fatty acids	YNB	120 h
A0A0K3CA69|A0A0K3CA69_RHOTO	30.78	2.23	Cytidine deaminase-like protein OS=Rhodosporidium toruloides OX=5286 GN=FGENESH: predicted gene_2.450 PE=3 SV=1		YNB	120 h
A0A2S9ZYE5|A0A2S9ZYE5_RHOTO	2.45	2.23	Cytochrome c oxidase assembly protein COX20 mitochondrial OS=Rhodosporidium toruloides OX=5286 GN=AAT19DRAFT_10945 PE=3 SV=1		YNB	120 h
A0A2T0ABE5|A0A2T0ABE5_RHOTO	2.61	2.23	Exocyst complex component Sec8 OS=Rhodosporidium toruloides OX=5286 GN=AAT19DRAFT_14356 PE=3 SV=1		YPD	120 h
A0A2T0A4C3|A0A2T0A4C3_RHOTO	2.43	2.23	PlsC domain-containing protein OS=Rhodosporidium toruloides OX=5286 GN=AAT19DRAFT_16779 PE=4 SV=1		YNB	120 h
A0A2T0A087|A0A2T0A087_RHOTO	9.5	2.23	RNA-binding protein OS=Rhodosporidium toruloides OX=5286 GN=AAT19DRAFT_10267 PE=4 SV=1		YPD	120 h
A0A2T0AJC4|A0A2T0AJC4_RHOTO	9.5	2.23	Zn(2)-C6 fungal-type domain-containing protein OS=Rhodosporidium toruloides OX=5286 GN=AAT19DRAFT_9164 PE=4 SV=1		YNB	48 h
A0A0K3CPB9|A0A0K3CPB9_RHOTO	9.5	2.22	Vesicular-fusion protein SEC18 OS=Rhodosporidium toruloides OX=5286 GN=FGENESH: predicted gene_17.193 PE=3 SV=1	Autophagy	YNB	120 h
A0A2T0ADT3|A0A2T0ADT3_RHOTO	4.25	2.22	Endopeptidase OS=Rhodosporidium toruloides OX=5286 GN=AAT19DRAFT_13198 PE=3 SV=1	Proteasome	YNB	120 h
A0A0K3CQK8|A0A0K3CQK8_RHOTO	7.48	2.22	BY PROTMAP: gi|647400604|emb|CDR46228.1| RHTO0S12e01794g1_1 [Rhodosporidium toruloides] OS=Rhodosporidium toruloides OX=5286 GN=FGENESH: predicted gene_14.171 PE=3 SV=1	Ubiquitin mediated proteolysis	YNB	120 h
A0A0K3CGF4|A0A0K3CGF4_RHOTO	2.64	2.22	BY PROTMAP: gi|472587808|gb|EMS25304.1| indole-3-acetaldehyde reductase (NADPH) [Rhodosporidium toruloides NP11] gi|647398869|emb|CDR43119.1| RHTO0S07e08504g1_1 [Rhodosporidium toruloides] OS=Rhodosporidium toruloides OX=52...		YNB	48 h
A0A2T0A1L8|A0A2T0A1L8_RHOTO	3.62	2.22	Glucose-6-phosphate 1-dehydrogenase OS=Rhodosporidium toruloides OX=5286 GN=AAT19DRAFT_10000 PE=3 SV=1		YNB	48 h
A0A2T0A4H8|A0A2T0A4H8_RHOTO	8.41	2.22	JmjC domain-containing protein OS=Rhodosporidium toruloides OX=5286 GN=AAT19DRAFT_16760 PE=4 SV=1		YNB	120 h
A0A2T0AJK7|A0A2T0AJK7_RHOTO	12.85	2.22	Methylenetetrahydrofolate reductase OS=Rhodosporidium toruloides OX=5286 GN=AAT19DRAFT_9244 PE=3 SV=1		YNB	120 h
A0A2S9ZWJ2|A0A2S9ZWJ2_RHOTO	3.35	2.22	Putative multifunctional beta-oxidation protein OS=Rhodosporidium toruloides OX=5286 GN=AAT19DRAFT_11362 PE=3 SV=1		YPD	120 h
A0A0K3CVS7|A0A0K3CVS7_RHOTO	9.5	2.22	RRP7 domain-containing protein OS=Rhodosporidium toruloides OX=5286 GN=FGENESH: predicted gene_17.140 PE=3 SV=1		YPD	120 h
A0A2T0AJL0|A0A2T0AJL0_RHOTO	9.5	2.22	Transmembrane protein OS=Rhodosporidium toruloides OX=5286 GN=AAT19DRAFT_9273 PE=4 SV=1		YNB	120 h
A0A2T0A6F3|A0A2T0A6F3_RHOTO	80.1	2.21	Asparagine synthase OS=Rhodosporidium toruloides OX=5286 GN=AAT19DRAFT_15137 PE=4 SV=1	AA Biosynthesis	YNB	120 h
A0A2T0A7S1|A0A2T0A7S1_RHOTO	9.5	2.21	Transketolase OS=Rhodosporidium toruloides OX=5286 GN=AAT19DRAFT_15631 PE=3 SV=1	AA Biosynthesis	YNB	120 h
A0A2T0A665|A0A2T0A665_RHOTO	6.73	2.21	N-acetyltransferase domain-containing protein OS=Rhodosporidium toruloides OX=5286 GN=AAT19DRAFT_16267 PE=4 SV=1	Arginine Biosynthesis	YNB	120 h
A0A0K3CEH3|A0A0K3CEH3_RHOTO	5.56	2.21	Alpha/Beta hydrolase fold OS=Rhodosporidium toruloides OX=5286 GN=FGENESH: predicted gene_2.626 PE=4 SV=1		YNB	120 h
A0A0K3CP08|A0A0K3CP08_RHOTO	26	2.21	BY PROTMAP: gi|342321162|gb|EGU13097.1| putative Zuotin [Rhodotorula glutinis ATCC 204091] OS=Rhodosporidium toruloides OX=5286 GN=FGENESH: predicted gene_12.236 PE=4 SV=1		YNB	120 h
A0A2T0A5C7|A0A2T0A5C7_RHOTO	2.84	2.21	GFO_IDH_MocA domain-containing protein OS=Rhodosporidium toruloides OX=5286 GN=AAT19DRAFT_15968 PE=4 SV=1		YPD	120 h
A0A2T0AH42|A0A2T0AH42_RHOTO	25.01	2.21	Inosine-5'-monophosphate dehydrogenase OS=Rhodosporidium toruloides OX=5286 GN=AAT19DRAFT_8395 PE=3 SV=1		YNB	120 h
A0A2T0A6P3|A0A2T0A6P3_RHOTO	9.5	2.21	T-complex protein 1 subunit delta OS=Rhodosporidium toruloides OX=5286 GN=AAT19DRAFT_15258 PE=3 SV=1		YNB	120 h
A0A0K3CCG1|A0A0K3CCG1_RHOTO	9.5	2.21	Transcription elongation factor SPT5 OS=Rhodosporidium toruloides OX=5286 GN=FGENESH: predicted gene_1.697 PE=3 SV=1		YNB	120 h
A0A2T0A3X1|A0A2T0A3X1_RHOTO	9.5	2.21	Transmembrane protein OS=Rhodosporidium toruloides OX=5286 GN=AAT19DRAFT_16604 PE=4 SV=1		YPD	120 h
A0A2S9ZW82|A0A2S9ZW82_RHOTO	9.5	2.21	Uncharacterized protein OS=Rhodosporidium toruloides OX=5286 GN=AAT19DRAFT_11636 PE=4 SV=1		YNB	120 h
A0A2T0AEU0|A0A2T0AEU0_RHOTO	6.67	2.2	Peptidase A1 domain-containing protein OS=Rhodosporidium toruloides OX=5286 GN=AAT19DRAFT_11938 PE=3 SV=1	Apoptosis/Autophagy/Lysosome	YNB	120 h
A0A2T0AI07|A0A2T0AI07_RHOTO	4	2.2	Peroxisomal 3-ketoacyl-CoA-thiolase OS=Rhodosporidium toruloides OX=5286 GN=AAT19DRAFT_8678 PE=3 SV=1	fatty acid degradation/AA metabolism/peroxisome	YPD	120 h
A0A0K3CHR6|A0A0K3CHR6_RHOTO	9.75	2.2	BY PROTMAP: gi|472585965|gb|EMS23507.1| U3 small nucleolar RNA-associated protein 5 [Rhodosporidium toruloides NP11] gi|647395637|emb|CDR37218.1| RHTO0S02e12156g1_1 [Rhodosporidium toruloides] OS=Rhodosporidium toruloides O...	Ribosome biogenesis	YNB	120 h
A0A0K3CMA7|A0A0K3CMA7_RHOTO	9.71	2.2	Eukaryotic translation initiation factor 3 subunit I OS=Rhodosporidium toruloides OX=5286 GN=FGENESH: predicted gene_14.185 PE=3 SV=1	translation	YNB	120 h
A0A0K3CLW3|A0A0K3CLW3_RHOTO	4.92	2.2	ATP synthase subunit beta OS=Rhodosporidium toruloides OX=5286 GN=FGENESH: predicted gene_7.442 PE=3 SV=1		YNB	48 h
A0A0K3CPH2|A0A0K3CPH2_RHOTO	3.84	2.2	BY PROTMAP: gi|342320345|gb|EGU12286.1| Glutathione-S-transferase [Rhodotorula glutinis ATCC 204091] OS=Rhodosporidium toruloides OX=5286 GN=FGENESH: predicted gene_18.41 PE=4 SV=1		YNB	48 h
A0A0K3CHT4|A0A0K3CHT4_RHOTO	3	2.2	BY PROTMAP: gi|472581343|gb|EMS19082.1| Sec14-like protein [Rhodosporidium toruloides NP11] gi|647395472|emb|CDR36909.1| RHTO0S02e08416g1_1 [Rhodosporidium toruloides] OS=Rhodosporidium toruloides OX=5286 GN=FGENESH: predic...		YNB	48 h
A0A0K3CC29|A0A0K3CC29_RHOTO	5.23	2.2	BY PROTMAP: gi|472583782|gb|EMS21406.1| GATA transcription factor [Rhodosporidium toruloides NP11] gi|647402199|emb|CDR48480.1| RHTO0S18e00980g1_1 [Rhodosporidium toruloides] OS=Rhodosporidium toruloides OX=5286 GN=FGENESH:...		YNB	120 h
A0A0K3CA77|A0A0K3CA77_RHOTO	2.94	2.2	BY PROTMAP: gi|472587295|gb|EMS24794.1| cold-shock DNA-binding domain containing protein [Rhodosporidium toruloides NP11] gi|647401222|emb|CDR47306.1| RHTO0S14e01992g1_1 [Rhodosporidium toruloides] OS=Rhodosporidium toruloi...		YPD	120 h
A0A0K3C847|A0A0K3C847_RHOTO	33.78	2.2	BY PROTMAP: gi|472588488|gb|EMS25960.1| NADH dehydrogenase [Rhodosporidium toruloides NP11] gi|647396280|emb|CDR38304.1| RHTO0S03e08020g1_1 [Rhodosporidium toruloides] OS=Rhodosporidium toruloides OX=5286 GN=FGENESH: predic...		YNB	120 h
A0A2T0AC54|A0A2T0AC54_RHOTO	9.5	2.2	Pyruvate dehydrogenase E1 component subunit alpha OS=Rhodosporidium toruloides OX=5286 GN=AAT19DRAFT_13630 PE=4 SV=1		YNB	120 h
A0A2T0A476|A0A2T0A476_RHOTO	9.5	2.2	Vinculin OS=Rhodosporidium toruloides OX=5286 GN=AAT19DRAFT_16748 PE=4 SV=1		YNB	120 h
A0A0K3CB67|A0A0K3CB67_RHOTO	12.34	2.19	Homoserine kinase OS=Rhodosporidium toruloides OX=5286 GN=FGENESH: predicted gene_1.247 PE=3 SV=1	AA Biosynthesis	YNB	120 h
A0A2S9ZW40|A0A2S9ZW40_RHOTO	3.49	2.19	Aconitate hydratase mitochondrial OS=Rhodosporidium toruloides OX=5286 GN=AAT19DRAFT_11624 PE=3 SV=1	AA Biosynthesis	YNB	48 h
A0A2T0AFA9|A0A2T0AFA9_RHOTO	8.53	2.19	DNA replication licensing factor MCM3 OS=Rhodosporidium toruloides OX=5286 GN=AAT19DRAFT_12100 PE=3 SV=1	Cell cycle	YNB	120 h
A0A061B874|A0A061B874_RHOTO	9.5	2.19	V-type proton ATPase proteolipid subunit OS=Rhodosporidium toruloides OX=5286 GN=AAT19DRAFT_11025 PE=3 SV=1	Lysosome/Phagosome	YNB	120 h
A0A0K3CW10|A0A0K3CW10_RHOTO	2.1	2.19	BY PROTMAP: gi|472584859|gb|EMS22434.1| 26S proteasome non-ATPase regulatory subunit 10 [Rhodosporidium toruloides NP11] gi|647401005|emb|CDR46927.1| RHTO0S13e03554g1_1 [Rhodosporidium toruloides] OS=Rhodosporidium toruloid...	Proteasome	YPD	120 h
A0A2T0A7Q7|A0A2T0A7Q7_RHOTO	3.3	2.19	37S ribosomal protein Rsm22 OS=Rhodosporidium toruloides OX=5286 GN=AAT19DRAFT_15602 PE=4 SV=1	ribosome	YNB	48 h
A0A2T0A644|A0A2T0A644_RHOTO	2.78	2.19	Isopentenyl-diphosphate Delta-isomerase OS=Rhodosporidium toruloides OX=5286 GN=AAT19DRAFT_16203 PE=3 SV=1	Terpenoid backbone biosynthesis	YNB	48 h
A0A2T0AB43|A0A2T0AB43_RHOTO	3.39	2.19	Alpha-1 4 glucan phosphorylase OS=Rhodosporidium toruloides OX=5286 GN=AAT19DRAFT_14256 PE=3 SV=1		YPD	120 h
A0A0K3CM30|A0A0K3CM30_RHOTO	2.36	2.19	BY PROTMAP: gi|472588044|gb|EMS25540.1| protein mago nashi [Rhodosporidium toruloides NP11] gi|647401453|emb|CDR47709.1| RHTO0S15e00826g1_1 [Rhodosporidium toruloides] OS=Rhodosporidium toruloides OX=5286 GN=FGENESH: predic...		YNB	120 h
A0A2T0AF62|A0A2T0AF62_RHOTO	3.76	2.19	HCP-like protein OS=Rhodosporidium toruloides OX=5286 GN=AAT19DRAFT_12074 PE=4 SV=1		YNB	120 h
A0A2T0A555|A0A2T0A555_RHOTO	2.79	2.18	4-aminobutyrate aminotransferase OS=Rhodosporidium toruloides OX=5286 GN=AAT19DRAFT_15905 PE=3 SV=1	AA Metabolism	YNB	48 h
A0A0K3CG25|A0A0K3CG25_RHOTO	2.04	2.18	BY PROTMAP: gi|472584391|gb|EMS21985.1| stomatin family protein [Rhodosporidium toruloides NP11] gi|647395272|emb|CDR36562.1| RHTO0S02e03818g1_1 [Rhodosporidium toruloides] OS=Rhodosporidium toruloides OX=5286 GN=FGENESH: p...		YPD	48 h
A0A0K3CKY8|A0A0K3CKY8_RHOTO	2.18	2.18	BY PROTMAP: gi|472587622|gb|EMS25118.1| kinesin family member 4/7/21/27 [Rhodosporidium toruloides NP11] gi|647398671|emb|CDR42794.1| RHTO0S07e04192g1_1 [Rhodosporidium toruloides] OS=Rhodosporidium toruloides OX=5286 GN=FG...		YPD	120 h
A0A061BG80|A0A061BG80_RHOTO	2.35	2.18	DNA-directed RNA polymerase II subunit RPB7 OS=Rhodosporidium toruloides OX=5286 GN=FGENESH: predicted gene_9.1 PE=3 SV=1		YNB	120 h
A0A2T0AI44|A0A2T0AI44_RHOTO	4.05	2.18	Flavodoxin-like domain-containing protein OS=Rhodosporidium toruloides OX=5286 GN=AAT19DRAFT_8744 PE=3 SV=1		YNB	120 h
A0A0K3C908|A0A0K3C908_RHOTO	4.61	2.18	Heat shock protein 70 family OS=Rhodosporidium toruloides OX=5286 GN=FGENESH: predicted gene_2.162 PE=3 SV=1		YNB	48 h
A0A0K3CS23|A0A0K3CS23_RHOTO	2.24	2.18	Probable electron transfer flavoprotein subunit alpha OS=Rhodosporidium toruloides OX=5286 GN=FGENESH: predicted gene_11.333 PE=3 SV=1		YNB	48 h
A0A0K3C920|A0A0K3C920_RHOTO	9.5	2.18	TPR_REGION domain-containing protein OS=Rhodosporidium toruloides OX=5286 GN=FGENESH: predicted gene_2.177 PE=4 SV=1		YNB	120 h
A0A0K3CR54|A0A0K3CR54_RHOTO	9.5	2.18	tRNA-dihydrouridine(47) synthase [NAD(P)(+)] OS=Rhodosporidium toruloides OX=5286 GN=FGENESH: predicted gene_15.92 PE=3 SV=1		YPD	120 h
A0A2T0A411|A0A2T0A411_RHOTO	12.42	2.17	Putative bifunctional pyrimidine biosynthesis protein PyrABCN OS=Rhodosporidium toruloides OX=5286 GN=AAT19DRAFT_16681 PE=3 SV=1	AA Metabolism	YNB	120 h
A0A2T0AH34|A0A2T0AH34_RHOTO	9.5	2.17	S-methyl-5'-thioadenosine phosphorylase OS=Rhodosporidium toruloides OX=5286 GN=AAT19DRAFT_8372 PE=3 SV=1	AA Metabolism	YPD	120 h
A0A2T0A6V0|A0A2T0A6V0_RHOTO	9.5	2.17	V-type proton ATPase subunit a OS=Rhodosporidium toruloides OX=5286 GN=AAT19DRAFT_15309 PE=3 SV=1	Phagosome/Lysosome	YPD	120 h
A0A0K3CT51|A0A0K3CT51_RHOTO	9.5	2.17	U3 small nucleolar RNA-associated protein 10 OS=Rhodosporidium toruloides OX=5286 GN=FGENESH: predicted gene_13.77 PE=3 SV=1	Ribosome biogenesis	YNB	120 h
A0A2S9ZXE0|A0A2S9ZXE0_RHOTO	76.35	2.17	40S ribosomal protein S6 OS=Rhodosporidium toruloides OX=5286 GN=AAT19DRAFT_11142 PE=3 SV=1	TOR/ribosome	YNB	120 h
A0A0K3CCH8|A0A0K3CCH8_RHOTO	3.2	2.17	ATP-dependent RNA helicase DBP3 OS=Rhodosporidium toruloides OX=5286 GN=FGENESH: predicted gene_6.237 PE=3 SV=1		YNB	120 h
A0A0K3CT12|A0A0K3CT12_RHOTO	2.26	2.17	BY PROTMAP: gi|342319449|gb|EGU11397.1| Proteophosphoglycan 5 [Rhodotorula glutinis ATCC 204091] OS=Rhodosporidium toruloides OX=5286 GN=FGENESH: predicted gene_13.32 PE=3 SV=1		YNB	48 h
A0A0K3CL26|A0A0K3CL26_RHOTO	3.36	2.17	BY PROTMAP: gi|342320524|gb|EGU12464.1| putative Chloride channel protein k [Rhodotorula glutinis ATCC 204091] OS=Rhodosporidium toruloides OX=5286 GN=FGENESH: predicted gene_7.152 PE=4 SV=1		YPD	120 h
A0A2T0AHE8|A0A2T0AHE8_RHOTO	37.83	2.17	Endoplasmic reticulum Ca-transporting P-type ATPase OS=Rhodosporidium toruloides OX=5286 GN=AAT19DRAFT_8483 PE=3 SV=1		YNB	120 h
A0A0K3C7U8|A0A0K3C7U8_RHOTO	9.25	2.16	BY PROTMAP: gi|472588454|gb|EMS25926.1| 40S ribosomal protein s10 [Rhodosporidium toruloides NP11] gi|647396246|emb|CDR38270.1| RHTO0S03e07228g1_1 [Rhodosporidium toruloides] OS=Rhodosporidium toruloides OX=5286 GN=FGENESH:...	ribosome	YNB	120 h
A0A0K3CLZ8|A0A0K3CLZ8_RHOTO	2.29	2.16	Amino acid transporter OS=Rhodosporidium toruloides OX=5286 GN=FGENESH: predicted gene_11.325 PE=4 SV=1		YNB	120 h
A0A2T0A490|A0A2T0A490_RHOTO	11.18	2.16	Beta-lactamase superfamily domain-domain containing protein OS=Rhodosporidium toruloides OX=5286 GN=AAT19DRAFT_16724 PE=4 SV=1		YNB	120 h
A0A0K3C816|A0A0K3C816_RHOTO	2.46	2.16	BY PROTMAP: gi|342319090|gb|EGU11041.1| Mitotic control protein dis3 [Rhodotorula glutinis ATCC 204091] OS=Rhodosporidium toruloides OX=5286 GN=FGENESH: predicted gene_3.156 PE=3 SV=1		YPD	120 h
A0A0K3C8X5|A0A0K3C8X5_RHOTO	2.59	2.16	BY PROTMAP: gi|342320162|gb|EGU12105.1| Proteophosphoglycan ppg4 [Rhodotorula glutinis ATCC 204091] OS=Rhodosporidium toruloides OX=5286 GN=FGENESH: predicted gene_3.516 PE=3 SV=1		YPD	120 h
A0A0K3CET0|A0A0K3CET0_RHOTO	3.49	2.16	BY PROTMAP: gi|472584730|gb|EMS22316.1| ribonucleoside-diphosphate reductase subunit M2 [Rhodosporidium toruloides NP11] gi|647399163|emb|CDR43674.1| RHTO0S08e04280g1_1 [Rhodosporidium toruloides] OS=Rhodosporidium toruloid...		YNB	48 h
A0A0K3C8I5|A0A0K3C8I5_RHOTO	75.41	2.16	BY PROTMAP: gi|472588378|gb|EMS25850.1| proliferation-associated protein 2G4 [Rhodosporidium toruloides NP11] gi|647396168|emb|CDR38191.1| RHTO0S03e05490g1_1 [Rhodosporidium toruloides] OS=Rhodosporidium toruloides OX=5286 ...		YNB	120 h
A0A2T0A804|A0A2T0A804_RHOTO	3.93	2.16	BZIP domain-containing protein OS=Rhodosporidium toruloides OX=5286 GN=AAT19DRAFT_14501 PE=4 SV=1		YNB	120 h
A0A0K3CPU2|A0A0K3CPU2_RHOTO	2.61	2.16	Defective in cullin neddylation protein OS=Rhodosporidium toruloides OX=5286 GN=FGENESH: predicted gene_13.166 PE=4 SV=1		YPD	120 h
A0A2T0A2M1|A0A2T0A2M1_RHOTO	13.78	2.16	Eukaryotic peptide chain release factor GTP-binding subunit OS=Rhodosporidium toruloides OX=5286 GN=AAT19DRAFT_9598 PE=3 SV=1		YNB	120 h
A0A0K3CE60|A0A0K3CE60_RHOTO	9.5	2.16	Vacuolar protein 8 OS=Rhodosporidium toruloides OX=5286 GN=FGENESH: predicted gene_6.1 PE=3 SV=1		YPD	120 h
A0A0K3C7U8|A0A0K3C7U8_RHOTO	2.22	2.15	BY PROTMAP: gi|472588454|gb|EMS25926.1| 40S ribosomal protein s10 [Rhodosporidium toruloides NP11] gi|647396246|emb|CDR38270.1| RHTO0S03e07228g1_1 [Rhodosporidium toruloides] OS=Rhodosporidium toruloides OX=5286 GN=FGENESH:...	ribosome	YNB	48 h
A0A0K3CSD5|A0A0K3CSD5_RHOTO	2.3	2.15	BY PROTMAP: gi|342321204|gb|EGU13139.1| Deoxyhypusine synthase [Rhodotorula glutinis ATCC 204091] OS=Rhodosporidium toruloides OX=5286 GN=FGENESH: predicted gene_12.117 PE=3 SV=1		YNB	120 h
A0A0K3CKU7|A0A0K3CKU7_RHOTO	2.74	2.15	BY PROTMAP: gi|472581643|gb|EMS19371.1| zinc finger PHD-type protein [Rhodosporidium toruloides NP11] OS=Rhodosporidium toruloides OX=5286 GN=FGENESH: predicted gene_9.509 PE=4 SV=1		YPD	120 h
A0A0K3CLA2|A0A0K3CLA2_RHOTO	6.68	2.15	BY PROTMAP: gi|472584246|gb|EMS21852.1| ER to Golgi transport protein yif1 [Rhodosporidium toruloides NP11] gi|647394429|emb|CDR35658.1| RHTO0S01e04236g1_1 [Rhodosporidium toruloides] OS=Rhodosporidium toruloides OX=5286 GN...		YNB	120 h
A0A0K3CSR9|A0A0K3CSR9_RHOTO	10.81	2.15	BY PROTMAP: gi|472586193|gb|EMS23721.1| elongation factor 3 [Rhodosporidium toruloides NP11] gi|647397721|emb|CDR40957.1| RHTO0S05e09714g1_1 [Rhodosporidium toruloides] OS=Rhodosporidium toruloides OX=5286 GN=FGENESH: predi...		YNB	120 h
A0A2T0AH17|A0A2T0AH17_RHOTO	6.29	2.15	Clustered mitochondria-domain containing protein OS=Rhodosporidium toruloides OX=5286 GN=AAT19DRAFT_12688 PE=4 SV=1		YNB	120 h
A0A0K3CC07|A0A0K3CC07_RHOTO	3.25	2.15	FGENESH: predicted gene_4.50 protein OS=Rhodosporidium toruloides OX=5286 GN=FGENESH: predicted gene_4.50 PE=4 SV=1		YNB	48 h
A0A2T0A4Z5|A0A2T0A4Z5_RHOTO	2.32	2.15	Iron permease FTR1 family-domain containing protein OS=Rhodosporidium toruloides OX=5286 GN=AAT19DRAFT_15845 PE=3 SV=1		YNB	120 h
A0A2T0AIU9|A0A2T0AIU9_RHOTO	2.3	2.15	Mitochondrial inner membrane protease ATP23 OS=Rhodosporidium toruloides OX=5286 GN=AAT19DRAFT_8990 PE=3 SV=1		YPD	120 h
A0A2S9ZWH4|A0A2S9ZWH4_RHOTO	9.5	2.15	UTP--glucose-1-phosphate uridylyltransferase OS=Rhodosporidium toruloides OX=5286 GN=AAT19DRAFT_11752 PE=3 SV=1		YNB	120 h
A0A2T0A131|A0A2T0A131_RHOTO	74.13	2.14	5-methyltetrahydropteroyltriglutamate--homocysteine S-methyltransferase OS=Rhodosporidium toruloides OX=5286 GN=AAT19DRAFT_9825 PE=3 SV=1	AA Biosynthesis	YNB	120 h
A0A2T0AAX4|A0A2T0AAX4_RHOTO	9.5	2.14	UBC core domain-containing protein OS=Rhodosporidium toruloides OX=5286 GN=AAT19DRAFT_14161 PE=4 SV=1	Ubiquitin mediated proteolysis	YNB	120 h
A0A2T0AFC2|A0A2T0AFC2_RHOTO	4.88	2.14	Actin binding protein OS=Rhodosporidium toruloides OX=5286 GN=AAT19DRAFT_12129 PE=4 SV=1		YNB	120 h
A0A2S9ZVW6|A0A2S9ZVW6_RHOTO	16.4	2.14	Alpha-mannosidase OS=Rhodosporidium toruloides OX=5286 GN=AAT19DRAFT_11543 PE=3 SV=1		YNB	120 h
A0A0K3CAQ1|A0A0K3CAQ1_RHOTO	2.9	2.14	BY PROTMAP: gi|472585001|gb|EMS22576.1| Heterokaryon incompatibility Het-C family protein [Rhodosporidium toruloides NP11] gi|647400862|emb|CDR46688.1| RHTO0S13e00210g1_1 [Rhodosporidium toruloides] OS=Rhodosporidium torulo...		YPD	120 h
A0A2T0A9A4|A0A2T0A9A4_RHOTO	6.31	2.14	Chitin synthase OS=Rhodosporidium toruloides OX=5286 GN=AAT19DRAFT_14960 PE=3 SV=1		YNB	120 h
A0A0K3CQN5|A0A0K3CQN5_RHOTO	8.78	2.14	Coatomer subunit beta OS=Rhodosporidium toruloides OX=5286 GN=FGENESH: predicted gene_17.7 PE=4 SV=1		YNB	120 h
A0A2S9ZY18|A0A2S9ZY18_RHOTO	6.62	2.14	Flap endonuclease 1 OS=Rhodosporidium toruloides OX=5286 GN=FEN1 PE=3 SV=1		YNB	120 h
A0A2T0ACU6|A0A2T0ACU6_RHOTO	11.08	2.14	Frag1/DRAM/Sfk1 family-domain containing protein OS=Rhodosporidium toruloides OX=5286 GN=AAT19DRAFT_12816 PE=4 SV=1		YNB	120 h
A0A2T0A4H8|A0A2T0A4H8_RHOTO	2.16	2.14	JmjC domain-containing protein OS=Rhodosporidium toruloides OX=5286 GN=AAT19DRAFT_16760 PE=4 SV=1		YPD	120 h
A0A0K3CCC1|A0A0K3CCC1_RHOTO	7.08	2.13	Aspartate kinase OS=Rhodosporidium toruloides OX=5286 GN=FGENESH: predicted gene_6.162 PE=4 SV=1	AA Biosynthesis	YNB	120 h
A0A2S9ZZA5|A0A2S9ZZA5_RHOTO	3.92	2.13	Malate dehydrogenase OS=Rhodosporidium toruloides OX=5286 GN=AAT19DRAFT_10614 PE=3 SV=1	AA Metabolism	YPD	120 h
A0A2T0A693|A0A2T0A693_RHOTO	9.5	2.13	SCD domain-containing protein OS=Rhodosporidium toruloides OX=5286 GN=AAT19DRAFT_15111 PE=4 SV=1	Cell cycle	YNB	120 h
A0A2T0ACF8|A0A2T0ACF8_RHOTO	9.5	2.13	Sec7 domain-containing protein OS=Rhodosporidium toruloides OX=5286 GN=AAT19DRAFT_13738 PE=4 SV=1	Endocytosis	YNB	120 h
A0A0K3CMK3|A0A0K3CMK3_RHOTO	7.46	2.13	BY PROTMAP: gi|472581792|gb|EMS19507.1| translation initiation factor eIF-4B [Rhodosporidium toruloides NP11] gi|647402528|emb|CDR48761.1| RHTO0S20e00826g1_1 [Rhodosporidium toruloides] OS=Rhodosporidium toruloides OX=5286 ...	TOR/translation	YNB	120 h
A0A061B2X6|A0A061B2X6_RHOTO	3.22	2.13	ATP synthase subunit gamma OS=Rhodosporidium toruloides OX=5286 GN=AAT19DRAFT_11958 PE=3 SV=1		YNB	48 h
A0A0K3C935|A0A0K3C935_RHOTO	2.46	2.13	BY PROTMAP: gi|472587113|gb|EMS24612.1| carboxymethylenebutenolidase [Rhodosporidium toruloides NP11] gi|647394701|emb|CDR35934.1| RHTO0S01e10484g1_1 [Rhodosporidium toruloides] OS=Rhodosporidium toruloides OX=5286 GN=FGENE...		YNB	120 h
A0A0K3CSM1|A0A0K3CSM1_RHOTO	9.55	2.13	BY PROTMAP: gi|647397666|emb|CDR40896.1| RHTO0S05e08482g1_1 [Rhodosporidium toruloides] OS=Rhodosporidium toruloides OX=5286 GN=FGENESH: predicted gene_12.207 PE=4 SV=1		YNB	120 h
A0A2T0ADC7|A0A2T0ADC7_RHOTO	2.39	2.13	Coronin-7 OS=Rhodosporidium toruloides OX=5286 GN=AAT19DRAFT_13031 PE=3 SV=1		YPD	120 h
A0A0K3CAU8|A0A0K3CAU8_RHOTO	9.5	2.13	Transmembrane 9 superfamily member OS=Rhodosporidium toruloides OX=5286 GN=FGENESH: predicted gene_3.320 PE=3 SV=1		YNB	120 h
A0A0K3CEP5|A0A0K3CEP5_RHOTO	3.05	2.12	Pentafunctional AROM polypeptide OS=Rhodosporidium toruloides OX=5286 GN=FGENESH: predicted gene_5.443 PE=3 SV=1	AA Biosynthesis	YPD	120 h
A0A2S9ZYM4|A0A2S9ZYM4_RHOTO	3.16	2.12	Glyoxylate reductase OS=Rhodosporidium toruloides OX=5286 GN=AAT19DRAFT_11036 PE=3 SV=1	AA Metabolism	YPD	120 h
A0A0K3C912|A0A0K3C912_RHOTO	80.38	2.12	BY PROTMAP: gi|472581749|gb|EMS19472.1| protein transport protein SEC61 subunit alpha [Rhodosporidium toruloides NP11] gi|647398287|emb|CDR42051.1| RHTO0S06e09208g1_1 [Rhodosporidium toruloides] OS=Rhodosporidium toruloides...	Phagosome	YNB	120 h
A0A061AEQ7|A0A061AEQ7_RHOTO	22.26	2.12	40S ribosomal protein s18 OS=Rhodosporidium toruloides OX=5286 GN=FGENESH: predicted gene_2.380 PE=3 SV=1	ribosome	YNB	120 h
A0A2S9ZX33|A0A2S9ZX33_RHOTO	9.5	2.12	Vacuolar proton pump subunit B OS=Rhodosporidium toruloides OX=5286 GN=AAT19DRAFT_11064 PE=3 SV=1	TOR/Phagosome	YNB	120 h
A0A0K3CSQ7|A0A0K3CSQ7_RHOTO	3.79	2.12	BY PROTMAP: gi|472586208|gb|EMS23736.1| translation Initiation factor eIF-4e [Rhodosporidium toruloides NP11] gi|647397706|emb|CDR40942.1| RHTO0S05e09362g1_1 [Rhodosporidium toruloides] OS=Rhodosporidium toruloides OX=5286 ...	translation	YNB	120 h
A0A0K3CIQ8|A0A0K3CIQ8_RHOTO	2.17	2.12	Eukaryotic translation initiation factor 5B OS=Rhodosporidium toruloides OX=5286 GN=FGENESH: predicted gene_5.522 PE=4 SV=1	translation	YNB	120 h
A0A0K3CV51|A0A0K3CV51_RHOTO	10.28	2.12	BY PROTMAP: gi|472583871|gb|EMS21487.1| Ca2+-binding actin-bundling protein [Rhodosporidium toruloides NP11] gi|647403644|emb|CDR49733.1| RHTO0S31e00364g1_1 [Rhodosporidium toruloides] OS=Rhodosporidium toruloides OX=5286 G...		YNB	120 h
A0A0K3CKC9|A0A0K3CKC9_RHOTO	2.26	2.12	BY PROTMAP: gi|472584161|gb|EMS21767.1| small ubiquitin-related modifier [Rhodosporidium toruloides NP11] gi|647394515|emb|CDR35745.1| RHTO0S01e06172g1_1 [Rhodosporidium toruloides] OS=Rhodosporidium toruloides OX=5286 GN=F...		YNB	120 h
A0A0K3CNI4|A0A0K3CNI4_RHOTO	2.81	2.12	BY PROTMAP: gi|472587499|gb|EMS24995.1| mitochondrial protein [Rhodosporidium toruloides NP11] gi|647398548|emb|CDR42565.1| RHTO0S07e01288g1_1 [Rhodosporidium toruloides] OS=Rhodosporidium toruloides OX=5286 GN=FGENESH: pre...		YPD	120 h
A0A2T0AIA8|A0A2T0AIA8_RHOTO	3.39	2.12	Dolichyl-phosphate-mannose--protein mannosyltransferase OS=Rhodosporidium toruloides OX=5286 GN=AAT19DRAFT_8768 PE=3 SV=1		YNB	120 h
A0A2T0AD58|A0A2T0AD58_RHOTO	3.72	2.12	Imitation switch two complex protein 1 OS=Rhodosporidium toruloides OX=5286 GN=AAT19DRAFT_12960 PE=4 SV=1		YNB	120 h
A0A0K3CAZ9|A0A0K3CAZ9_RHOTO	2.78	2.12	Phosphatidate cytidylyltransferase OS=Rhodosporidium toruloides OX=5286 GN=FGENESH: predicted gene_3.119 PE=3 SV=1		YPD	120 h
A0A2T0AAP7|A0A2T0AAP7_RHOTO	9.5	2.12	Small nuclear ribonucleo protein OS=Rhodosporidium toruloides OX=5286 GN=AAT19DRAFT_14103 PE=3 SV=1		YPD	120 h
A0A2T0AEE8|A0A2T0AEE8_RHOTO	9.5	2.11	Translation initiation factor eIF-2B subunit alpha/beta/delta-like protein (Fragment) OS=Rhodosporidium toruloides OX=5286 GN=AAT19DRAFT_13385 PE=3 SV=1	AA Metabolism/translation	YNB	120 h
A0A2T0A5M7|A0A2T0A5M7_RHOTO	9.85	2.11	14_3_3 domain-containing protein (Fragment) OS=Rhodosporidium toruloides OX=5286 GN=AAT19DRAFT_16068 PE=3 SV=1	Apoptosis/Cell cycle	YNB	120 h
A0A0K3CJB8|A0A0K3CJB8_RHOTO	5.69	2.11	Linoleate 8R-lipoxygenase OS=Rhodosporidium toruloides OX=5286 GN=FGENESH: predicted gene_11.116 PE=4 SV=1	fatty acid metabolism	YNB	120 h
A0A0K3CNX9|A0A0K3CNX9_RHOTO	2.26	2.11	26S proteasome subunit RPN7-domain containing protein OS=Rhodosporidium toruloides OX=5286 GN=FGENESH: predicted gene_17.28 PE=3 SV=1	Proteasome	YNB	120 h
A0A0K3CGW2|A0A0K3CGW2_RHOTO	2.71	2.11	BY PROTMAP: gi|472583824|gb|EMS21448.1| large subunit ribosomal protein L14 [Rhodosporidium toruloides NP11] gi|647402241|emb|CDR48523.1| RHTO0S18e01926g1_1 [Rhodosporidium toruloides] OS=Rhodosporidium toruloides OX=5286 G...	ribosome	YPD	120 h
A0A2T0A8T3|A0A2T0A8T3_RHOTO	9.5	2.11	Utp12 domain-containing protein OS=Rhodosporidium toruloides OX=5286 GN=AAT19DRAFT_14766 PE=4 SV=1	Ribosome biogenesis	YNB	120 h
A0A0K3CKU5|A0A0K3CKU5_RHOTO	5.17	2.11	ATPase V1/A1 complex subunit E OS=Rhodosporidium toruloides OX=5286 GN=FGENESH: predicted gene_10.281 PE=3 SV=1	TOR/Phagosome	YNB	120 h
A0A0K3CM47|A0A0K3CM47_RHOTO	2.4	2.11	BY PROTMAP: gi|342319005|gb|EGU10957.1| Short chain dehydrogenase/reductase family [Rhodotorula glutinis ATCC 204091] OS=Rhodosporidium toruloides OX=5286 GN=FGENESH: predicted gene_14.140 PE=3 SV=1		YPD	120 h
A0A0K3CHU8|A0A0K3CHU8_RHOTO	12.19	2.11	DNA mismatch repair protein MutS OS=Rhodosporidium toruloides OX=5286 GN=FGENESH: predicted gene_8.244 PE=4 SV=1		YNB	120 h
A0A2T0A7F7|A0A2T0A7F7_RHOTO	2.62	2.11	Glycine--tRNA ligase OS=Rhodosporidium toruloides OX=5286 GN=AAT19DRAFT_15504 PE=3 SV=1		YNB	120 h
A0A2T0A4L0|A0A2T0A4L0_RHOTO	9.76	2.11	NAD(P)-binding protein OS=Rhodosporidium toruloides OX=5286 GN=AAT19DRAFT_15698 PE=4 SV=1		YNB	120 h
A0A2T0AIY3|A0A2T0AIY3_RHOTO	9.5	2.11	Short chain dehydrogenase OS=Rhodosporidium toruloides OX=5286 GN=AAT19DRAFT_8988 PE=3 SV=1		YPD	120 h
A0A0K3CG77|A0A0K3CG77_RHOTO	3.4	2.1	Amidophosphoribosyltransferase OS=Rhodosporidium toruloides OX=5286 GN=FGENESH: predicted gene_7.184 PE=3 SV=1	AA Metabolism	YNB	120 h
A0A2T0A555|A0A2T0A555_RHOTO	2.92	2.1	4-aminobutyrate aminotransferase OS=Rhodosporidium toruloides OX=5286 GN=AAT19DRAFT_15905 PE=3 SV=1	AA Metabolism	YPD	120 h
A0A2T0A3A7|A0A2T0A3A7_RHOTO	2.36	2.1	Putative 26S proteasome non-atpase regulatory subunit Rpn6 OS=Rhodosporidium toruloides OX=5286 GN=AAT19DRAFT_16422 PE=3 SV=1	Proteasome	YPD	120 h
A0A0K3CCI4|A0A0K3CCI4_RHOTO	2.71	2.1	BY PROTMAP: gi|342319310|gb|EGU11259.1| Proteophosphoglycan ppg4 [Rhodotorula glutinis ATCC 204091] OS=Rhodosporidium toruloides OX=5286 GN=FGENESH: predicted gene_1.732 PE=4 SV=1		YPD	120 h
A0A0K3CR10|A0A0K3CR10_RHOTO	3.05	2.1	BY PROTMAP: gi|472581803|gb|EMS19518.1| U1 small nuclear ribonucleoprotein 70kDa [Rhodosporidium toruloides NP11] gi|647402539|emb|CDR48772.1| RHTO0S20e01068g1_1 [Rhodosporidium toruloides] OS=Rhodosporidium toruloides OX=5...		YNB	120 h
A0A0K3CK11|A0A0K3CK11_RHOTO	7.94	2.1	BY PROTMAP: gi|647396754|emb|CDR39251.1| RHTO0S04e03246g1_1 [Rhodosporidium toruloides] OS=Rhodosporidium toruloides OX=5286 GN=FGENESH: predicted gene_9.224 PE=4 SV=1		YNB	120 h
A0A2T0A431|A0A2T0A431_RHOTO	2.19	2.1	GAF domain-containing protein OS=Rhodosporidium toruloides OX=5286 GN=AAT19DRAFT_16701 PE=4 SV=1		YNB	120 h
A0A0K3CKI2|A0A0K3CKI2_RHOTO	2.06	2.1	Iron-sulfur cluster assembly protein OS=Rhodosporidium toruloides OX=5286 GN=FGENESH: predicted gene_12.195 PE=3 SV=1		YPD	120 h
A0A2S9ZY25|A0A2S9ZY25_RHOTO	8.54	2.1	P-loop containing nucleoside triphosphate hydrolase protein OS=Rhodosporidium toruloides OX=5286 GN=AAT19DRAFT_10822 PE=3 SV=1		YNB	120 h
A0A2S9ZXM9|A0A2S9ZXM9_RHOTO	3.78	2.1	Pyr_redox_2 domain-containing protein OS=Rhodosporidium toruloides OX=5286 GN=AAT19DRAFT_11240 PE=4 SV=1		YNB	120 h
A0A2S9ZW09|A0A2S9ZW09_RHOTO	9.5	2.1	Sec63 Brl domain-domain containing protein OS=Rhodosporidium toruloides OX=5286 GN=AAT19DRAFT_11595 PE=4 SV=1		YNB	120 h
A0A0K3CFU3|A0A0K3CFU3_RHOTO	7.26	2.09	1-phosphatidylinositol 4-kinase OS=Rhodosporidium toruloides OX=5286 GN=FGENESH: predicted gene_7.54 PE=3 SV=1		YNB	120 h
A0A2S9ZWQ6|A0A2S9ZWQ6_RHOTO	3.34	2.09	Alpha/Beta hydrolase fold OS=Rhodosporidium toruloides OX=5286 GN=AAT19DRAFT_11421 PE=4 SV=1		YNB	120 h
A0A2T0AJC6|A0A2T0AJC6_RHOTO	7.06	2.09	Alpha/Beta hydrolase fold OS=Rhodosporidium toruloides OX=5286 GN=AAT19DRAFT_9181 PE=4 SV=1		YNB	120 h
A0A0K3CFC4|A0A0K3CFC4_RHOTO	7.57	2.09	Armadillo-type fold OS=Rhodosporidium toruloides OX=5286 GN=FGENESH: predicted gene_6.8 PE=3 SV=1		YNB	120 h
A0A0K3CLB6|A0A0K3CLB6_RHOTO	5	2.09	BY PROTMAP: gi|472584261|gb|EMS21867.1| 2-hydroxyacid dehydrogenase [Rhodosporidium toruloides NP11] gi|647394413|emb|CDR35642.1| RHTO0S01e03906g1_1 [Rhodosporidium toruloides] OS=Rhodosporidium toruloides OX=5286 GN=FGENES...		YNB	120 h
A0A0K3CRY5|A0A0K3CRY5_RHOTO	7.86	2.09	BY PROTMAP: gi|472585458|gb|EMS23012.1| Cystinosin/ERS1p repeat protein [Rhodosporidium toruloides NP11] gi|647399429|emb|CDR44193.1| RHTO0S09e01046g2_1 [Rhodosporidium toruloides] OS=Rhodosporidium toruloides OX=5286 GN=FG...		YNB	120 h
A0A0K3CH27|A0A0K3CH27_RHOTO	5.86	2.09	BY PROTMAP: gi|472587656|gb|EMS25152.1| VpsA protein [Rhodosporidium toruloides NP11] gi|647398712|emb|CDR42886.1| RHTO0S07e05116g1_1 [Rhodosporidium toruloides] OS=Rhodosporidium toruloides OX=5286 GN=FGENESH: predicted ge...		YNB	120 h
A0A0K3CHN7|A0A0K3CHN7_RHOTO	3.65	2.09	BY PROTMAP: gi|472588285|gb|EMS25757.1| Globin domain containing protein [Rhodosporidium toruloides NP11] gi|647396072|emb|CDR38094.1| RHTO0S03e03400g1_1 [Rhodosporidium toruloides] OS=Rhodosporidium toruloides OX=5286 GN=F...		YPD	120 h
A0A0K3CEE4|A0A0K3CEE4_RHOTO	4.52	2.09	Coatomer subunit gamma OS=Rhodosporidium toruloides OX=5286 GN=FGENESH: predicted gene_5.326 PE=3 SV=1		YNB	120 h
A0A2T0AEE9|A0A2T0AEE9_RHOTO	6	2.09	Delta-aminolevulinic acid dehydratase OS=Rhodosporidium toruloides OX=5286 GN=AAT19DRAFT_13394 PE=3 SV=1		YNB	120 h
A0A2T0A3Y2|A0A2T0A3Y2_RHOTO	11.25	2.09	PARP-type domain-containing protein OS=Rhodosporidium toruloides OX=5286 GN=AAT19DRAFT_16651 PE=4 SV=1		YNB	120 h
A0A2T0A1X8|A0A2T0A1X8_RHOTO	6.78	2.09	Peptidase_S49 domain-containing protein OS=Rhodosporidium toruloides OX=5286 GN=AAT19DRAFT_9355 PE=4 SV=1		YNB	120 h
A0A2S9ZYV2|A0A2S9ZYV2_RHOTO	9.5	2.09	VWFA domain-containing protein OS=Rhodosporidium toruloides OX=5286 GN=AAT19DRAFT_10443 PE=4 SV=1		YPD	120 h
A0A2T0AFR5|A0A2T0AFR5_RHOTO	9.5	2.08	Tubulin beta chain OS=Rhodosporidium toruloides OX=5286 GN=AAT19DRAFT_12261 PE=3 SV=1	Phagosome	YNB	120 h
A0A0K3CKU5|A0A0K3CKU5_RHOTO	2.79	2.08	ATPase V1/A1 complex subunit E OS=Rhodosporidium toruloides OX=5286 GN=FGENESH: predicted gene_10.281 PE=3 SV=1	TOR/Phagosome	YPD	120 h
A0A2T0AG76|A0A2T0AG76_RHOTO	3.73	2.08	AAA_16 domain-containing protein OS=Rhodosporidium toruloides OX=5286 GN=AAT19DRAFT_12429 PE=4 SV=1		YNB	120 h
A0A0K3CGZ9|A0A0K3CGZ9_RHOTO	4.53	2.08	BY PROTMAP: gi|342319809|gb|EGU11755.1| Spliceosome complex protein [Rhodotorula glutinis ATCC 204091] OS=Rhodosporidium toruloides OX=5286 GN=FGENESH: predicted gene_4.98 PE=4 SV=1		YNB	120 h
A0A0K3CBJ8|A0A0K3CBJ8_RHOTO	2.18	2.08	BY PROTMAP: gi|472581538|gb|EMS19272.1| monothiol glutaredoxin-5 [Rhodosporidium toruloides NP11] gi|647397009|emb|CDR39776.1| RHTO0S04e09208g1_1 [Rhodosporidium toruloides] OS=Rhodosporidium toruloides OX=5286 GN=FGENESH: ...		YNB	120 h
A0A0K3CR23|A0A0K3CR23_RHOTO	68.76	2.08	BY PROTMAP: gi|647399741|emb|CDR44724.1| RHTO0S09e08020g1_1 [Rhodosporidium toruloides] OS=Rhodosporidium toruloides OX=5286 GN=FGENESH: predicted gene_11.13 PE=3 SV=1		YNB	120 h
A0A0K3CS52|A0A0K3CS52_RHOTO	69.12	2.08	Coatomer subunit alpha OS=Rhodosporidium toruloides OX=5286 GN=FGENESH: predicted gene_18.79 PE=4 SV=1		YNB	120 h
A0A0K3CFR4|A0A0K3CFR4_RHOTO	2.18	2.08	Polyadenylation factor subunit 2 OS=Rhodosporidium toruloides OX=5286 GN=FGENESH: predicted gene_7.24 PE=4 SV=1		YNB	120 h
A0A2T0A5F0|A0A2T0A5F0_RHOTO	9.5	2.08	Superoxide dismutase OS=Rhodosporidium toruloides OX=5286 GN=AAT19DRAFT_15909 PE=3 SV=1		YNB	120 h
A0A2T0A0G0|A0A2T0A0G0_RHOTO	9.5	2.07	Sec7 guanine nucleotide exchange factor OS=Rhodosporidium toruloides OX=5286 GN=AAT19DRAFT_10321 PE=4 SV=1	Endocytosis	YNB	120 h
A0A0K3CQY0|A0A0K3CQY0_RHOTO	6.97	2.07	Arp2/3 complex 34 kDa subunit OS=Rhodosporidium toruloides OX=5286 GN=FGENESH: predicted gene_15.254 PE=3 SV=1	Endocytosis/Autophagy	YNB	120 h
A0A0K3CQX8|A0A0K3CQX8_RHOTO	3.6	2.07	BY PROTMAP: gi|342319153|gb|EGU11103.1| VHS domain-containing protein [Rhodotorula glutinis ATCC 204091] OS=Rhodosporidium toruloides OX=5286 GN=FGENESH: predicted gene_10.309 PE=4 SV=1	Lysosome	YPD	120 h
A0A0K3CNG3|A0A0K3CNG3_RHOTO	5.28	2.07	3'(2') 5'-bisphosphate nucleotidase OS=Rhodosporidium toruloides OX=5286 GN=FGENESH: predicted gene_13.209 PE=3 SV=1		YNB	120 h
A0A0K3CN15|A0A0K3CN15_RHOTO	9.05	2.07	BY PROTMAP: gi|472581160|gb|EMS18909.1| nuclear pore complex protein Nup214 [Rhodosporidium toruloides NP11] gi|647402806|emb|CDR49007.1| RHTO0S22e01134g1_1 [Rhodosporidium toruloides] OS=Rhodosporidium toruloides OX=5286 G...		YNB	120 h
A0A0K3CAT7|A0A0K3CAT7_RHOTO	8.02	2.07	BY PROTMAP: gi|472586028|gb|EMS23570.1| septin AspB [Rhodosporidium toruloides NP11] gi|647395569|emb|CDR37087.1| RHTO0S02e10594g1_1 [Rhodosporidium toruloides] OS=Rhodosporidium toruloides OX=5286 GN=FGENESH: predicted gen...		YNB	120 h
A0A0K3C8S0|A0A0K3C8S0_RHOTO	2.58	2.07	BY PROTMAP: gi|472586535|gb|EMS24054.1| PWWP domain contaning protein [Rhodosporidium toruloides NP11] gi|647397938|emb|CDR41385.1| RHTO0S06e01376g1_1 [Rhodosporidium toruloides] OS=Rhodosporidium toruloides OX=5286 GN=FGEN...		YPD	120 h
A0A2T0AGN0|A0A2T0AGN0_RHOTO	3.75	2.07	Inorganic phosphate transporter OS=Rhodosporidium toruloides OX=5286 GN=AAT19DRAFT_12558 PE=4 SV=1		YNB	120 h
A0A061AF90|A0A061AF90_RHOTO	15.96	2.07	Mitochondrial carrier domain-containing protein OS=Rhodosporidium toruloides OX=5286 GN=AAT19DRAFT_9331 PE=3 SV=1		YNB	120 h
A0A2T0AIH9|A0A2T0AIH9_RHOTO	3.81	2.07	Putative MFS monocarboxylic acid transporter OS=Rhodosporidium toruloides OX=5286 GN=AAT19DRAFT_8886 PE=4 SV=1		YNB	120 h
A0A0K3CHX6|A0A0K3CHX6_RHOTO	9.5	2.07	SacI homology domain-domain containing protein OS=Rhodosporidium toruloides OX=5286 GN=FGENESH: predicted gene_7.346 PE=4 SV=1		YNB	120 h
A0A0K3CNS7|A0A0K3CNS7_RHOTO	9.5	2.07	Sodium/hydrogen exchanger OS=Rhodosporidium toruloides OX=5286 GN=FGENESH: predicted gene_13.28 PE=3 SV=1		YPD	120 h
A0A0K3CS15|A0A0K3CS15_RHOTO	9.5	2.07	T-complex protein 1 subunit epsilon OS=Rhodosporidium toruloides OX=5286 GN=FGENESH: predicted gene_17.4 PE=3 SV=1		YNB	120 h
A0A0K3C7V9|A0A0K3C7V9_RHOTO	9.5	2.06	Tryptophan synthase OS=Rhodosporidium toruloides OX=5286 GN=FGENESH: predicted gene_1.799 PE=3 SV=1	AA Biosynthesis	YNB	120 h
A0A0K3CHI5|A0A0K3CHI5_RHOTO	9.17	2.06	ATP-dependent 26S proteasome regulatory subunit OS=Rhodosporidium toruloides OX=5286 GN=FGENESH: predicted gene_7.338 PE=3 SV=1	Proteasome	YNB	120 h
A0A0K3CQ88|A0A0K3CQ88_RHOTO	2.42	2.06	Proteasome complex subunit Rpn13 ubiquitin receptor-domain containing protein OS=Rhodosporidium toruloides OX=5286 GN=FGENESH: predicted gene_14.56 PE=4 SV=1	Proteasome	YPD	120 h
A0A2T0AA18|A0A2T0AA18_RHOTO	6.65	2.06	Proteasome subunit beta type OS=Rhodosporidium toruloides OX=5286 GN=AAT19DRAFT_13883 PE=4 SV=1	Proteasome	YNB	120 h
A0A061AVR2|A0A061AVR2_RHOTO	67.29	2.06	40S ribosomal protein S0 OS=Rhodosporidium toruloides OX=5286 GN=FGENESH: predicted gene_3.346 PE=3 SV=1	ribosome	YNB	120 h
A0A061AWE9|A0A061AWE9_RHOTO	9.5	2.06	Ribosomal protein L37 OS=Rhodosporidium toruloides OX=5286 GN=AAT19DRAFT_8751 PE=3 SV=1	ribosome	YNB	120 h
A0A061AI54|A0A061AI54_RHOTO	9.5	2.06	Ribosomal protein OS=Rhodosporidium toruloides OX=5286 GN=AAT19DRAFT_16003 PE=3 SV=1	ribosome	YNB	120 h
A0A0K3CKH5|A0A0K3CKH5_RHOTO	5.86	2.06	BY PROTMAP: gi|342319226|gb|EGU11176.1| RNA ligase [Rhodotorula glutinis ATCC 204091] OS=Rhodosporidium toruloides OX=5286 GN=FGENESH: predicted gene_10.141 PE=4 SV=1		YNB	120 h
A0A0K3C9J1|A0A0K3C9J1_RHOTO	2.25	2.06	BY PROTMAP: gi|342319788|gb|EGU11734.1| putative Metallo-beta-lactamase domain protein [Rhodotorula glutinis ATCC 204091] OS=Rhodosporidium toruloides OX=5286 GN=FGENESH: predicted gene_4.51 PE=4 SV=1		YNB	48 h
A0A2T0A444|A0A2T0A444_RHOTO	8.86	2.06	Peptidase M18 OS=Rhodosporidium toruloides OX=5286 GN=AAT19DRAFT_16705 PE=3 SV=1		YNB	120 h
A0A061B552|A0A061B552_RHOTO	10.18	2.06	Protein-synthesizing GTPase OS=Rhodosporidium toruloides OX=5286 GN=FGENESH: predicted gene_11.65 PE=4 SV=1		YNB	120 h
A0A2T0A6Y6|A0A2T0A6Y6_RHOTO	9.5	2.06	SAC domain-containing protein OS=Rhodosporidium toruloides OX=5286 GN=AAT19DRAFT_15340 PE=4 SV=1		YPD	120 h
A0A0K3CP40|A0A0K3CP40_RHOTO	9.5	2.06	Ubiquitin carboxyl-terminal hydrolase OS=Rhodosporidium toruloides OX=5286 GN=FGENESH: predicted gene_13.148 PE=3 SV=1		YNB	120 h
A0A0K3C7N3|A0A0K3C7N3_RHOTO	9.5	2.06	UDP-glucose 4-epimerase OS=Rhodosporidium toruloides OX=5286 GN=FGENESH: predicted gene_1.533 PE=3 SV=1		YNB	120 h
A0A2T0AIZ8|A0A2T0AIZ8_RHOTO	66.17	2.05	Phosphopyruvate hydratase OS=Rhodosporidium toruloides OX=5286 GN=AAT19DRAFT_9037 PE=3 SV=1	AA Biosynthesis	YNB	120 h
A0A0K3C8T6|A0A0K3C8T6_RHOTO	2.16	2.05	Adenylate cyclase OS=Rhodosporidium toruloides OX=5286 GN=FGENESH: predicted gene_3.471 PE=3 SV=1	cell proliferation	YNB	48 h
A0A0K3CHW1|A0A0K3CHW1_RHOTO	66.17	2.05	Clathrin heavy chain OS=Rhodosporidium toruloides OX=5286 GN=FGENESH: predicted gene_5.177 PE=3 SV=1	Lysosome	YNB	120 h
A0A061AIQ2|A0A061AIQ2_RHOTO	66.58	2.05	GTP-binding nuclear protein OS=Rhodosporidium toruloides OX=5286 GN=AAT19DRAFT_8534 PE=3 SV=1	Ribosome biogenesis	YNB	120 h
A0A0K3C7S1|A0A0K3C7S1_RHOTO	3.69	2.05	BY PROTMAP: gi|342319397|gb|EGU11346.1| Ubiquitin carboxyl-terminal hydrolase [Rhodotorula glutinis ATCC 204091] OS=Rhodosporidium toruloides OX=5286 GN=FGENESH: predicted gene_1.391 PE=4 SV=1		YNB	120 h
A0A0K3CDE1|A0A0K3CDE1_RHOTO	3.68	2.05	BY PROTMAP: gi|472585803|gb|EMS23345.1| inosine/uridine-preferring nucleoside hydrolase [Rhodosporidium toruloides NP11] gi|647395803|emb|CDR37513.1| RHTO0S02e15830g1_1 [Rhodosporidium toruloides] OS=Rhodosporidium toruloid...		YNB	120 h
A0A0K3CRM6|A0A0K3CRM6_RHOTO	8.59	2.05	Cation efflux protein OS=Rhodosporidium toruloides OX=5286 GN=FGENESH: predicted gene_16.42 PE=4 SV=1		YNB	120 h
A0A2T0A682|A0A2T0A682_RHOTO	9.34	2.05	Nuclear pore protein OS=Rhodosporidium toruloides OX=5286 GN=AAT19DRAFT_15096 PE=3 SV=1		YNB	120 h
A0A0K3CNU2|A0A0K3CNU2_RHOTO	8.86	2.05	Phosphotransferase OS=Rhodosporidium toruloides OX=5286 GN=FGENESH: predicted gene_12.176 PE=3 SV=1		YNB	120 h
A0A061BIG1|A0A061BIG1_RHOTO	130.54	2.05	Putative GGC1-protein of the mitochondrial carrier family OS=Rhodosporidium toruloides OX=5286 GN=AAT19DRAFT_13757 PE=3 SV=1		YNB	120 h
A0A0K3CVG8|A0A0K3CVG8_RHOTO	9.5	2.05	Ubiquitin-like domain-containing protein OS=Rhodosporidium toruloides OX=5286 GN=FGENESH: predicted gene_17.10 PE=4 SV=1		YPD	120 h
A0A2T0A6H7|A0A2T0A6H7_RHOTO	65.91	2.04	6-phosphogluconate dehydrogenase decarboxylating OS=Rhodosporidium toruloides OX=5286 GN=AAT19DRAFT_15167 PE=3 SV=1		YNB	120 h
A0A0K3CLL2|A0A0K3CLL2_RHOTO	5.3	2.04	ABC transporter transmembrane region 2-domain containing protein OS=Rhodosporidium toruloides OX=5286 GN=FGENESH: predicted gene_10.295 PE=4 SV=1		YNB	120 h
A0A2T0AFC2|A0A2T0AFC2_RHOTO	2.44	2.04	Actin binding protein OS=Rhodosporidium toruloides OX=5286 GN=AAT19DRAFT_12129 PE=4 SV=1		YPD	120 h
A0A0K3CEK5|A0A0K3CEK5_RHOTO	2.1	2.04	BY PROTMAP: gi|472587376|gb|EMS24875.1| putative methyltransferase c20orf7 mitochondrial [Rhodosporidium toruloides NP11] gi|647401305|emb|CDR47451.1| RHTO0S14e03840g1_1 [Rhodosporidium toruloides] OS=Rhodosporidium toruloi...		YNB	120 h
A0A2T0A677|A0A2T0A677_RHOTO	2.91	2.04	Fe2OG dioxygenase domain-containing protein OS=Rhodosporidium toruloides OX=5286 GN=AAT19DRAFT_16243 PE=4 SV=1		YNB	48 h
A0A2T0A9X5|A0A2T0A9X5_RHOTO	3.04	2.04	GPR1/FUN34/yaaH family-domain containing protein OS=Rhodosporidium toruloides OX=5286 GN=AAT19DRAFT_13824 PE=3 SV=1		YNB	120 h
A0A2T0ADP0|A0A2T0ADP0_RHOTO	8.29	2.04	Methionine--tRNA ligase OS=Rhodosporidium toruloides OX=5286 GN=AAT19DRAFT_13140 PE=3 SV=1		YNB	120 h
A0A2T0A9T5|A0A2T0A9T5_RHOTO	5.74	2.04	NAD(P)-binding protein OS=Rhodosporidium toruloides OX=5286 GN=AAT19DRAFT_13774 PE=4 SV=1		YNB	120 h
A0A0K3CII9|A0A0K3CII9_RHOTO	9.5	2.04	Rab GDP dissociation inhibitor OS=Rhodosporidium toruloides OX=5286 GN=FGENESH: predicted gene_5.452 PE=3 SV=1		YPD	120 h
A0A2T0AG89|A0A2T0AG89_RHOTO	9.5	2.04	Temperature dependent protein affecting M2 dsRNA replication-domain containing protein OS=Rhodosporidium toruloides OX=5286 GN=AAT19DRAFT_12447 PE=3 SV=1		YNB	120 h
A0A0K3CAK8|A0A0K3CAK8_RHOTO	2.44	2.03	Aflatoxin biosynthesis ketoreductase nor-1 OS=Rhodosporidium toruloides OX=5286 GN=FGENESH: predicted gene_1.47 PE=3 SV=1		YNB	48 h
A0A2T0A6F2|A0A2T0A6F2_RHOTO	16.39	2.03	Calcium-transporting ATPase OS=Rhodosporidium toruloides OX=5286 GN=AAT19DRAFT_15156 PE=3 SV=1		YNB	120 h
A0A2T0AA19|A0A2T0AA19_RHOTO	2.25	2.03	Chitin synthase export chaperone OS=Rhodosporidium toruloides OX=5286 GN=AAT19DRAFT_13871 PE=3 SV=1		YNB	120 h
A0A2T0A1G6|A0A2T0A1G6_RHOTO	3.48	2.03	Phosphoglucomutase (alpha-D-glucose-1 6-bisphosphate-dependent) OS=Rhodosporidium toruloides OX=5286 GN=AAT19DRAFT_9959 PE=3 SV=1		YNB	48 h
A0A0K3CJT3|A0A0K3CJT3_RHOTO	2.34	2.03	Protein kinase-like domain-containing protein OS=Rhodosporidium toruloides OX=5286 GN=FGENESH: predicted gene_6.224 PE=4 SV=1		YNB	48 h
A0A2T0A8I2|A0A2T0A8I2_RHOTO	9.5	2.03	Replication factor C subunit 1 OS=Rhodosporidium toruloides OX=5286 GN=AAT19DRAFT_14680 PE=3 SV=1		YNB	120 h
A0A0K3CAA7|A0A0K3CAA7_RHOTO	9.5	2.03	RNA polymerase II transcription factor B subunit 2 OS=Rhodosporidium toruloides OX=5286 GN=FGENESH: predicted gene_3.95 PE=3 SV=1		YPD	120 h
A0A0K3CSJ7|A0A0K3CSJ7_RHOTO	3.83	2.02	Methionine adenosyltransferase 2 subunit beta OS=Rhodosporidium toruloides OX=5286 GN=FGENESH: predicted gene_18.22 PE=3 SV=1	AA Biosynthesis	YNB	120 h
A0A0K3CKS4|A0A0K3CKS4_RHOTO	63.96	2.02	BY PROTMAP: gi|472582959|gb|EMS20621.1| heat shock 70kDa protein 1/8 [Rhodosporidium toruloides NP11] gi|647396705|emb|CDR39145.1| RHTO0S04e02278g1_1 [Rhodosporidium toruloides] OS=Rhodosporidium toruloides OX=5286 GN=FGENE...	Endocytosis	YNB	120 h
A0A2T0AI64|A0A2T0AI64_RHOTO	9.5	2.02	Ribosomal protein S27a-domain containing protein OS=Rhodosporidium toruloides OX=5286 GN=AAT19DRAFT_8752 PE=4 SV=1	ribosome	YNB	120 h
A0A0K3CLY8|A0A0K3CLY8_RHOTO	12.79	2.02	BY PROTMAP: gi|472582223|gb|EMS19919.1| xylose reductase [Rhodosporidium toruloides NP11] gi|647399674|emb|CDR44578.1| RHTO0S09e06546g1_1 [Rhodosporidium toruloides] OS=Rhodosporidium toruloides OX=5286 GN=FGENESH: predicte...		YNB	120 h
A0A2T0ADD5|A0A2T0ADD5_RHOTO	2.05	2.02	HotDog domain-containing protein OS=Rhodosporidium toruloides OX=5286 GN=AAT19DRAFT_13048 PE=4 SV=1		YNB	120 h
A0A061B476|A0A061B476_RHOTO	2.56	2.02	Lactoylglutathione lyase OS=Rhodosporidium toruloides OX=5286 GN=FGENESH: predicted gene_3.452 PE=3 SV=1		YPD	120 h
A0A2T0AAD4|A0A2T0AAD4_RHOTO	2.81	2.02	NAD(P)-binding protein OS=Rhodosporidium toruloides OX=5286 GN=AAT19DRAFT_13993 PE=4 SV=1		YPD	120 h
A0A2S9ZWD8|A0A2S9ZWD8_RHOTO	9.5	2.02	RNA helicase OS=Rhodosporidium toruloides OX=5286 GN=AAT19DRAFT_11717 PE=3 SV=1		YNB	120 h
A0A2T0A064|A0A2T0A064_RHOTO	9.5	2.02	S4 domain-containing protein OS=Rhodosporidium toruloides OX=5286 GN=AAT19DRAFT_10250 PE=3 SV=1		YNB	120 h
A0A0K3CIW3|A0A0K3CIW3_RHOTO	9.5	2.02	S-formylglutathione hydrolase OS=Rhodosporidium toruloides OX=5286 GN=FGENESH: predicted gene_10.302 PE=3 SV=1		YPD	120 h
A0A2S9ZX13|A0A2S9ZX13_RHOTO	9.5	2.02	U4/U6 snRNP-specific spliceosomal protein OS=Rhodosporidium toruloides OX=5286 GN=AAT19DRAFT_11524 PE=4 SV=1		YNB	120 h
A0A0K3CPL0|A0A0K3CPL0_RHOTO	17.4	2.01	14-3-3 protein OS=Rhodosporidium toruloides OX=5286 GN=FGENESH: predicted gene_9.333 PE=3 SV=1	Apoptosis/Cell cycle	YNB	120 h
A0A0K3CRP3|A0A0K3CRP3_RHOTO	7.12	2.01	BY PROTMAP: gi|472585334|gb|EMS22888.1| transmembrane GTPase fzo1 [Rhodosporidium toruloides NP11] gi|647399556|emb|CDR44414.1| RHTO0S09e03928g1_1 [Rhodosporidium toruloides] OS=Rhodosporidium toruloides OX=5286 GN=FGENESH:...	Apoptosis	YNB	120 h
A0A0K3CMJ8|A0A0K3CMJ8_RHOTO	3.01	2.01	BY PROTMAP: gi|472586231|gb|EMS23759.1| nucleolar protein 56 [Rhodosporidium toruloides NP11] gi|647397683|emb|CDR40919.1| RHTO0S05e08856g1_1 [Rhodosporidium toruloides] OS=Rhodosporidium toruloides OX=5286 GN=FGENESH: pred...	Ribosome biogenesis	YPD	120 h
A0A0K3CKP6|A0A0K3CKP6_RHOTO	7.23	2.01	Protein transporter SEC13 OS=Rhodosporidium toruloides OX=5286 GN=FGENESH: predicted gene_9.227 PE=3 SV=1	TOR	YNB	120 h
A0A2T0ACH2|A0A2T0ACH2_RHOTO	2.6	2.01	Mitochondrial intermembrane space import and assembly protein 40 OS=Rhodosporidium toruloides OX=5286 GN=AAT19DRAFT_13748 PE=4 SV=1		YPD	120 h
A0A2S9ZYJ9|A0A2S9ZYJ9_RHOTO	10.04	2.01	Proteophosphoglycan ppg4 OS=Rhodosporidium toruloides OX=5286 GN=AAT19DRAFT_10993 PE=4 SV=1		YNB	120 h
A0A2T0AJ83|A0A2T0AJ83_RHOTO	9.5	2.01	t-SNARE coiled-coil homology domain-containing protein OS=Rhodosporidium toruloides OX=5286 GN=AAT19DRAFT_9127 PE=4 SV=1		YPD	120 h
A0A2T0A622|A0A2T0A622_RHOTO	7.45	2	Arginine biosynthesis bifunctional protein ArgJ mitochondrial OS=Rhodosporidium toruloides OX=5286 GN=AAT19DRAFT_16208 PE=3 SV=1	Arginine Biosynthesis	YNB	120 h
A0A0K3CBU3|A0A0K3CBU3_RHOTO	62.42	2	BY PROTMAP: gi|647396351|emb|CDR38455.1| RHTO0S03e09692g1_1 [Rhodosporidium toruloides] OS=Rhodosporidium toruloides OX=5286 GN=FGENESH: predicted gene_1.472 PE=3 SV=1	Phagosome	YNB	120 h
A0A2T0AGM0|A0A2T0AGM0_RHOTO	2.26	2	Armadillo-type fold OS=Rhodosporidium toruloides OX=5286 GN=AAT19DRAFT_12548 PE=3 SV=1		YPD	120 h
A0A2T0A358|A0A2T0A358_RHOTO	3.61	2	ATP synthase subunit alpha OS=Rhodosporidium toruloides OX=5286 GN=AAT19DRAFT_16359 PE=3 SV=1		YNB	48 h
A0A0K3CDU3|A0A0K3CDU3_RHOTO	10.15	2	BY PROTMAP: gi|342321013|gb|EGU12951.1| Proteophosphoglycan 5 [Rhodotorula glutinis ATCC 204091] OS=Rhodosporidium toruloides OX=5286 GN=FGENESH: predicted gene_5.494 PE=4 SV=1		YNB	120 h
A0A0K3CRU5|A0A0K3CRU5_RHOTO	20.31	2	BY PROTMAP: gi|472584451|gb|EMS22045.1| protein of UPF0121 family [Rhodosporidium toruloides NP11] gi|647395210|emb|CDR36458.1| RHTO0S02e02454g1_1 [Rhodosporidium toruloides] OS=Rhodosporidium toruloides OX=5286 GN=FGENESH:...		YNB	120 h
A0A0K3CKD0|A0A0K3CKD0_RHOTO	2.54	2	BY PROTMAP: gi|472586316|gb|EMS23844.1| cytochrome c oxidase assembly protein COX15 [Rhodosporidium toruloides NP11] gi|647397597|emb|CDR40753.1| RHTO0S05e06942g1_1 [Rhodosporidium toruloides] OS=Rhodosporidium toruloides O...		YPD	120 h
A0A0K3CHZ0|A0A0K3CHZ0_RHOTO	3.09	2	Fumarate hydratase OS=Rhodosporidium toruloides OX=5286 GN=FGENESH: predicted gene_5.217 PE=3 SV=1		YNB	48 h
A0A0K3CKJ4|A0A0K3CKJ4_RHOTO	3.91	2	NAD-P-binding protein OS=Rhodosporidium toruloides OX=5286 GN=FGENESH: predicted gene_10.161 PE=4 SV=1		YNB	120 h
A0A0K3C834|A0A0K3C834_RHOTO	2.52	0.5	Aldehyde dehydrogenase OS=Rhodosporidium toruloides OX=5286 GN=FGENESH: predicted gene_3.181 PE=3 SV=1		YPD	120 h
A0A0K3CQE2|A0A0K3CQE2_RHOTO	2.13	0.5	BY PROTMAP: gi|342320307|gb|EGU12248.1| putative Cystathionine gamma-synthase [Rhodotorula glutinis ATCC 204091] OS=Rhodosporidium toruloides OX=5286 GN=FGENESH: predicted gene_16.105 PE=4 SV=1	AA Biosynthesis	YPD	120 h
A0A0K3C891|A0A0K3C891_RHOTO	2.22	0.5	BY PROTMAP: gi|342319863|gb|EGU11808.1| Vacuolar assembling/sorting protein VPS16 [Rhodotorula glutinis ATCC 204091] OS=Rhodosporidium toruloides OX=5286 GN=FGENESH: predicted gene_3.246 PE=3 SV=1	Autophagy	YPD	120 h
A0A0K3C9B0|A0A0K3C9B0_RHOTO	2.29	0.5	Kinesin-like protein OS=Rhodosporidium toruloides OX=5286 GN=FGENESH: predicted gene_3.616 PE=3 SV=1	Endoccytosis	YPD	120 h
A0A2S9ZZM3|A0A2S9ZZM3_RHOTO	2.53	0.5	40S ribosomal protein S9 OS=Rhodosporidium toruloides OX=5286 GN=AAT19DRAFT_10737 PE=3 SV=1	ribosome	YPD	120 h
A0A2S9ZZQ8|A0A2S9ZZQ8_RHOTO	9.5	0.5	Ribosomal protein S6 (Fragment) OS=Rhodosporidium toruloides OX=5286 GN=AAT19DRAFT_10098 PE=3 SV=1	ribosome	YPD	120 h
A0A2T0AAY0|A0A2T0AAY0_RHOTO	2.01	0.5	AdoMet-dependent rRNA methyltransferase SPB1 OS=Rhodosporidium toruloides OX=5286 GN=SPB1 PE=3 SV=1		YPD	120 h
A0A0K3CEI6|A0A0K3CEI6_RHOTO	2.15	0.5	BY PROTMAP: gi|472582588|gb|EMS20266.1| translocation protein SEC63 [Rhodosporidium toruloides NP11] gi|647399092|emb|CDR43531.1| RHTO0S08e02718g1_1 [Rhodosporidium toruloides] OS=Rhodosporidium toruloides OX=5286 GN=FGENES...		YPD	48 h
A0A0K3CDG8|A0A0K3CDG8_RHOTO	3.2	0.5	BY PROTMAP: gi|342320959|gb|EGU12897.1| Lysophospholipase [Rhodotorula glutinis ATCC 204091] OS=Rhodosporidium toruloides OX=5286 GN=FGENESH: predicted gene_5.359 PE=4 SV=1		YNB	48 h
A0A0K3CMW5|A0A0K3CMW5_RHOTO	2.34	0.5	BY PROTMAP: gi|472581364|gb|EMS19103.1| DnaJ family protein [Rhodosporidium toruloides NP11] gi|647395449|emb|CDR36869.1| RHTO0S02e07910g1_1 [Rhodosporidium toruloides] OS=Rhodosporidium toruloides OX=5286 GN=FGENESH: predi...		YPD	120 h
A0A0K3CM30|A0A0K3CM30_RHOTO	3.44	0.5	BY PROTMAP: gi|472588044|gb|EMS25540.1| protein mago nashi [Rhodosporidium toruloides NP11] gi|647401453|emb|CDR47709.1| RHTO0S15e00826g1_1 [Rhodosporidium toruloides] OS=Rhodosporidium toruloides OX=5286 GN=FGENESH: predic...		YNB	48 h
A0A0K3CBT2|A0A0K3CBT2_RHOTO	2.37	0.5	BY PROTMAP: gi|472588572|gb|EMS26044.1| paired amphipathic helix protein Sin3a [Rhodosporidium toruloides NP11] gi|647396361|emb|CDR38474.1| RHTO0S03e09912g1_1 [Rhodosporidium toruloides] OS=Rhodosporidium toruloides OX=528...		YNB	48 h
A0A2T0AES2|A0A2T0AES2_RHOTO	4.62	0.5	Class II aldolase/adducin domain protein OS=Rhodosporidium toruloides OX=5286 GN=AAT19DRAFT_11927 PE=4 SV=1		YNB	120 h
A0A2T0A1I8|A0A2T0A1I8_RHOTO	2.23	0.5	COP9 signalosome complex subunit 4 OS=Rhodosporidium toruloides OX=5286 GN=AAT19DRAFT_9968 PE=3 SV=1		YPD	120 h
A0A0K3CP68|A0A0K3CP68_RHOTO	2.78	0.5	FGENESH: predicted gene_17.133 protein OS=Rhodosporidium toruloides OX=5286 GN=FGENESH: predicted gene_17.133 PE=4 SV=1		YPD	120 h
A0A2S9ZWW7|A0A2S9ZWW7_RHOTO	2.88	0.5	Protein SEY1 OS=Rhodosporidium toruloides OX=5286 GN=SEY1 PE=3 SV=1		YPD	120 h
A0A0K3CS44|A0A0K3CS44_RHOTO	2.24	0.49	BY PROTMAP: gi|472588674|gb|EMS26146.1| phosphatidylserine synthase [Rhodosporidium toruloides NP11] gi|647396463|emb|CDR38689.1| RHTO0S03e12222g1_1 [Rhodosporidium toruloides] OS=Rhodosporidium toruloides OX=5286 GN=FGENES...	AA Metabolism	YNB	48 h
A0A2T0A1H4|A0A2T0A1H4_RHOTO	3.67	0.49	Aspartyl proteinase OS=Rhodosporidium toruloides OX=5286 GN=AAT19DRAFT_9950 PE=3 SV=1	Autophagy	YNB	48 h
A0A2T0A198|A0A2T0A198_RHOTO	2.81	0.49	Arf-GAP domain-containing protein OS=Rhodosporidium toruloides OX=5286 GN=AAT19DRAFT_9902 PE=4 SV=1	Endocytosis	YNB	48 h
A0A2T0ADX7|A0A2T0ADX7_RHOTO	2.75	0.49	40S ribosomal protein S17 OS=Rhodosporidium toruloides OX=5286 GN=AAT19DRAFT_13224 PE=3 SV=1	ribosome	YPD	120 h
A0A2T0A2S9|A0A2T0A2S9_RHOTO	2.63	0.49	Mitochondrial ribosomal protein subunit L20-domain containing protein OS=Rhodosporidium toruloides OX=5286 GN=AAT19DRAFT_9632 PE=4 SV=1	ribosome	YPD	120 h
A0A2S9ZWH6|A0A2S9ZWH6_RHOTO	2.34	0.49	Alpha-galactosidase OS=Rhodosporidium toruloides OX=5286 GN=AAT19DRAFT_11758 PE=3 SV=1		YNB	48 h
A0A0K3CQE8|A0A0K3CQE8_RHOTO	2.03	0.49	AMP deaminase OS=Rhodosporidium toruloides OX=5286 GN=FGENESH: predicted gene_16.110 PE=3 SV=1		YPD	120 h
A0A0K3CVP4|A0A0K3CVP4_RHOTO	2.04	0.49	Armadillo-type fold OS=Rhodosporidium toruloides OX=5286 GN=FGENESH: predicted gene_17.100 PE=4 SV=1		YPD	120 h
A0A0K3CGN9|A0A0K3CGN9_RHOTO	3.43	0.49	BY PROTMAP: gi|342321672|gb|EGU13604.1| putative Signal recognition particle 54 kDa protein [Rhodotorula glutinis ATCC 204091] OS=Rhodosporidium toruloides OX=5286 GN=FGENESH: predicted gene_3.628 PE=3 SV=1		YPD	48 h
A0A0K3CL56|A0A0K3CL56_RHOTO	2.73	0.49	BY PROTMAP: gi|472582187|gb|EMS19883.1| vacuolar ABC heavy metal transporter Hmt1 [Rhodosporidium toruloides NP11] gi|647399710|emb|CDR44648.1| RHTO0S09e07338g1_1 [Rhodosporidium toruloides] OS=Rhodosporidium toruloides OX=...		YPD	48 h
A0A0K3CMS1|A0A0K3CMS1_RHOTO	2.05	0.49	Fe2OG dioxygenase domain-containing protein OS=Rhodosporidium toruloides OX=5286 GN=FGENESH: predicted gene_8.177 PE=3 SV=1		YPD	48 h
A0A0K3CKL7|A0A0K3CKL7_RHOTO	2.84	0.49	FGENESH: predicted gene_10.186 protein OS=Rhodosporidium toruloides OX=5286 GN=FGENESH: predicted gene_10.186 PE=3 SV=1		YPD	48 h
A0A0K3CNE3|A0A0K3CNE3_RHOTO	2.15	0.49	Nicotinate-nucleotide pyrophosphorylase [carboxylating] OS=Rhodosporidium toruloides OX=5286 GN=FGENESH: predicted gene_12.233 PE=3 SV=1		YPD	48 h
A0A2T0A651|A0A2T0A651_RHOTO	3.55	0.49	Protein arginine methyltransferase NDUFAF7 OS=Rhodosporidium toruloides OX=5286 GN=AAT19DRAFT_16238 PE=3 SV=1		YPD	48 h
A0A2T0AEX5|A0A2T0AEX5_RHOTO	9.5	0.49	Succinate dehydrogenase [ubiquinone] iron-sulfur subunit mitochondrial OS=Rhodosporidium toruloides OX=5286 GN=AAT19DRAFT_11977 PE=3 SV=1		YPD	48 h
A0A0K3CFL5|A0A0K3CFL5_RHOTO	2.17	0.49	BY PROTMAP: gi|342319594|gb|EGU11541.1| Conserved mitochondrial protein [Rhodotorula glutinis ATCC 204091] OS=Rhodosporidium toruloides OX=5286 GN=FGENESH: predicted gene_6.68 PE=4 SV=1		YPD	120 h
A0A0K3CMD6|A0A0K3CMD6_RHOTO	2.63	0.49	BY PROTMAP: gi|342321633|gb|EGU13566.1| Nitrilase/cyanide hydratase and apolipoprotein N-acyltransferase [Rhodotorula glutinis ATCC 204091] OS=Rhodosporidium toruloides OX=5286 GN=FGENESH: predicted gene_8.37 PE=3 SV=1		YNB	48 h
A0A0K3CSR9|A0A0K3CSR9_RHOTO	2.97	0.49	BY PROTMAP: gi|472586193|gb|EMS23721.1| elongation factor 3 [Rhodosporidium toruloides NP11] gi|647397721|emb|CDR40957.1| RHTO0S05e09714g1_1 [Rhodosporidium toruloides] OS=Rhodosporidium toruloides OX=5286 GN=FGENESH: predi...		YPD	120 h
A0A2T0A988|A0A2T0A988_RHOTO	2.06	0.49	Carbon-nitrogen hydrolase OS=Rhodosporidium toruloides OX=5286 GN=AAT19DRAFT_14839 PE=4 SV=1		YPD	120 h
A0A2T0ADC1|A0A2T0ADC1_RHOTO	3.05	0.49	DUF221-domain-containing protein OS=Rhodosporidium toruloides OX=5286 GN=AAT19DRAFT_13027 PE=3 SV=1		YNB	48 h
A0A2S9ZW61|A0A2S9ZW61_RHOTO	2.71	0.49	Elongation factor Ts mitochondrial OS=Rhodosporidium toruloides OX=5286 GN=TSF1 PE=3 SV=1		YPD	120 h
A0A061B553|A0A061B553_RHOTO	5.15	0.49	FGENESH: predicted gene_6.216 protein OS=Rhodosporidium toruloides OX=5286 GN=FGENESH: predicted gene_6.216 PE=3 SV=1		YPD	120 h
A0A2T0AHK8|A0A2T0AHK8_RHOTO	2.12	0.49	Glutathione peroxidase OS=Rhodosporidium toruloides OX=5286 GN=AAT19DRAFT_8579 PE=3 SV=1		YNB	120 h
A0A2T0ADI0|A0A2T0ADI0_RHOTO	2.48	0.49	Phosphatidic acid phosphatase type 2/haloperoxidase OS=Rhodosporidium toruloides OX=5286 GN=AAT19DRAFT_13087 PE=3 SV=1		YPD	120 h
A0A0K3C8W8|A0A0K3C8W8_RHOTO	3.24	0.49	Phosphomannomutase OS=Rhodosporidium toruloides OX=5286 GN=FGENESH: predicted gene_1.781 PE=3 SV=1		YPD	120 h
A0A0K3CP47|A0A0K3CP47_RHOTO	2.11	0.49	Polynucleotide adenylyltransferase OS=Rhodosporidium toruloides OX=5286 GN=FGENESH: predicted gene_13.153 PE=3 SV=1		YPD	120 h
A0A0K3CNM3|A0A0K3CNM3_RHOTO	3.17	0.49	Proline--tRNA ligase OS=Rhodosporidium toruloides OX=5286 GN=FGENESH: predicted gene_16.126 PE=3 SV=1		YPD	120 h
A0A2T0A5Y5|A0A2T0A5Y5_RHOTO	2.02	0.49	Putative SLY1 protein OS=Rhodosporidium toruloides OX=5286 GN=AAT19DRAFT_16089 PE=3 SV=1		YPD	120 h
A0A0K3CFS6|A0A0K3CFS6_RHOTO	9.5	0.49	Tryptophan--tRNA ligase OS=Rhodosporidium toruloides OX=5286 GN=FGENESH: predicted gene_6.205 PE=3 SV=1		YPD	120 h
A0A2T0A9D7|A0A2T0A9D7_RHOTO	9.5	0.49	UBC core domain-containing protein OS=Rhodosporidium toruloides OX=5286 GN=AAT19DRAFT_14922 PE=4 SV=1		YNB	48 h
A0A2T0A0W0|A0A2T0A0W0_RHOTO	9.5	0.49	WD_REPEATS_REGION domain-containing protein OS=Rhodosporidium toruloides OX=5286 GN=AAT19DRAFT_9750 PE=4 SV=1		YNB	48 h
A0A2T0AG24|A0A2T0AG24_RHOTO	2.51	0.48	Class I glutamine amidotransferase-like protein OS=Rhodosporidium toruloides OX=5286 GN=AAT19DRAFT_12381 PE=4 SV=1		YPD	120 h
A0A0K3CB42|A0A0K3CB42_RHOTO	2.11	0.48	Imidazole acetol-phosphate transaminase OS=Rhodosporidium toruloides OX=5286 GN=FGENESH: predicted gene_3.420 PE=3 SV=1	AA Biosynthesis	YPD	120 h
A0A2T0A3F0|A0A2T0A3F0_RHOTO	2.23	0.48	L-phenylalanine ammonia-lyase OS=Rhodosporidium toruloides OX=5286 GN=AAT19DRAFT_16462 PE=3 SV=1	AA Metabolism	YNB	48 h
A0A2T0AIQ9|A0A2T0AIQ9_RHOTO	3.03	0.48	Methylmalonate-semialdehyde dehydrogenase (CoA acylating) OS=Rhodosporidium toruloides OX=5286 GN=AAT19DRAFT_8975 PE=4 SV=1	AA Metabolism	YNB	48 h
A0A0K3CH10|A0A0K3CH10_RHOTO	3.13	0.48	Endonuclease OS=Rhodosporidium toruloides OX=5286 GN=FGENESH: predicted gene_4.108 PE=3 SV=1	Apoptosis	YNB	48 h
A0A2S9ZXF2|A0A2S9ZXF2_RHOTO	9.5	0.48	Urease OS=Rhodosporidium toruloides OX=5286 GN=AAT19DRAFT_11207 PE=3 SV=1	Arginine Biosynthesis	YPD	120 h
A0A0K3CL78|A0A0K3CL78_RHOTO	2.7	0.48	DNA replication licensing factor MCM2 OS=Rhodosporidium toruloides OX=5286 GN=FGENESH: predicted gene_10.145 PE=3 SV=1	Cell Cycle	YNB	48 h
A0A061B372|A0A061B372_RHOTO	3.2	0.48	ADP-ribosylation factor OS=Rhodosporidium toruloides OX=5286 GN=FGENESH: predicted gene_11.203 PE=3 SV=1	Endocytosis	YNB	48 h
A0A0K3CES7|A0A0K3CES7_RHOTO	2.15	0.48	Acyl-coenzyme A oxidase OS=Rhodosporidium toruloides OX=5286 GN=FGENESH: predicted gene_3.13 PE=3 SV=1	Fatty acid degradation/Biosynthesis of unsaturated fatty acids/Peroxisome/Autophagy	YNB	48 h
A0A061AXW8|A0A061AXW8_RHOTO	3.44	0.48	40S ribosomal protein S2 OS=Rhodosporidium toruloides OX=5286 GN=FGENESH: predicted gene_3.548 PE=3 SV=1	ribosome	YNB	48 h
A0A0K3CLH9|A0A0K3CLH9_RHOTO	2.77	0.48	Mitochondrial ribosomal subunit protein-domain containing protein OS=Rhodosporidium toruloides OX=5286 GN=FGENESH: predicted gene_7.317 PE=4 SV=1	ribosome	YPD	48 h
A0A2T0ABF4|A0A2T0ABF4_RHOTO	2.05	0.48	AAA domain-containing protein OS=Rhodosporidium toruloides OX=5286 GN=AAT19DRAFT_14366 PE=4 SV=1		YPD	120 h
A0A2T0A9B8|A0A2T0A9B8_RHOTO	2.54	0.48	ATP synthase subunit d mitochondrial OS=Rhodosporidium toruloides OX=5286 GN=AAT19DRAFT_14912 PE=3 SV=1		YPD	120 h
A0A0K3CGN4|A0A0K3CGN4_RHOTO	2.34	0.48	BCS1 N terminal-domain containing protein OS=Rhodosporidium toruloides OX=5286 GN=FGENESH: predicted gene_3.623 PE=3 SV=1		YPD	120 h
A0A2S9ZZ14|A0A2S9ZZ14_RHOTO	4.09	0.48	Eukaryotic translation initiation factor 5A OS=Rhodosporidium toruloides OX=5286 GN=AAT19DRAFT_10527 PE=3 SV=1	translation	YPD	48 h
A0A0K3C8B8|A0A0K3C8B8_RHOTO	2.03	0.48	Mannosyltransferase OS=Rhodosporidium toruloides OX=5286 GN=FGENESH: predicted gene_1.601 PE=3 SV=1		YPD	48 h
A0A2T0AFH9|A0A2T0AFH9_RHOTO	2.04	0.48	Pre-mRNA-splicing factor clf1 OS=Rhodosporidium toruloides OX=5286 GN=AAT19DRAFT_12178 PE=4 SV=1		YPD	48 h
A0A0K3C6I0|A0A0K3C6I0_RHOTO	9.5	0.48	Thioredoxin-like_fold domain-containing protein OS=Rhodosporidium toruloides OX=5286 GN=FGENESH: predicted gene_1.324 PE=4 SV=1		YPD	48 h
A0A0K3C666|A0A0K3C666_RHOTO	2.77	0.48	BY PROTMAP: gi|342319911|gb|EGU11856.1| putative Regulation of transcription from Pol II promoter-related protein [Rhodotorula glutinis ATCC 204091] OS=Rhodosporidium toruloides OX=5286 GN=FGENESH: predicted gene_2.204 PE=3...		YNB	48 h
A0A0K3CL26|A0A0K3CL26_RHOTO	3.1	0.48	BY PROTMAP: gi|342320524|gb|EGU12464.1| putative Chloride channel protein k [Rhodotorula glutinis ATCC 204091] OS=Rhodosporidium toruloides OX=5286 GN=FGENESH: predicted gene_7.152 PE=4 SV=1		YNB	48 h
A0A0K3CV95|A0A0K3CV95_RHOTO	4.45	0.48	BY PROTMAP: gi|472584952|gb|EMS22527.1| aspartyl-tRNA synthetase [Rhodosporidium toruloides NP11] gi|647400912|emb|CDR46767.1| RHTO0S13e01376g1_1 [Rhodosporidium toruloides] OS=Rhodosporidium toruloides OX=5286 GN=FGENESH: ...		YNB	48 h
A0A2T0A537|A0A2T0A537_RHOTO	2.25	0.48	Genome assembly chromosome: II OS=Rhodosporidium toruloides OX=5286 GN=AAT19DRAFT_15885 PE=4 SV=1		YNB	120 h
A0A2T0A616|A0A2T0A616_RHOTO	3.12	0.48	G-protein alpha subunit-domain containing protein OS=Rhodosporidium toruloides OX=5286 GN=AAT19DRAFT_16215 PE=4 SV=1		YNB	48 h
A0A0K3CIE5|A0A0K3CIE5_RHOTO	4.27	0.48	Mitochondrial protein Pet127-domain containing protein OS=Rhodosporidium toruloides OX=5286 GN=FGENESH: predicted gene_5.397 PE=4 SV=1		YNB	48 h
A0A0K3C5W3|A0A0K3C5W3_RHOTO	2.88	0.48	mRNA 3'-end-processing protein RNA14 OS=Rhodosporidium toruloides OX=5286 GN=FGENESH: predicted gene_1.89 PE=4 SV=1		YNB	48 h
A0A0K3CE64|A0A0K3CE64_RHOTO	2.05	0.48	NADH dehydrogenase [ubiquinone] 1 alpha subcomplex subunit 4 OS=Rhodosporidium toruloides OX=5286 GN=FGENESH: predicted gene_2.501 PE=4 SV=1		YNB	48 h
A0A2S9ZZW4|A0A2S9ZZW4_RHOTO	2.28	0.48	Oxidoreductase OS=Rhodosporidium toruloides OX=5286 GN=AAT19DRAFT_10166 PE=4 SV=1		YPD	120 h
A0A2T0AFG4|A0A2T0AFG4_RHOTO	2.01	0.48	P-loop containing nucleoside triphosphate hydrolase protein OS=Rhodosporidium toruloides OX=5286 GN=AAT19DRAFT_12160 PE=4 SV=1		YPD	120 h
A0A2T0ABQ9|A0A2T0ABQ9_RHOTO	2.46	0.48	Pre-rRNA-processing protein OS=Rhodosporidium toruloides OX=5286 GN=AAT19DRAFT_14470 PE=3 SV=1		YPD	120 h
A0A2T0A691|A0A2T0A691_RHOTO	2.82	0.48	Purine-nucleoside phosphorylase OS=Rhodosporidium toruloides OX=5286 GN=AAT19DRAFT_16276 PE=3 SV=1		YPD	120 h
A0A061AZX1|A0A061AZX1_RHOTO	9.5	0.48	RHTO0S05e01002g1_1 OS=Rhodosporidium toruloides OX=5286 GN=AAT19DRAFT_15054 PE=3 SV=1		YPD	120 h
A0A2T0AAK4|A0A2T0AAK4_RHOTO	9.5	0.48	RNA-binding domain-containing protein OS=Rhodosporidium toruloides OX=5286 GN=AAT19DRAFT_14057 PE=4 SV=1		YPD	120 h
A0A0K3CEU5|A0A0K3CEU5_RHOTO	9.5	0.48	Signal recognition particle subunit SRP68 OS=Rhodosporidium toruloides OX=5286 GN=FGENESH: predicted gene_6.246 PE=3 SV=1		YPD	120 h
A0A0K3CLJ5|A0A0K3CLJ5_RHOTO	9.5	0.48	tRNA (guanine-N(7)-)-methyltransferase OS=Rhodosporidium toruloides OX=5286 GN=FGENESH: predicted gene_13.225 PE=3 SV=1		YPD	120 h
A0A0K3CSJ7|A0A0K3CSJ7_RHOTO	2.5	0.47	Methionine adenosyltransferase 2 subunit beta OS=Rhodosporidium toruloides OX=5286 GN=FGENESH: predicted gene_18.22 PE=3 SV=1	AA Biosynthesis	YPD	120 h
A0A2T0AIQ9|A0A2T0AIQ9_RHOTO	2.81	0.47	Methylmalonate-semialdehyde dehydrogenase (CoA acylating) OS=Rhodosporidium toruloides OX=5286 GN=AAT19DRAFT_8975 PE=4 SV=1	AA Metabolism	YPD	120 h
A0A2T0A6S4|A0A2T0A6S4_RHOTO	3.04	0.47	AMP-binding domain-containing protein OS=Rhodosporidium toruloides OX=5286 GN=AAT19DRAFT_15276 PE=4 SV=1	AA Metabolism	YNB	48 h
A0A2T0A564|A0A2T0A564_RHOTO	2.87	0.47	Methylthioribulose-1-phosphate dehydratase OS=Rhodosporidium toruloides OX=5286 GN=MDE1 PE=3 SV=1	AA Metabolism	YPD	48 h
A0A0K3CNB9|A0A0K3CNB9_RHOTO	2.22	0.47	BY PROTMAP: gi|342321167|gb|EGU13102.1| Serine C-palmitoyltransferase [Rhodotorula glutinis ATCC 204091] OS=Rhodosporidium toruloides OX=5286 GN=FGENESH: predicted gene_12.208 PE=4 SV=1	Autophagy	YPD	120 h
A0A0K3CLC3|A0A0K3CLC3_RHOTO	4.98	0.47	BY PROTMAP: gi|342320484|gb|EGU12424.1| Cyclin-dependent protein kinase inhibitor [Rhodotorula glutinis ATCC 204091] OS=Rhodosporidium toruloides OX=5286 GN=FGENESH: predicted gene_7.247 PE=4 SV=1	Cell cycle	YNB	48 h
A0A0K3CDS0|A0A0K3CDS0_RHOTO	2.19	0.47	BY PROTMAP: gi|472587625|gb|EMS25121.1| 3-ketoacyl-CoA thiolase (POT1) [Rhodosporidium toruloides NP11] gi|647398673|emb|CDR42801.1| RHTO0S07e04258g1_1 [Rhodosporidium toruloides] OS=Rhodosporidium toruloides OX=5286 GN=FGE...	fatty acid degradation/AA metabolism/Peroxisome/alpha Linoleic acid metabolism/Biosynthesis of unsaturated fatty acids	YPD	48 h
A0A2T0ADX7|A0A2T0ADX7_RHOTO	2.32	0.47	40S ribosomal protein S17 OS=Rhodosporidium toruloides OX=5286 GN=AAT19DRAFT_13224 PE=3 SV=1	ribosome	YPD	48 h
A0A0K3CNI1|A0A0K3CNI1_RHOTO	2.62	0.47	BY PROTMAP: gi|472581449|gb|EMS19183.1| 40S ribosomal protein s19 [Rhodosporidium toruloides NP11] gi|647397100|emb|CDR39868.1| RHTO0S04e11188g1_1 [Rhodosporidium toruloides] OS=Rhodosporidium toruloides OX=5286 GN=FGENESH:...	ribosome	YPD	48 h
A0A2T0AAZ1|A0A2T0AAZ1_RHOTO	9.5	0.47	Ribosomal protein OS=Rhodosporidium toruloides OX=5286 GN=AAT19DRAFT_14200 PE=4 SV=1	ribosome	YNB	48 h
A0A0K3CIS0|A0A0K3CIS0_RHOTO	2.57	0.47	BY PROTMAP: gi|472581380|gb|EMS19119.1| U3 small nucleolar RNA-associated protein 15 [Rhodosporidium toruloides NP11] gi|647395432|emb|CDR36842.1| RHTO0S02e07536g1_1 [Rhodosporidium toruloides] OS=Rhodosporidium toruloides ...	Ribosome biogenesis	YPD	120 h
A0A0K3CMD5|A0A0K3CMD5_RHOTO	2.6	0.47	BY PROTMAP: gi|342319142|gb|EGU11092.1| Pre-mRNA splicing factor [Rhodotorula glutinis ATCC 204091] OS=Rhodosporidium toruloides OX=5286 GN=FGENESH: predicted gene_10.333 PE=4 SV=1		YPD	120 h
A0A0K3CAT3|A0A0K3CAT3_RHOTO	2.06	0.47	Dolichyl-diphosphooligosaccharide--protein glycosyltransferase subunit 1 OS=Rhodosporidium toruloides OX=5286 GN=FGENESH: predicted gene_3.69 PE=3 SV=1		YPD	48 h
A0A0K3CGC5|A0A0K3CGC5_RHOTO	2.57	0.47	Glutamine--tRNA ligase OS=Rhodosporidium toruloides OX=5286 GN=FGENESH: predicted gene_3.558 PE=3 SV=1		YPD	48 h
A0A2T0AG97|A0A2T0AG97_RHOTO	2.12	0.47	GroES (Chaperonin 10)-like protein OS=Rhodosporidium toruloides OX=5286 GN=AAT19DRAFT_12433 PE=4 SV=1		YPD	48 h
A0A2T0A5B7|A0A2T0A5B7_RHOTO	2.01	0.47	Inorganic diphosphatase OS=Rhodosporidium toruloides OX=5286 GN=AAT19DRAFT_15879 PE=3 SV=1		YPD	48 h
A0A2T0AJE4|A0A2T0AJE4_RHOTO	2.35	0.47	MMS19 nucleotide excision repair protein OS=Rhodosporidium toruloides OX=5286 GN=AAT19DRAFT_9182 PE=3 SV=1		YPD	48 h
A0A0K3CQ73|A0A0K3CQ73_RHOTO	2.56	0.47	PH domain-containing protein OS=Rhodosporidium toruloides OX=5286 GN=FGENESH: predicted gene_16.40 PE=4 SV=1		YPD	48 h
A0A0K3CEI6|A0A0K3CEI6_RHOTO	2.77	0.47	BY PROTMAP: gi|472582588|gb|EMS20266.1| translocation protein SEC63 [Rhodosporidium toruloides NP11] gi|647399092|emb|CDR43531.1| RHTO0S08e02718g1_1 [Rhodosporidium toruloides] OS=Rhodosporidium toruloides OX=5286 GN=FGENES...		YNB	48 h
A0A061BB67|A0A061BB67_RHOTO	2.55	0.47	BY PROTMAP: gi|647399425|emb|CDR44186.1| RHTO0S09e00980g1_1 [Rhodosporidium toruloides] OS=Rhodosporidium toruloides OX=5286 GN=FGENESH: predicted gene_11.296 PE=3 SV=1		YPD	120 h
A0A0K3CA79|A0A0K3CA79_RHOTO	2.3	0.47	GPI ethanolamine phosphate transferase 3 OS=Rhodosporidium toruloides OX=5286 GN=FGENESH: predicted gene_2.465 PE=3 SV=1		YNB	48 h
A0A061AYE4|A0A061AYE4_RHOTO	3.42	0.47	Mannose-1-phosphate guanylyltransferase OS=Rhodosporidium toruloides OX=5286 GN=FGENESH: predicted gene_6.417 PE=4 SV=1		YPD	120 h
A0A2T0A1Y4|A0A2T0A1Y4_RHOTO	2.38	0.47	mRNA cleavage and polyadenylation factor CLP1 OS=Rhodosporidium toruloides OX=5286 GN=CLP1 PE=3 SV=1		YNB	48 h
A0A2T0A405|A0A2T0A405_RHOTO	2.29	0.47	N-acetyltransferase domain-containing protein OS=Rhodosporidium toruloides OX=5286 GN=AAT19DRAFT_16676 PE=4 SV=1		YNB	48 h
A0A2S9ZYM0|A0A2S9ZYM0_RHOTO	2.22	0.47	Organic hydroperoxide resistance protein OS=Rhodosporidium toruloides OX=5286 GN=AAT19DRAFT_10978 PE=3 SV=1		YPD	120 h
A0A2T0A1J1|A0A2T0A1J1_RHOTO	5.32	0.47	Protein phosphatase 2C-domain containing protein OS=Rhodosporidium toruloides OX=5286 GN=AAT19DRAFT_9976 PE=3 SV=1		YNB	48 h
A0A2S9ZW92|A0A2S9ZW92_RHOTO	3.17	0.47	Proteophosphoglycan ppg4 OS=Rhodosporidium toruloides OX=5286 GN=AAT19DRAFT_11672 PE=3 SV=1		YPD	120 h
A0A2T0A1B8|A0A2T0A1B8_RHOTO	3.67	0.47	Putative CPC2 protein OS=Rhodosporidium toruloides OX=5286 GN=AAT19DRAFT_9909 PE=3 SV=1		YPD	120 h
A0A061BQD1|A0A061BQD1_RHOTO	2.82	0.47	Putative YHM2-protein of the mitochondrial carrier family OS=Rhodosporidium toruloides OX=5286 GN=FGENESH: predicted gene_9.417 PE=3 SV=1		YPD	120 h
A0A2T0AET9|A0A2T0AET9_RHOTO	9.5	0.47	Spindle pole body component OS=Rhodosporidium toruloides OX=5286 GN=AAT19DRAFT_11947 PE=3 SV=1		YPD	120 h
A0A2T0A7H6|A0A2T0A7H6_RHOTO	9.5	0.47	YT521-B-like domain-domain containing protein (Fragment) OS=Rhodosporidium toruloides OX=5286 GN=AAT19DRAFT_15524 PE=4 SV=1		YPD	120 h
A0A2T0A8V2|A0A2T0A8V2_RHOTO	9.5	0.47	Zn(2)-C6 fungal-type domain-containing protein OS=Rhodosporidium toruloides OX=5286 GN=AAT19DRAFT_14699 PE=4 SV=1		YNB	48 h
A0A2T0A664|A0A2T0A664_RHOTO	9.5	0.46	Ribulose-phosphate 3-epimerase OS=Rhodosporidium toruloides OX=5286 GN=AAT19DRAFT_16264 PE=3 SV=1	AA Biosynthesis	YPD	120 h
A0A0K3CI31|A0A0K3CI31_RHOTO	9.5	0.46	Synaptobrevin homolog YKT6 OS=Rhodosporidium toruloides OX=5286 GN=FGENESH: predicted gene_8.344 PE=3 SV=1	Autophagy	YNB	48 h
A0A0K3CMH8|A0A0K3CMH8_RHOTO	2.41	0.46	Actin family OS=Rhodosporidium toruloides OX=5286 GN=FGENESH: predicted gene_11.37 PE=3 SV=1	Autophagy/Endocytosis	YNB	48 h
A0A2T0A261|A0A2T0A261_RHOTO	4.45	0.46	Cohesin-associated protein Pds5 OS=Rhodosporidium toruloides OX=5286 GN=AAT19DRAFT_9437 PE=4 SV=1	Cell cycle	YNB	48 h
A0A2T0A8I5|A0A2T0A8I5_RHOTO	2.3	0.46	Cullin (Fragment) OS=Rhodosporidium toruloides OX=5286 GN=AAT19DRAFT_14683 PE=3 SV=1	Cell cycle/Ubiquitin mediated proteolysis	YPD	120 h
A0A0K3CKX0|A0A0K3CKX0_RHOTO	5.18	0.46	Acyl-CoA dehydrogenase/oxidase N-terminal and middle domain-containing protein OS=Rhodosporidium toruloides OX=5286 GN=FGENESH: predicted gene_12.305 PE=3 SV=1	fatty acid degradation/AA metabolism	YPD	48 h
A0A0K3CIF5|A0A0K3CIF5_RHOTO	2.68	0.46	BY PROTMAP: gi|472584207|gb|EMS21813.1| clathrin assembly protein ap47 [Rhodosporidium toruloides NP11] gi|647394467|emb|CDR35697.1| RHTO0S01e05116g1_1 [Rhodosporidium toruloides] OS=Rhodosporidium toruloides OX=5286 GN=FGE...	Lysosome	YPD	48 h
A0A061AVP2|A0A061AVP2_RHOTO	2.35	0.46	Proteasome subunit beta OS=Rhodosporidium toruloides OX=5286 GN=AAT19DRAFT_13129 PE=3 SV=1	Proteasome	YNB	48 h
A0A061AVR2|A0A061AVR2_RHOTO	3.77	0.46	40S ribosomal protein S0 OS=Rhodosporidium toruloides OX=5286 GN=FGENESH: predicted gene_3.346 PE=3 SV=1	ribosome	YPD	120 h
A0A061AVP0|A0A061AVP0_RHOTO	2.99	0.46	60S ribosomal protein L27 OS=Rhodosporidium toruloides OX=5286 GN=FGENESH: predicted gene_3.364 PE=3 SV=1	ribosome	YPD	120 h
A0A061AX20|A0A061AX20_RHOTO	2.73	0.46	BY PROTMAP: gi|472586725|gb|EMS24244.1| 40S ribosomal protein s22 [Rhodosporidium toruloides NP11] gi|647398138|emb|CDR41765.1| RHTO0S06e05842g1_1 [Rhodosporidium toruloides] OS=Rhodosporidium toruloides OX=5286 GN=FGENESH:...	ribosome	YNB	48 h
A0A2T0AFW5|A0A2T0AFW5_RHOTO	9.5	0.46	Ribosomal protein S2 flavodoxin-like domain-containing protein (Fragment) OS=Rhodosporidium toruloides OX=5286 GN=AAT19DRAFT_12319 PE=3 SV=1	ribosome	YPD	120 h
A0A2T0AG76|A0A2T0AG76_RHOTO	2.64	0.46	AAA_16 domain-containing protein OS=Rhodosporidium toruloides OX=5286 GN=AAT19DRAFT_12429 PE=4 SV=1		YNB	48 h
A0A2T0A1P1|A0A2T0A1P1_RHOTO	2.2	0.46	Acyl-CoA N-acyltransferase OS=Rhodosporidium toruloides OX=5286 GN=AAT19DRAFT_10037 PE=4 SV=1		YPD	120 h
A0A0K3CJQ8|A0A0K3CJQ8_RHOTO	2.11	0.46	Acyl-CoA N-acyltransferase OS=Rhodosporidium toruloides OX=5286 GN=FGENESH: predicted gene_8.471 PE=4 SV=1		YPD	120 h
A0A0K3C948|A0A0K3C948_RHOTO	2.26	0.46	Alpha/Beta hydrolase fold OS=Rhodosporidium toruloides OX=5286 GN=FGENESH: predicted gene_2.50 PE=4 SV=1		YPD	120 h
A0A0K3CJ29|A0A0K3CJ29_RHOTO	3.6	0.46	ATP-citrate synthase OS=Rhodosporidium toruloides OX=5286 GN=FGENESH: predicted gene_11.31 PE=3 SV=1		YPD	120 h
A0A0K3C7P2|A0A0K3C7P2_RHOTO	5.06	0.46	BY PROTMAP: gi|342319318|gb|EGU11267.1| Nucleolar complex-associated protein 3 [Rhodotorula glutinis ATCC 204091] OS=Rhodosporidium toruloides OX=5286 GN=FGENESH: predicted gene_1.709 PE=3 SV=1		YNB	48 h
A0A0K3C8M9|A0A0K3C8M9_RHOTO	2.99	0.46	BY PROTMAP: gi|342319323|gb|EGU11272.1| Proteophosphoglycan ppg1 [Rhodotorula glutinis ATCC 204091] OS=Rhodosporidium toruloides OX=5286 GN=FGENESH: predicted gene_1.696 PE=4 SV=1		YPD	120 h
A0A0K3CB97|A0A0K3CB97_RHOTO	3.18	0.46	BY PROTMAP: gi|342319847|gb|EGU11792.1| putative acyl-CoA dehydrogenase [Rhodotorula glutinis ATCC 204091] OS=Rhodosporidium toruloides OX=5286 GN=FGENESH: predicted gene_3.214 PE=3 SV=1		YNB	48 h
A0A2T0A9B8|A0A2T0A9B8_RHOTO	2.3	0.46	ATP synthase subunit d mitochondrial OS=Rhodosporidium toruloides OX=5286 GN=AAT19DRAFT_14912 PE=3 SV=1		YPD	48 h
A0A2T0AH70|A0A2T0AH70_RHOTO	2.1	0.46	CCT-beta OS=Rhodosporidium toruloides OX=5286 GN=AAT19DRAFT_8410 PE=3 SV=1		YPD	48 h
A0A2S9ZW12|A0A2S9ZW12_RHOTO	2.26	0.46	Integral membrane protein OS=Rhodosporidium toruloides OX=5286 GN=AAT19DRAFT_11598 PE=4 SV=1		YPD	48 h
A0A2S9ZVV0|A0A2S9ZVV0_RHOTO	9.5	0.46	Sec23/Sec24 trunk domain-domain containing protein OS=Rhodosporidium toruloides OX=5286 GN=AAT19DRAFT_11898 PE=3 SV=1		YPD	48 h
A0A2T0A8Z8|A0A2T0A8Z8_RHOTO	9.5	0.46	SET domain-containing protein OS=Rhodosporidium toruloides OX=5286 GN=AAT19DRAFT_14846 PE=4 SV=1		YPD	48 h
A0A2T0A9N0|A0A2T0A9N0_RHOTO	9.5	0.46	SET domain-containing protein OS=Rhodosporidium toruloides OX=5286 GN=AAT19DRAFT_15078 PE=4 SV=1		YPD	48 h
A0A0K3CIY5|A0A0K3CIY5_RHOTO	3.35	0.46	BY PROTMAP: gi|472580286|gb|EMS18102.1| RNA helicase [Rhodosporidium toruloides NP11] gi|647394264|emb|CDR35492.1| RHTO0S01e00452g1_1 [Rhodosporidium toruloides] OS=Rhodosporidium toruloides OX=5286 GN=FGENESH: predicted ge...		YPD	120 h
A0A0K3CJT6|A0A0K3CJT6_RHOTO	3.21	0.46	BY PROTMAP: gi|472585245|gb|EMS22811.1| putative membrane permease [Rhodosporidium toruloides NP11] gi|647399985|emb|CDR45030.1| RHTO0S10e04302g1_1 [Rhodosporidium toruloides] OS=Rhodosporidium toruloides OX=5286 GN=FGENESH...		YNB	48 h
A0A0K3CHA3|A0A0K3CHA3_RHOTO	2.5	0.46	BY PROTMAP: gi|472587753|gb|EMS25249.1| pre-mRNA-splicing factor RBM22/SLT11 [Rhodosporidium toruloides NP11] gi|647398813|emb|CDR43047.1| RHTO0S07e07272g1_1 [Rhodosporidium toruloides] OS=Rhodosporidium toruloides OX=5286 ...		YPD	120 h
A0A0K3CCC4|A0A0K3CCC4_RHOTO	2.4	0.46	BY PROTMAP: gi|647398251|emb|CDR41975.1| RHTO0S06e08416g2_1 [Rhodosporidium toruloides] OS=Rhodosporidium toruloides OX=5286 GN=FGENESH: predicted gene_3.517 PE=3 SV=1		YPD	120 h
A0A2T0A4Z1|A0A2T0A4Z1_RHOTO	2.07	0.46	Chitin synthase OS=Rhodosporidium toruloides OX=5286 GN=AAT19DRAFT_15828 PE=4 SV=1		YPD	120 h
A0A0K3C3R4|A0A0K3C3R4_RHOTO	2.87	0.46	COP9 signalosome complex subunit 2 OS=Rhodosporidium toruloides OX=5286 GN=FGENESH: predicted gene_1.75 PE=3 SV=1		YNB	48 h
A0A0K3CQU3|A0A0K3CQU3_RHOTO	2.48	0.46	Eukaryotic mitochondrial regulator protein-domain containing protein OS=Rhodosporidium toruloides OX=5286 GN=FGENESH: predicted gene_17.77 PE=4 SV=1		YPD	120 h
A0A0K3C9R9|A0A0K3C9R9_RHOTO	3.02	0.46	Glycoside hydrolase family 13 protein OS=Rhodosporidium toruloides OX=5286 GN=FGENESH: predicted gene_2.643 PE=4 SV=1		YPD	120 h
A0A2T0AD38|A0A2T0AD38_RHOTO	2.37	0.46	Metallo-dependent phosphatase-like protein OS=Rhodosporidium toruloides OX=5286 GN=AAT19DRAFT_12939 PE=4 SV=1		YNB	120 h
A0A0K3CJ73|A0A0K3CJ73_RHOTO	2.44	0.46	Mitochondrial import inner membrane translocase subunit TIM50 OS=Rhodosporidium toruloides OX=5286 GN=FGENESH: predicted gene_8.261 PE=3 SV=1		YPD	120 h
A0A2T0A031|A0A2T0A031_RHOTO	2.21	0.46	Mitochondrial outer membrane protein IML2 OS=Rhodosporidium toruloides OX=5286 GN=AAT19DRAFT_10191 PE=4 SV=1		YPD	120 h
A0A2T0A0L8|A0A2T0A0L8_RHOTO	3.58	0.46	Proteophosphoglycan ppg4 OS=Rhodosporidium toruloides OX=5286 GN=AAT19DRAFT_10402 PE=4 SV=1		YNB	48 h
A0A2T0AE20|A0A2T0AE20_RHOTO	3.26	0.46	Putative metal resistance protein ycf1 OS=Rhodosporidium toruloides OX=5286 GN=AAT19DRAFT_13264 PE=4 SV=1		YNB	48 h
A0A0K3CQG8|A0A0K3CQG8_RHOTO	9.5	0.46	rRNA adenine N(6)-methyltransferase OS=Rhodosporidium toruloides OX=5286 GN=FGENESH: predicted gene_16.130 PE=3 SV=1		YNB	48 h
A0A2T0A3S2|A0A2T0A3S2_RHOTO	9.5	0.46	Squalene synthase (Fragment) OS=Rhodosporidium toruloides OX=5286 GN=AAT19DRAFT_16591 PE=3 SV=1		YNB	48 h
A0A2S9ZYR6|A0A2S9ZYR6_RHOTO	9.5	0.46	WD40-repeat-containing domain protein OS=Rhodosporidium toruloides OX=5286 GN=AAT19DRAFT_11047 PE=3 SV=1		YNB	120 h
A0A0K3CSQ7|A0A0K3CSQ7_RHOTO	2.54	0.46	BY PROTMAP: gi|472586208|gb|EMS23736.1| translation Initiation factor eIF-4e [Rhodosporidium toruloides NP11] gi|647397706|emb|CDR40942.1| RHTO0S05e09362g1_1 [Rhodosporidium toruloides] OS=Rhodosporidium toruloides OX=5286 ...	translation	YPD	48 h
A0A0K3CLR7|A0A0K3CLR7_RHOTO	2.47	0.45	Phospho-2-dehydro-3-deoxyheptonate aldolase OS=Rhodosporidium toruloides OX=5286 GN=FGENESH: predicted gene_7.397 PE=3 SV=1	AA Biosynthesis	YPD	120 h
A0A0K3C642|A0A0K3C642_RHOTO	3.29	0.45	Citrate synthase OS=Rhodosporidium toruloides OX=5286 GN=FGENESH: predicted gene_1.159 PE=3 SV=1	AA Biosynthesis	YNB	48 h
A0A0K3CJG2|A0A0K3CJG2_RHOTO	4.13	0.45	BY PROTMAP: gi|472584382|gb|EMS21976.1| methylglutaconyl-CoA hydratase [Rhodosporidium toruloides NP11] gi|647395281|emb|CDR36577.1| RHTO0S02e04016g1_1 [Rhodosporidium toruloides] OS=Rhodosporidium toruloides OX=5286 GN=FGE...	AA Metabolism	YNB	120 h
A0A0K3CH59|A0A0K3CH59_RHOTO	2.92	0.45	3-hydroxyisobutyryl-CoA hydrolase OS=Rhodosporidium toruloides OX=5286 GN=FGENESH: predicted gene_7.106 PE=4 SV=1	AA Metabolism	YPD	48 h
A0A2T0A7D4|A0A2T0A7D4_RHOTO	7.27	0.45	Mu homology domain-containing protein OS=Rhodosporidium toruloides OX=5286 GN=AAT19DRAFT_15403 PE=3 SV=1	Endocytosis	YNB	120 h
A0A2T0AFQ3|A0A2T0AFQ3_RHOTO	9.5	0.45	Ras-domain-containing protein OS=Rhodosporidium toruloides OX=5286 GN=AAT19DRAFT_12259 PE=4 SV=1	Endocytosis/Phagosome	YPD	48 h
A0A2T0AA76|A0A2T0AA76_RHOTO	3.75	0.45	Phenazine biosynthesis-like protein OS=Rhodosporidium toruloides OX=5286 GN=AAT19DRAFT_13933 PE=4 SV=1	fatti acid degradatron	YNB	48 h
A0A0K3CJ76|A0A0K3CJ76_RHOTO	3.47	0.45	60S ribosomal protein L8 OS=Rhodosporidium toruloides OX=5286 GN=FGENESH: predicted gene_11.76 PE=3 SV=1	ribosome	YPD	120 h
A0A2T0A2L5|A0A2T0A2L5_RHOTO	3.07	0.45	3-hydroxy-3-methylglutaryl coenzyme A reductase OS=Rhodosporidium toruloides OX=5286 GN=AAT19DRAFT_9574 PE=3 SV=1	Terpenoid backbone biosynthesis	YPD	48 h
A0A2T0AGV8|A0A2T0AGV8_RHOTO	2.31	0.45	2-methylcitrate dehydratase OS=Rhodosporidium toruloides OX=5286 GN=AAT19DRAFT_12642 PE=3 SV=1		YPD	120 h
A0A0K3CN47|A0A0K3CN47_RHOTO	2.25	0.45	BY PROTMAP: gi|342320247|gb|EGU12189.1| putative GAMM1 protein [Rhodotorula glutinis ATCC 204091] OS=Rhodosporidium toruloides OX=5286 GN=FGENESH: predicted gene_11.247 PE=3 SV=1		YNB	120 h
A0A2T0A7F4|A0A2T0A7F4_RHOTO	2.29	0.45	Adenylate kinase OS=Rhodosporidium toruloides OX=5286 GN=ADK1 PE=3 SV=1		YPD	48 h
A0A0K3CJL6|A0A0K3CJL6_RHOTO	2.3	0.45	BY PROTMAP: gi|342320002|gb|EGU11946.1| Carbohydrate-binding module family 13 protein [Rhodotorula glutinis ATCC 204091] OS=Rhodosporidium toruloides OX=5286 GN=FGENESH: predicted gene_9.54 PE=4 SV=1		YPD	48 h
A0A2T0A0B8|A0A2T0A0B8_RHOTO	2.96	0.45	CAP10 domain-containing protein OS=Rhodosporidium toruloides OX=5286 GN=AAT19DRAFT_10314 PE=4 SV=1		YPD	48 h
A0A2T0AIB4|A0A2T0AIB4_RHOTO	3.36	0.45	Dihydroorotate dehydrogenase (quinone) mitochondrial (Fragment) OS=Rhodosporidium toruloides OX=5286 GN=AAT19DRAFT_8814 PE=3 SV=1		YPD	48 h
A0A0K3CJT8|A0A0K3CJT8_RHOTO	2.5	0.45	DNA-directed RNA polymerases I II and III subunit RPABC1 OS=Rhodosporidium toruloides OX=5286 GN=FGENESH: predicted gene_6.234 PE=3 SV=1		YPD	48 h
A0A2T0A711|A0A2T0A711_RHOTO	3.46	0.45	Methyltransferase type 11 OS=Rhodosporidium toruloides OX=5286 GN=AAT19DRAFT_15273 PE=3 SV=1		YPD	48 h
A0A0K3C5W3|A0A0K3C5W3_RHOTO	3.02	0.45	mRNA 3'-end-processing protein RNA14 OS=Rhodosporidium toruloides OX=5286 GN=FGENESH: predicted gene_1.89 PE=4 SV=1		YPD	48 h
A0A2T0AIP8|A0A2T0AIP8_RHOTO	2.33	0.45	PH domain-containing protein OS=Rhodosporidium toruloides OX=5286 GN=AAT19DRAFT_8956 PE=4 SV=1		YPD	48 h
A0A0K3CPR5|A0A0K3CPR5_RHOTO	2.36	0.45	Protein YIP OS=Rhodosporidium toruloides OX=5286 GN=FGENESH: predicted gene_15.115 PE=3 SV=1		YPD	48 h
A0A0K3CR54|A0A0K3CR54_RHOTO	9.5	0.45	tRNA-dihydrouridine(47) synthase [NAD(P)(+)] OS=Rhodosporidium toruloides OX=5286 GN=FGENESH: predicted gene_15.92 PE=3 SV=1		YPD	48 h
A0A0K3CM45|A0A0K3CM45_RHOTO	2.66	0.45	BY PROTMAP: gi|472585270|gb|EMS22824.1| pirin [Rhodosporidium toruloides NP11] gi|647399618|emb|CDR44516.1| RHTO0S09e05358g1_1 [Rhodosporidium toruloides] OS=Rhodosporidium toruloides OX=5286 GN=FGENESH: predicted gene_11.1...		YPD	120 h
A0A0K3CFP9|A0A0K3CFP9_RHOTO	2.76	0.45	BY PROTMAP: gi|472586646|gb|EMS24165.1| arrestin/PY protein 1 [Rhodosporidium toruloides NP11] gi|647398058|emb|CDR41665.1| RHTO0S06e03994g1_1 [Rhodosporidium toruloides] OS=Rhodosporidium toruloides OX=5286 GN=FGENESH: pre...		YPD	120 h
A0A0K3C847|A0A0K3C847_RHOTO	3.42	0.45	BY PROTMAP: gi|472588488|gb|EMS25960.1| NADH dehydrogenase [Rhodosporidium toruloides NP11] gi|647396280|emb|CDR38304.1| RHTO0S03e08020g1_1 [Rhodosporidium toruloides] OS=Rhodosporidium toruloides OX=5286 GN=FGENESH: predic...		YPD	120 h
A0A0K3CCN0|A0A0K3CCN0_RHOTO	2.59	0.45	BY PROTMAP: gi|647398343|emb|CDR42166.1| RHTO0S06e10528g1_1 [Rhodosporidium toruloides] OS=Rhodosporidium toruloides OX=5286 GN=FGENESH: predicted gene_3.602 PE=4 SV=1		YPD	120 h
A0A0K3CHQ9|A0A0K3CHQ9_RHOTO	2.82	0.45	BY PROTMAP: gi|647398855|emb|CDR43090.1| RHTO0S07e08196g1_1 [Rhodosporidium toruloides] OS=Rhodosporidium toruloides OX=5286 GN=FGENESH: predicted gene_7.271 PE=4 SV=1		YPD	120 h
A0A2T0A603|A0A2T0A603_RHOTO	2.83	0.45	Capsular associated protein OS=Rhodosporidium toruloides OX=5286 GN=AAT19DRAFT_16201 PE=4 SV=1		YPD	120 h
A0A2T0AAY9|A0A2T0AAY9_RHOTO	3.12	0.45	Coproporphyrinogen oxidase OS=Rhodosporidium toruloides OX=5286 GN=AAT19DRAFT_14197 PE=3 SV=1		YNB	48 h
A0A2S9ZYK5|A0A2S9ZYK5_RHOTO	5.24	0.45	Ergosterol biosynthesis ERG4/ERG24 OS=Rhodosporidium toruloides OX=5286 GN=AAT19DRAFT_10981 PE=3 SV=1		YNB	120 h
A0A2T0AD58|A0A2T0AD58_RHOTO	8.06	0.45	Imitation switch two complex protein 1 OS=Rhodosporidium toruloides OX=5286 GN=AAT19DRAFT_12960 PE=4 SV=1		YNB	48 h
A0A2T0ACD3|A0A2T0ACD3_RHOTO	2.07	0.45	Inositol-1-monophosphatase OS=Rhodosporidium toruloides OX=5286 GN=AAT19DRAFT_13708 PE=3 SV=1		YPD	120 h
A0A2S9ZW12|A0A2S9ZW12_RHOTO	3.15	0.45	Integral membrane protein OS=Rhodosporidium toruloides OX=5286 GN=AAT19DRAFT_11598 PE=4 SV=1		YNB	48 h
A0A0K3C8B8|A0A0K3C8B8_RHOTO	2.38	0.45	Mannosyltransferase OS=Rhodosporidium toruloides OX=5286 GN=FGENESH: predicted gene_1.601 PE=3 SV=1		YPD	120 h
A0A2T0A1G2|A0A2T0A1G2_RHOTO	3.45	0.45	Mitochondrial F1-F0 ATP synthase subunit F of fungi-domain containing protein (Fragment) OS=Rhodosporidium toruloides OX=5286 GN=AAT19DRAFT_9940 PE=4 SV=1		YNB	48 h
A0A2T0AIB8|A0A2T0AIB8_RHOTO	2.51	0.45	NAD binding Rossmann fold oxidoreductase OS=Rhodosporidium toruloides OX=5286 GN=AAT19DRAFT_8811 PE=4 SV=1		YPD	120 h
A0A2T0AJB9|A0A2T0AJB9_RHOTO	2.38	0.45	Nuclear pore complex protein OS=Rhodosporidium toruloides OX=5286 GN=AAT19DRAFT_9189 PE=3 SV=1		YPD	120 h
A0A0K3CML8|A0A0K3CML8_RHOTO	2.67	0.45	Nucleic acid-binding protein OS=Rhodosporidium toruloides OX=5286 GN=FGENESH: predicted gene_8.117 PE=3 SV=1		YPD	120 h
A0A0K3CIC2|A0A0K3CIC2_RHOTO	2.13	0.45	Presequence translocated-associated motor subunit PAM17 OS=Rhodosporidium toruloides OX=5286 GN=FGENESH: predicted gene_7.491 PE=3 SV=1		YNB	48 h
A0A2T0ACV4|A0A2T0ACV4_RHOTO	3.11	0.45	Putative Gly-X carboxypeptidase OS=Rhodosporidium toruloides OX=5286 GN=AAT19DRAFT_12853 PE=3 SV=1		YNB	48 h
A0A061AF09|A0A061AF09_RHOTO	2.72	0.44	Dynein light chain OS=Rhodosporidium toruloides OX=5286 GN=FGENESH: predicted gene_1.715 PE=3 SV=1		YPD	120 h
A0A0K3CFQ4|A0A0K3CFQ4_RHOTO	3.18	0.44	ADC synthase OS=Rhodosporidium toruloides OX=5286 GN=FGENESH: predicted gene_7.14 PE=4 SV=1	AA Biosynthesis	YPD	120 h
A0A2T0A627|A0A2T0A627_RHOTO	9.5	0.44	Rhodanese-like domain-containing protein OS=Rhodosporidium toruloides OX=5286 GN=AAT19DRAFT_16206 PE=4 SV=1	AA Metabolism	YPD	48 h
A0A2T0AE55|A0A2T0AE55_RHOTO	3.14	0.44	Putative ornithine carbamoyltransferase OS=Rhodosporidium toruloides OX=5286 GN=AAT19DRAFT_13302 PE=3 SV=1	Arginine Biosynthesis	YPD	48 h
A0A2S9ZWC7|A0A2S9ZWC7_RHOTO	9.5	0.44	Vesicle-fusing ATPase OS=Rhodosporidium toruloides OX=5286 GN=AAT19DRAFT_11719 PE=3 SV=1	Endocytosis	YPD	48 h
A0A2T0AI07|A0A2T0AI07_RHOTO	2.28	0.44	Peroxisomal 3-ketoacyl-CoA-thiolase OS=Rhodosporidium toruloides OX=5286 GN=AAT19DRAFT_8678 PE=3 SV=1	fatty acid degradation/AA metabolism/peroxisome	YPD	48 h
A0A2T0AH20|A0A2T0AH20_RHOTO	9.5	0.44	Ribosomal protein L13e OS=Rhodosporidium toruloides OX=5286 GN=AAT19DRAFT_12717 PE=3 SV=1	ribosome	YNB	48 h
A0A2S9ZZV8|A0A2S9ZZV8_RHOTO	3.28	0.44	Pkinase-domain-containing protein OS=Rhodosporidium toruloides OX=5286 GN=AAT19DRAFT_10148 PE=3 SV=1	Ribosome biogenesis	YNB	48 h
A0A0K3C9B7|A0A0K3C9B7_RHOTO	2.21	0.44	Mitogen-activated protein kinase OS=Rhodosporidium toruloides OX=5286 GN=FGENESH: predicted gene_2.145 PE=3 SV=1	TOR/Autophagy/Apoptosis/Cell cycle	YPD	120 h
A0A2S9ZYD1|A0A2S9ZYD1_RHOTO	3.16	0.44	Acetyl-coenzyme A transporter 1 OS=Rhodosporidium toruloides OX=5286 GN=AAT19DRAFT_10946 PE=4 SV=1		YNB	48 h
A0A2S9ZXR8|A0A2S9ZXR8_RHOTO	2.27	0.44	Acyl-CoA N-acyltransferase OS=Rhodosporidium toruloides OX=5286 GN=AAT19DRAFT_11286 PE=3 SV=1		YNB	48 h
A0A2T0A192|A0A2T0A192_RHOTO	95.53	0.44	Alternative oxidase (Fragment) OS=Rhodosporidium toruloides OX=5286 GN=AAT19DRAFT_9885 PE=3 SV=1		YNB	120 h
A0A2T0A8Q8|A0A2T0A8Q8_RHOTO	3.1	0.44	Armadillo-type fold OS=Rhodosporidium toruloides OX=5286 GN=AAT19DRAFT_14736 PE=4 SV=1		YPD	120 h
A0A0K3C563|A0A0K3C563_RHOTO	2.53	0.44	ATP synthase subunit g mitochondrial OS=Rhodosporidium toruloides OX=5286 GN=FGENESH: predicted gene_1.635 PE=3 SV=1		YPD	120 h
A0A0K3CGU3|A0A0K3CGU3_RHOTO	2.87	0.44	BY PROTMAP: gi|342319783|gb|EGU11729.1| Proteophosphoglycan ppg4 [Rhodotorula glutinis ATCC 204091] OS=Rhodosporidium toruloides OX=5286 GN=FGENESH: predicted gene_4.28 PE=4 SV=1		YPD	120 h
A0A0K3CGW5|A0A0K3CGW5_RHOTO	2.15	0.44	ATP-dependent RNA helicase eIF4A OS=Rhodosporidium toruloides OX=5286 GN=FGENESH: predicted gene_4.63 PE=3 SV=1		YPD	48 h
A0A0K3CLV8|A0A0K3CLV8_RHOTO	2.89	0.44	BY PROTMAP: gi|472585444|gb|EMS22998.1| protein arginine N-methyltransferase 3 [Rhodosporidium toruloides NP11] gi|647399442|emb|CDR44225.1| RHTO0S09e01398g1_1 [Rhodosporidium toruloides] OS=Rhodosporidium toruloides OX=528...		YPD	48 h
A0A0K3CFV4|A0A0K3CFV4_RHOTO	2.86	0.44	BY PROTMAP: gi|472581227|gb|EMS18971.1| oxysterol binding protein [Rhodosporidium toruloides NP11] gi|647399977|emb|CDR45006.1| RHTO0S10e04104g1_1 [Rhodosporidium toruloides] OS=Rhodosporidium toruloides OX=5286 GN=FGENESH:...		YNB	48 h
A0A2T0A999|A0A2T0A999_RHOTO	2.62	0.44	CAP10 domain-containing protein OS=Rhodosporidium toruloides OX=5286 GN=AAT19DRAFT_14921 PE=4 SV=1		YPD	48 h
A0A2T0ADU3|A0A2T0ADU3_RHOTO	3.37	0.44	DUF1279 domain-containing protein OS=Rhodosporidium toruloides OX=5286 GN=AAT19DRAFT_13208 PE=4 SV=1		YPD	48 h
A0A2T0AGB3|A0A2T0AGB3_RHOTO	3.35	0.44	Metalloenzyme LuxS/M16 peptidase-like protein OS=Rhodosporidium toruloides OX=5286 GN=AAT19DRAFT_12442 PE=4 SV=1		YPD	48 h
A0A2T0A4X2|A0A2T0A4X2_RHOTO	2.13	0.44	Mitochondrial pyruvate carrier OS=Rhodosporidium toruloides OX=5286 GN=AAT19DRAFT_15773 PE=3 SV=1		YPD	48 h
A0A0K3C6S0|A0A0K3C6S0_RHOTO	2.67	0.44	BY PROTMAP: gi|472581511|gb|EMS19245.1| protein of heat shock protein DnaJ family [Rhodosporidium toruloides NP11] gi|647397037|emb|CDR39804.1| RHTO0S04e09802g1_1 [Rhodosporidium toruloides] OS=Rhodosporidium toruloides OX=...		YPD	120 h
A0A2T0AFF2|A0A2T0AFF2_RHOTO	2.19	0.44	Phosphoribosylaminoimidazole carboxylase OS=Rhodosporidium toruloides OX=5286 GN=AAT19DRAFT_12132 PE=3 SV=1		YPD	48 h
A0A2S9ZX13|A0A2S9ZX13_RHOTO	9.5	0.44	U4/U6 snRNP-specific spliceosomal protein OS=Rhodosporidium toruloides OX=5286 GN=AAT19DRAFT_11524 PE=4 SV=1		YPD	48 h
A0A0K3CEV8|A0A0K3CEV8_RHOTO	2.87	0.44	BY PROTMAP: gi|647400225|emb|CDR45511.1| RHTO0S11e01200g1_1 [Rhodosporidium toruloides] OS=Rhodosporidium toruloides OX=5286 GN=FGENESH: predicted gene_3.43 PE=4 SV=1		YPD	120 h
A0A2T0A679|A0A2T0A679_RHOTO	2.88	0.44	Cation-transporting ATPase OS=Rhodosporidium toruloides OX=5286 GN=AAT19DRAFT_16275 PE=3 SV=1		YPD	120 h
A0A2T0AI30|A0A2T0AI30_RHOTO	3.64	0.44	Dipeptidyl-peptidase V OS=Rhodosporidium toruloides OX=5286 GN=AAT19DRAFT_8736 PE=3 SV=1		YNB	48 h
A0A2T0ADI3|A0A2T0ADI3_RHOTO	2.69	0.44	Glycoside hydrolase superfamily OS=Rhodosporidium toruloides OX=5286 GN=AAT19DRAFT_13082 PE=3 SV=1		YPD	120 h
A0A2T0AA86|A0A2T0AA86_RHOTO	4.06	0.44	HMG box domain-containing protein OS=Rhodosporidium toruloides OX=5286 GN=AAT19DRAFT_13946 PE=4 SV=1		YNB	48 h
A0A2T0ABZ5|A0A2T0ABZ5_RHOTO	2.93	0.44	Mitochondrial escape protein 2 OS=Rhodosporidium toruloides OX=5286 GN=AAT19DRAFT_13586 PE=3 SV=1		YPD	120 h
A0A2S9ZVK0|A0A2S9ZVK0_RHOTO	2.73	0.44	O-acyltransferase OS=Rhodosporidium toruloides OX=5286 GN=AAT19DRAFT_11799 PE=3 SV=1		YPD	120 h
A0A0K3C8Z8|A0A0K3C8Z8_RHOTO	3.1	0.44	Protein transport protein SEC23 OS=Rhodosporidium toruloides OX=5286 GN=FGENESH: predicted gene_2.157 PE=3 SV=1		YNB	48 h
A0A061ALD2|A0A061ALD2_RHOTO	9.5	0.44	RHTO0S01e15170g1_1 OS=Rhodosporidium toruloides OX=5286 GN=AAT19DRAFT_9150 PE=3 SV=1		YPD	120 h
A0A2T0A3S2|A0A2T0A3S2_RHOTO	9.5	0.44	Squalene synthase (Fragment) OS=Rhodosporidium toruloides OX=5286 GN=AAT19DRAFT_16591 PE=3 SV=1		YPD	120 h
A0A2T0A3G7|A0A2T0A3G7_RHOTO	9.5	0.44	TPT-domain-containing protein OS=Rhodosporidium toruloides OX=5286 GN=AAT19DRAFT_16430 PE=4 SV=1		YNB	48 h
A0A2T0AGV2|A0A2T0AGV2_RHOTO	9.5	0.44	USP domain-containing protein OS=Rhodosporidium toruloides OX=5286 GN=AAT19DRAFT_12628 PE=4 SV=1		YPD	120 h
A0A2T0A2V7|A0A2T0A2V7_RHOTO	3.29	0.43	Alanine transaminase OS=Rhodosporidium toruloides OX=5286 GN=AAT19DRAFT_9635 PE=3 SV=1	Arginine Biosynthesis	YPD	120 h
A0A2T0AE55|A0A2T0AE55_RHOTO	3.11	0.43	Putative ornithine carbamoyltransferase OS=Rhodosporidium toruloides OX=5286 GN=AAT19DRAFT_13302 PE=3 SV=1	Arginine Biosynthesis	YPD	120 h
A0A0K3CSP6|A0A0K3CSP6_RHOTO	3.29	0.43	Glutamine synthetase OS=Rhodosporidium toruloides OX=5286 GN=FGENESH: predicted gene_18.67 PE=3 SV=1	Arginine Biosynthesis	YNB	48 h
A0A0K3CI31|A0A0K3CI31_RHOTO	9.5	0.43	Synaptobrevin homolog YKT6 OS=Rhodosporidium toruloides OX=5286 GN=FGENESH: predicted gene_8.344 PE=3 SV=1	Autophagy	YPD	48 h
A0A2T0A395|A0A2T0A395_RHOTO	3.06	0.43	Actin-related protein 2/3 complex subunit OS=Rhodosporidium toruloides OX=5286 GN=AAT19DRAFT_16406 PE=3 SV=1	Endocytosis/Autophagy	YPD	120 h
A0A061BKK0|A0A061BKK0_RHOTO	6.02	0.43	ADP/ATP translocase OS=Rhodosporidium toruloides OX=5286 GN=AAT19DRAFT_12704 PE=3 SV=1		YNB	48 h
A0A0K3CVP4|A0A0K3CVP4_RHOTO	2.35	0.43	Armadillo-type fold OS=Rhodosporidium toruloides OX=5286 GN=FGENESH: predicted gene_17.100 PE=4 SV=1		YNB	48 h
A0A0K3C9I1|A0A0K3C9I1_RHOTO	2.99	0.43	BY PROTMAP: gi|342319917|gb|EGU11862.1| Pol II transcription elongation factor [Rhodotorula glutinis ATCC 204091] OS=Rhodosporidium toruloides OX=5286 GN=FGENESH: predicted gene_2.220 PE=4 SV=1		YPD	120 h
A0A0K3CMQ4|A0A0K3CMQ4_RHOTO	2.8	0.43	BY PROTMAP: gi|342321145|gb|EGU13080.1| Lincomycin-condensing protein lmbA [Rhodotorula glutinis ATCC 204091] OS=Rhodosporidium toruloides OX=5286 GN=FGENESH: predicted gene_12.279 PE=4 SV=1		YPD	120 h
A0A0K3CNX7|A0A0K3CNX7_RHOTO	3.65	0.43	BY PROTMAP: gi|472580939|gb|EMS18700.1| regulatory protein suaprga1 [Rhodosporidium toruloides NP11] gi|647402664|emb|CDR48877.1| RHTO0S21e00782g1_1 [Rhodosporidium toruloides] OS=Rhodosporidium toruloides OX=5286 GN=FGENES...		YNB	48 h
A0A0K3CJ74|A0A0K3CJ74_RHOTO	2.17	0.43	6-phosphogluconolactonase OS=Rhodosporidium toruloides OX=5286 GN=FGENESH: predicted gene_6.24 PE=3 SV=1		YPD	48 h
A0A0K3C7S1|A0A0K3C7S1_RHOTO	2.67	0.43	BY PROTMAP: gi|342319397|gb|EGU11346.1| Ubiquitin carboxyl-terminal hydrolase [Rhodotorula glutinis ATCC 204091] OS=Rhodosporidium toruloides OX=5286 GN=FGENESH: predicted gene_1.391 PE=4 SV=1		YPD	48 h
A0A0K3CDY4|A0A0K3CDY4_RHOTO	2.62	0.43	BY PROTMAP: gi|342320506|gb|EGU12446.1| Proteophosphoglycan 5 [Rhodotorula glutinis ATCC 204091] OS=Rhodosporidium toruloides OX=5286 GN=FGENESH: predicted gene_7.190 PE=4 SV=1		YPD	48 h
A0A0K3CMR4|A0A0K3CMR4_RHOTO	2.44	0.43	BY PROTMAP: gi|472582264|gb|EMS19960.1| SH3 domain protein [Rhodosporidium toruloides NP11] gi|647399630|emb|CDR44528.1| RHTO0S09e05622g1_1 [Rhodosporidium toruloides] OS=Rhodosporidium toruloides OX=5286 GN=FGENESH: predic...		YPD	48 h
A0A0K3CAX2|A0A0K3CAX2_RHOTO	2.55	0.43	BY PROTMAP: gi|472582375|gb|EMS20067.1| cytochrome P450 family 51 (Sterol 14-demethylase) [Rhodosporidium toruloides NP11] gi|647400280|emb|CDR45607.1| RHTO0S11e02542g1_1 [Rhodosporidium toruloides] OS=Rhodosporidium torul...		YPD	48 h
A0A0K3CEK0|A0A0K3CEK0_RHOTO	2.18	0.43	BY PROTMAP: gi|472582556|gb|EMS20234.1| zinc-binding oxidoreductase [Rhodosporidium toruloides NP11] gi|647399124|emb|CDR43607.1| RHTO0S08e03422g1_1 [Rhodosporidium toruloides] OS=Rhodosporidium toruloides OX=5286 GN=FGENES...		YPD	48 h
A0A0K3CAT7|A0A0K3CAT7_RHOTO	2.45	0.43	BY PROTMAP: gi|472586028|gb|EMS23570.1| septin AspB [Rhodosporidium toruloides NP11] gi|647395569|emb|CDR37087.1| RHTO0S02e10594g1_1 [Rhodosporidium toruloides] OS=Rhodosporidium toruloides OX=5286 GN=FGENESH: predicted gen...		YPD	48 h
A0A2T0A4S0|A0A2T0A4S0_RHOTO	3.07	0.43	DUF2470 domain-containing protein OS=Rhodosporidium toruloides OX=5286 GN=AAT19DRAFT_15772 PE=4 SV=1		YPD	48 h
A0A2T0A946|A0A2T0A946_RHOTO	2.18	0.43	NAD(P)H:quinone oxidoreductase type IV (Fragment) OS=Rhodosporidium toruloides OX=5286 GN=AAT19DRAFT_14898 PE=3 SV=1		YPD	48 h
A0A2T0A9J0|A0A2T0A9J0_RHOTO	2.05	0.43	P-loop containing nucleoside triphosphate hydrolase protein (Fragment) OS=Rhodosporidium toruloides OX=5286 GN=AAT19DRAFT_15027 PE=4 SV=1		YPD	48 h
A0A2T0AC66|A0A2T0AC66_RHOTO	2.72	0.43	Protein kinase-like domain-containing protein OS=Rhodosporidium toruloides OX=5286 GN=AAT19DRAFT_13642 PE=3 SV=1		YPD	48 h
A0A0K3CEU5|A0A0K3CEU5_RHOTO	9.5	0.43	Signal recognition particle subunit SRP68 OS=Rhodosporidium toruloides OX=5286 GN=FGENESH: predicted gene_6.246 PE=3 SV=1		YPD	48 h
A0A0K3CS68|A0A0K3CS68_RHOTO	2.83	0.43	BY PROTMAP: gi|472584787|gb|EMS22362.1| aldo/keto reductase [Rhodosporidium toruloides NP11] gi|647401078|emb|CDR47047.1| RHTO0S13e05160g1_1 [Rhodosporidium toruloides] OS=Rhodosporidium toruloides OX=5286 GN=FGENESH: predi...		YPD	120 h
A0A0K3CW64|A0A0K3CW64_RHOTO	3.21	0.43	BY PROTMAP: gi|472584788|gb|EMS22363.1| UDP-glucose:glycoprotein glucosyltransferase [Rhodosporidium toruloides NP11] gi|647401077|emb|CDR47046.1| RHTO0S13e05138g1_1 [Rhodosporidium toruloides] OS=Rhodosporidium toruloides ...		YPD	120 h
A0A0K3CLP1|A0A0K3CLP1_RHOTO	2.06	0.43	BY PROTMAP: gi|647394553|emb|CDR35784.1| RHTO0S01e07030g1_1 [Rhodosporidium toruloides] OS=Rhodosporidium toruloides OX=5286 GN=FGENESH: predicted gene_10.53 PE=4 SV=1		YPD	120 h
A0A0K3C686|A0A0K3C686_RHOTO	2.6	0.43	BY PROTMAP: gi|647401808|emb|CDR48163.1| RHTO0S16e02608g1_1 [Rhodosporidium toruloides] OS=Rhodosporidium toruloides OX=5286 GN=FGENESH: predicted gene_2.224 PE=4 SV=1		YNB	120 h
A0A2T0A988|A0A2T0A988_RHOTO	2.49	0.43	Carbon-nitrogen hydrolase OS=Rhodosporidium toruloides OX=5286 GN=AAT19DRAFT_14839 PE=4 SV=1		YNB	48 h
A0A0K3C723|A0A0K3C723_RHOTO	2.05	0.43	Chitin synthase OS=Rhodosporidium toruloides OX=5286 GN=FGENESH: predicted gene_1.126 PE=3 SV=1		YNB	48 h
A0A2T0A5Q0|A0A2T0A5Q0_RHOTO	3.6	0.43	Cytochrome b5-like heme/steroid binding domain-containing protein OS=Rhodosporidium toruloides OX=5286 GN=AAT19DRAFT_16097 PE=3 SV=1		YPD	120 h
A0A0K3CF04|A0A0K3CF04_RHOTO	2.88	0.43	E3 ubiquitin-protein ligase listerin OS=Rhodosporidium toruloides OX=5286 GN=FGENESH: predicted gene_7.520 PE=3 SV=1		YNB	120 h
A0A2T0A3N7|A0A2T0A3N7_RHOTO	4.06	0.43	Family 2 glycosyltransferase OS=Rhodosporidium toruloides OX=5286 GN=AAT19DRAFT_16553 PE=4 SV=1		YNB	48 h
A0A2T0A7A3|A0A2T0A7A3_RHOTO	2.6	0.43	Mini-chromosome maintenance complex-binding protein OS=Rhodosporidium toruloides OX=5286 GN=AAT19DRAFT_15460 PE=4 SV=1		YPD	120 h
A0A0K3CCD4|A0A0K3CCD4_RHOTO	2.33	0.43	Nuclear cap-binding protein subunit 2 OS=Rhodosporidium toruloides OX=5286 GN=FGENESH: predicted gene_3.527 PE=3 SV=1		YNB	48 h
A0A2S9ZZW6|A0A2S9ZZW6_RHOTO	3.28	0.43	Nucleoporin-domain-containing protein OS=Rhodosporidium toruloides OX=5286 GN=AAT19DRAFT_10139 PE=3 SV=1		YNB	48 h
A0A0K3C947|A0A0K3C947_RHOTO	2.88	0.43	Probable acetate kinase OS=Rhodosporidium toruloides OX=5286 GN=FGENESH: predicted gene_3.561 PE=3 SV=1		YPD	120 h
A0A061AKE7|A0A061AKE7_RHOTO	9.5	0.43	RHTO0S01e07228g1_1 OS=Rhodosporidium toruloides OX=5286 GN=AAT19DRAFT_9351 PE=3 SV=1		YNB	48 h
A0A061ALD2|A0A061ALD2_RHOTO	9.5	0.43	RHTO0S01e15170g1_1 OS=Rhodosporidium toruloides OX=5286 GN=AAT19DRAFT_9150 PE=3 SV=1		YNB	48 h
A0A2T0A9N0|A0A2T0A9N0_RHOTO	9.5	0.43	SET domain-containing protein OS=Rhodosporidium toruloides OX=5286 GN=AAT19DRAFT_15078 PE=4 SV=1		YNB	48 h
A0A2T0A0F2|A0A2T0A0F2_RHOTO	9.5	0.43	Transmembrane protein OS=Rhodosporidium toruloides OX=5286 GN=AAT19DRAFT_10311 PE=4 SV=1		YPD	120 h
A0A2T0A070|A0A2T0A070_RHOTO	9.5	0.43	WD40-repeat-containing domain protein OS=Rhodosporidium toruloides OX=5286 GN=AAT19DRAFT_10239 PE=4 SV=1		YPD	120 h
A0A2T0AAR2|A0A2T0AAR2_RHOTO	2.43	0.43	Eukaryotic translation initiation factor 3 subunit E OS=Rhodosporidium toruloides OX=5286 GN=INT6 PE=3 SV=1	translation	YPD	48 h
A0A0K3CP09|A0A0K3CP09_RHOTO	9.5	0.42	Uricase OS=Rhodosporidium toruloides OX=5286 GN=FGENESH: predicted gene_13.118 PE=3 SV=1		YPD	48 h
A0A2T0A131|A0A2T0A131_RHOTO	2.35	0.42	5-methyltetrahydropteroyltriglutamate--homocysteine S-methyltransferase OS=Rhodosporidium toruloides OX=5286 GN=AAT19DRAFT_9825 PE=3 SV=1	AA Biosynthesis	YPD	48 h
A0A2T0A1B0|A0A2T0A1B0_RHOTO	2.96	0.42	ATP phosphoribosyltransferase OS=Rhodosporidium toruloides OX=5286 GN=AAT19DRAFT_9888 PE=3 SV=1	AA Biosynthesis	YPD	48 h
A0A2T0AFC5|A0A2T0AFC5_RHOTO	3.21	0.42	Dihydrolipoyllysine-residue succinyltransferase OS=Rhodosporidium toruloides OX=5286 GN=AAT19DRAFT_12116 PE=3 SV=1	AA Metabolism	YPD	120 h
A0A2S9ZVS8|A0A2S9ZVS8_RHOTO	3.42	0.42	Cyclin-dependent kinase 2 OS=Rhodosporidium toruloides OX=5286 GN=AAT19DRAFT_11854 PE=3 SV=1	Apoptosis/Cell Cycle	YNB	48 h
A0A0K3CEY6|A0A0K3CEY6_RHOTO	3.37	0.42	BY PROTMAP: gi|472581291|gb|EMS19035.1| enoyl-CoA hydratase [Rhodosporidium toruloides NP11] gi|647399910|emb|CDR44891.1| RHTO0S10e02630g1_1 [Rhodosporidium toruloides] OS=Rhodosporidium toruloides OX=5286 GN=FGENESH: predi...	Fatty acid elongation/fatty acid degradation/AA metabolism	YPD	120 h
A0A0K3CNP1|A0A0K3CNP1_RHOTO	2.49	0.42	BY PROTMAP: gi|472586140|gb|EMS23668.1| 20S proteasome subunit alpha 6 [Rhodosporidium toruloides NP11] gi|647397774|emb|CDR41021.1| RHTO0S05e10924g1_1 [Rhodosporidium toruloides] OS=Rhodosporidium toruloides OX=5286 GN=FGE...	Proteasome	YPD	48 h
A0A0K3CHR6|A0A0K3CHR6_RHOTO	2.43	0.42	BY PROTMAP: gi|472585965|gb|EMS23507.1| U3 small nucleolar RNA-associated protein 5 [Rhodosporidium toruloides NP11] gi|647395637|emb|CDR37218.1| RHTO0S02e12156g1_1 [Rhodosporidium toruloides] OS=Rhodosporidium toruloides O...	Ribosome biogenesis	YPD	48 h
A0A2T0AAM6|A0A2T0AAM6_RHOTO	3.73	0.42	Eukaryotic translation initiation factor 3 subunit B OS=Rhodosporidium toruloides OX=5286 GN=PRT1 PE=3 SV=1	translation	YPD	120 h
A0A0K3CDI2|A0A0K3CDI2_RHOTO	2.87	0.42	Eukaryotic translation initiation factor 3 subunit D OS=Rhodosporidium toruloides OX=5286 GN=FGENESH: predicted gene_5.16 PE=3 SV=1	translation	YPD	120 h
A0A2T0A192|A0A2T0A192_RHOTO	4.21	0.42	Alternative oxidase (Fragment) OS=Rhodosporidium toruloides OX=5286 GN=AAT19DRAFT_9885 PE=3 SV=1		YNB	48 h
A0A0K3CJX9|A0A0K3CJX9_RHOTO	3.2	0.42	Arginine--tRNA ligase OS=Rhodosporidium toruloides OX=5286 GN=FGENESH: predicted gene_12.5 PE=3 SV=1		YPD	120 h
A0A0K3CL58|A0A0K3CL58_RHOTO	3.77	0.42	BY PROTMAP: gi|342321280|gb|EGU13214.1| Negative transcriptional regulator family protein [Rhodotorula glutinis ATCC 204091] OS=Rhodosporidium toruloides OX=5286 GN=FGENESH: predicted gene_9.397 PE=4 SV=1		YNB	120 h
A0A0K3C9B8|A0A0K3C9B8_RHOTO	2.38	0.42	BY PROTMAP: gi|342321414|gb|EGU13348.1| Proteophosphoglycan ppg4 [Rhodotorula glutinis ATCC 204091] OS=Rhodosporidium toruloides OX=5286 GN=FGENESH: predicted gene_2.508 PE=4 SV=1		YPD	120 h
A0A0K3CJI3|A0A0K3CJI3_RHOTO	3.73	0.42	BY PROTMAP: gi|472581008|gb|EMS18769.1| iron complex transport system ATP-binding protein [Rhodosporidium toruloides NP11] OS=Rhodosporidium toruloides OX=5286 GN=FGENESH: predicted gene_9.19 PE=4 SV=1		YPD	120 h
A0A0K3CLU9|A0A0K3CLU9_RHOTO	3.97	0.42	BY PROTMAP: gi|472582181|gb|EMS19877.1| elongation factor 1-gamma [Rhodosporidium toruloides NP11] gi|647399716|emb|CDR44662.1| RHTO0S09e07470g1_1 [Rhodosporidium toruloides] OS=Rhodosporidium toruloides OX=5286 GN=FGENESH:...		YPD	120 h
A0A0K3CJZ1|A0A0K3CJZ1_RHOTO	2.36	0.42	BY PROTMAP: gi|342321246|gb|EGU13180.1| Mitochondrial inner membrane protein [Rhodotorula glutinis ATCC 204091] OS=Rhodosporidium toruloides OX=5286 GN=FGENESH: predicted gene_9.465 PE=3 SV=1		YPD	48 h
A0A0K3CPY4|A0A0K3CPY4_RHOTO	3.42	0.42	BY PROTMAP: gi|472581134|gb|EMS18883.1| COPII-coated vesicle membrane protein [Rhodosporidium toruloides NP11] gi|647402779|emb|CDR48979.1| RHTO0S22e00540g1_1 [Rhodosporidium toruloides] OS=Rhodosporidium toruloides OX=5286...		YPD	48 h
A0A0K3CC30|A0A0K3CC30_RHOTO	2.8	0.42	BY PROTMAP: gi|472586806|gb|EMS24325.1| single-strand binding protein [Rhodosporidium toruloides NP11] gi|647398218|emb|CDR41908.1| RHTO0S06e07712g1_1 [Rhodosporidium toruloides] OS=Rhodosporidium toruloides OX=5286 GN=FGEN...		YPD	48 h
A0A0K3C7F9|A0A0K3C7F9_RHOTO	4.37	0.42	BY PROTMAP: gi|472587392|gb|EMS24891.1| DNA topoisomerase 2-associated protein PAT1 [Rhodosporidium toruloides NP11] gi|647401322|emb|CDR47487.1| RHTO0S14e04192g1_1 [Rhodosporidium toruloides] OS=Rhodosporidium toruloides O...		YPD	48 h
A0A0K3C8I5|A0A0K3C8I5_RHOTO	2.06	0.42	BY PROTMAP: gi|472588378|gb|EMS25850.1| proliferation-associated protein 2G4 [Rhodosporidium toruloides NP11] gi|647396168|emb|CDR38191.1| RHTO0S03e05490g1_1 [Rhodosporidium toruloides] OS=Rhodosporidium toruloides OX=5286 ...		YPD	48 h
A0A2T0A478|A0A2T0A478_RHOTO	2.18	0.42	Large tegument protein OS=Rhodosporidium toruloides OX=5286 GN=AAT19DRAFT_16727 PE=4 SV=1		YPD	48 h
A0A0K3CLL9|A0A0K3CLL9_RHOTO	3.32	0.42	Methylenetetrahydrofolate reductase OS=Rhodosporidium toruloides OX=5286 GN=FGENESH: predicted gene_7.352 PE=3 SV=1		YPD	48 h
A0A2T0AJJ3|A0A2T0AJJ3_RHOTO	2.83	0.42	Mitochondrial intermediate peptidase OS=Rhodosporidium toruloides OX=5286 GN=AAT19DRAFT_9259 PE=3 SV=1		YPD	48 h
A0A0K3CCE4|A0A0K3CCE4_RHOTO	3.99	0.42	BY PROTMAP: gi|472585208|gb|EMS22774.1| mitogen-activated protein kinase organizer 1 [Rhodosporidium toruloides NP11] gi|647400025|emb|CDR45111.1| RHTO0S10e05138g1_1 [Rhodosporidium toruloides] OS=Rhodosporidium toruloides ...		YNB	48 h
A0A2T0AE00|A0A2T0AE00_RHOTO	2	0.42	Phenylalanine--tRNA ligase OS=Rhodosporidium toruloides OX=5286 GN=AAT19DRAFT_13249 PE=3 SV=1		YPD	48 h
A0A0K3CDW2|A0A0K3CDW2_RHOTO	9.5	0.42	RNA helicase OS=Rhodosporidium toruloides OX=5286 GN=FGENESH: predicted gene_2.381 PE=3 SV=1		YPD	48 h
A0A2T0A692|A0A2T0A692_RHOTO	9.5	0.42	Sidoreflexin OS=Rhodosporidium toruloides OX=5286 GN=AAT19DRAFT_16278 PE=3 SV=1		YPD	48 h
A0A0K3C7W8|A0A0K3C7W8_RHOTO	2.15	0.42	BY PROTMAP: gi|647400293|emb|CDR45635.1| RHTO0S11e02828g1_1 [Rhodosporidium toruloides] OS=Rhodosporidium toruloides OX=5286 GN=FGENESH: predicted gene_3.101 PE=4 SV=1		YPD	120 h
A0A2T0AEE9|A0A2T0AEE9_RHOTO	2.83	0.42	Delta-aminolevulinic acid dehydratase OS=Rhodosporidium toruloides OX=5286 GN=AAT19DRAFT_13394 PE=3 SV=1		YPD	120 h
A0A0K3CHR0|A0A0K3CHR0_RHOTO	2.15	0.42	Emp24/gp25L/p24 family/GOLD-domain containing protein OS=Rhodosporidium toruloides OX=5286 GN=FGENESH: predicted gene_9.406 PE=3 SV=1		YNB	48 h
A0A2T0AHE8|A0A2T0AHE8_RHOTO	3.94	0.42	Endoplasmic reticulum Ca-transporting P-type ATPase OS=Rhodosporidium toruloides OX=5286 GN=AAT19DRAFT_8483 PE=3 SV=1		YNB	48 h
A0A2T0AGC7|A0A2T0AGC7_RHOTO	2.91	0.42	Glucosamine 6-phosphate N-acetyltransferase OS=Rhodosporidium toruloides OX=5286 GN=AAT19DRAFT_12475 PE=3 SV=1		YPD	120 h
A0A0K3CLG9|A0A0K3CLG9_RHOTO	2.97	0.42	Glutathione S-transferase C-terminal-like protein OS=Rhodosporidium toruloides OX=5286 GN=FGENESH: predicted gene_7.307 PE=4 SV=1		YPD	120 h
A0A0K3CK63|A0A0K3CK63_RHOTO	2.71	0.42	Golgi apparatus membrane protein TVP38 OS=Rhodosporidium toruloides OX=5286 GN=FGENESH: predicted gene_9.284 PE=3 SV=1		YNB	120 h
A0A0K3CJP0|A0A0K3CJP0_RHOTO	3.63	0.42	Inositol-1-monophosphatase OS=Rhodosporidium toruloides OX=5286 GN=FGENESH: predicted gene_9.79 PE=3 SV=1		YNB	48 h
A0A0K3CIT1|A0A0K3CIT1_RHOTO	3.17	0.42	NADH dehydrogenase [ubiquinone] 1 alpha subcomplex subunit 13 OS=Rhodosporidium toruloides OX=5286 GN=FGENESH: predicted gene_8.268 PE=3 SV=1		YNB	48 h
A0A2T0AIC6|A0A2T0AIC6_RHOTO	5.09	0.42	NADH dehydrogenase [ubiquinone] 1 beta subcomplex subunit 11 mitochondrial OS=Rhodosporidium toruloides OX=5286 GN=AAT19DRAFT_8817 PE=3 SV=1		YNB	120 h
A0A2T0ADT9|A0A2T0ADT9_RHOTO	4.08	0.42	Peptidase_M14 domain-containing protein OS=Rhodosporidium toruloides OX=5286 GN=AAT19DRAFT_13197 PE=3 SV=1		YNB	48 h
A0A0K3CHS6|A0A0K3CHS6_RHOTO	9.5	0.42	Rhomboid-like protein OS=Rhodosporidium toruloides OX=5286 GN=FGENESH: predicted gene_8.214 PE=3 SV=1		YPD	120 h
A0A0K3CB78|A0A0K3CB78_RHOTO	9.5	0.42	RNB domain-containing protein OS=Rhodosporidium toruloides OX=5286 GN=FGENESH: predicted gene_3.87 PE=4 SV=1		YPD	120 h
A0A2T0AGT3|A0A2T0AGT3_RHOTO	3.79	0.41	Histidine phosphatase superfamily OS=Rhodosporidium toruloides OX=5286 GN=AAT19DRAFT_12637 PE=4 SV=1		YNB	48 h
A0A2T0A5X9|A0A2T0A5X9_RHOTO	3.36	0.41	Aromatic amino acid beta-eliminating lyase/threonine aldolase OS=Rhodosporidium toruloides OX=5286 GN=AAT19DRAFT_16182 PE=3 SV=1	AA Biosynthesis	YPD	48 h
A0A0K3CLR7|A0A0K3CLR7_RHOTO	2.31	0.41	Phospho-2-dehydro-3-deoxyheptonate aldolase OS=Rhodosporidium toruloides OX=5286 GN=FGENESH: predicted gene_7.397 PE=3 SV=1	AA Biosynthesis	YPD	48 h
A0A2T0A5L5|A0A2T0A5L5_RHOTO	4.22	0.41	DNA replication licensing factor MCM6 OS=Rhodosporidium toruloides OX=5286 GN=AAT19DRAFT_16051 PE=3 SV=1	Cell cylce	YNB	48 h
A0A2T0A198|A0A2T0A198_RHOTO	2.8	0.41	Arf-GAP domain-containing protein OS=Rhodosporidium toruloides OX=5286 GN=AAT19DRAFT_9902 PE=4 SV=1	Endocytosis	YPD	48 h
A0A0K3CCG0|A0A0K3CCG0_RHOTO	9.5	0.41	Related to PEX6-peroxisomal assembly protein OS=Rhodosporidium toruloides OX=5286 GN=FGENESH: predicted gene_3.557 PE=4 SV=1	peroxisome	YPD	120 h
A0A061BLG3|A0A061BLG3_RHOTO	3.23	0.41	40S ribosomal protein S13 variant OS=Rhodosporidium toruloides OX=5286 GN=AAT19DRAFT_11141 PE=3 SV=1	ribosome	YPD	120 h
A0A0K3CQR8|A0A0K3CQR8_RHOTO	2.34	0.41	BY PROTMAP: gi|472581130|gb|EMS18879.1| 40S ribosomal protein s16 [Rhodosporidium toruloides NP11] gi|647402775|emb|CDR48975.1| RHTO0S22e00452g1_1 [Rhodosporidium toruloides] OS=Rhodosporidium toruloides OX=5286 GN=FGENESH:...	ribosome	YPD	48 h
A0A2T0A7N7|A0A2T0A7N7_RHOTO	9.5	0.41	Ribosomal protein S11 OS=Rhodosporidium toruloides OX=5286 GN=AAT19DRAFT_15503 PE=3 SV=1	ribosome	YPD	120 h
A0A0K3CCG8|A0A0K3CCG8_RHOTO	2.06	0.41	2-(3-amino-3-carboxypropyl)histidine synthase subunit 2 OS=Rhodosporidium toruloides OX=5286 GN=FGENESH: predicted gene_3.567 PE=3 SV=1		YPD	120 h
A0A0K3C9J1|A0A0K3C9J1_RHOTO	2.82	0.41	BY PROTMAP: gi|342319788|gb|EGU11734.1| putative Metallo-beta-lactamase domain protein [Rhodotorula glutinis ATCC 204091] OS=Rhodosporidium toruloides OX=5286 GN=FGENESH: predicted gene_4.51 PE=4 SV=1		YPD	120 h
A0A0K3CDU3|A0A0K3CDU3_RHOTO	3.42	0.41	BY PROTMAP: gi|342321013|gb|EGU12951.1| Proteophosphoglycan 5 [Rhodotorula glutinis ATCC 204091] OS=Rhodosporidium toruloides OX=5286 GN=FGENESH: predicted gene_5.494 PE=4 SV=1		YNB	48 h
A0A0K3CVC2|A0A0K3CVC2_RHOTO	2.96	0.41	BY PROTMAP: gi|472584917|gb|EMS22492.1| quinone oxidoreductase [Rhodosporidium toruloides NP11] gi|647400947|emb|CDR46817.1| RHTO0S13e02190g1_1 [Rhodosporidium toruloides] OS=Rhodosporidium toruloides OX=5286 GN=FGENESH: pr...		YPD	120 h
A0A0K3C8B6|A0A0K3C8B6_RHOTO	4.67	0.41	BY PROTMAP: gi|472585002|gb|EMS22577.1| sterol 24-C-methyltransferase [Rhodosporidium toruloides NP11] gi|647400861|emb|CDR46685.1| RHTO0S13e00188g1_1 [Rhodosporidium toruloides] OS=Rhodosporidium toruloides OX=5286 GN=FGEN...		YNB	48 h
A0A0K3CFS8|A0A0K3CFS8_RHOTO	2.8	0.41	BY PROTMAP: gi|472585162|gb|EMS22728.1| microfibrillar-associated protein 1 [Rhodosporidium toruloides NP11] gi|647400072|emb|CDR45177.1| RHTO0S10e06150g1_1 [Rhodosporidium toruloides] OS=Rhodosporidium toruloides OX=5286 G...		YPD	120 h
A0A2T0A6I4|A0A2T0A6I4_RHOTO	3.31	0.41	6-phosphofructo-2-kinase-domain containing protein OS=Rhodosporidium toruloides OX=5286 GN=AAT19DRAFT_15195 PE=4 SV=1		YPD	48 h
A0A0K3CMT1|A0A0K3CMT1_RHOTO	2.21	0.41	Biotin synthase OS=Rhodosporidium toruloides OX=5286 GN=FGENESH: predicted gene_8.192 PE=3 SV=1		YPD	48 h
A0A0K3CH27|A0A0K3CH27_RHOTO	2.23	0.41	BY PROTMAP: gi|472587656|gb|EMS25152.1| VpsA protein [Rhodosporidium toruloides NP11] gi|647398712|emb|CDR42886.1| RHTO0S07e05116g1_1 [Rhodosporidium toruloides] OS=Rhodosporidium toruloides OX=5286 GN=FGENESH: predicted ge...		YPD	48 h
A0A0K3CLG1|A0A0K3CLG1_RHOTO	2.56	0.41	Fructose-bisphosphatase OS=Rhodosporidium toruloides OX=5286 GN=FGENESH: predicted gene_7.297 PE=3 SV=1		YPD	48 h
A0A2T0AEM4|A0A2T0AEM4_RHOTO	2.67	0.41	Nucleosome assembly protein 1-like 1 OS=Rhodosporidium toruloides OX=5286 GN=AAT19DRAFT_13488 PE=3 SV=1		YPD	48 h
A0A0K3C9F3|A0A0K3C9F3_RHOTO	2.5	0.41	Orotidine 5'-phosphate decarboxylase OS=Rhodosporidium toruloides OX=5286 GN=FGENESH: predicted gene_2.190 PE=3 SV=1		YPD	48 h
A0A0K3CNT1|A0A0K3CNT1_RHOTO	3.66	0.41	Pantoate--beta-alanine ligase OS=Rhodosporidium toruloides OX=5286 GN=FGENESH: predicted gene_13.33 PE=3 SV=1		YPD	48 h
A0A0K3CPF2|A0A0K3CPF2_RHOTO	2.69	0.41	Poly(A) polymerase OS=Rhodosporidium toruloides OX=5286 GN=FGENESH: predicted gene_9.278 PE=3 SV=1		YPD	48 h
A0A2S9ZW92|A0A2S9ZW92_RHOTO	2.27	0.41	Proteophosphoglycan ppg4 OS=Rhodosporidium toruloides OX=5286 GN=AAT19DRAFT_11672 PE=3 SV=1		YPD	48 h
A0A2T0A9F5|A0A2T0A9F5_RHOTO	3.14	0.41	Proteophosphoglycan ppg4 OS=Rhodosporidium toruloides OX=5286 GN=AAT19DRAFT_14952 PE=4 SV=1		YPD	48 h
A0A0K3CCD0|A0A0K3CCD0_RHOTO	3.6	0.41	BY PROTMAP: gi|472588366|gb|EMS25838.1| ABC transporter [Rhodosporidium toruloides NP11] gi|647396157|emb|CDR38180.1| RHTO0S03e05226g1_1 [Rhodosporidium toruloides] OS=Rhodosporidium toruloides OX=5286 GN=FGENESH: predicted...		YNB	48 h
A0A0K3CNF5|A0A0K3CNF5_RHOTO	3.56	0.41	Calcium-activated chloride channel-domain containing protein OS=Rhodosporidium toruloides OX=5286 GN=FGENESH: predicted gene_16.51 PE=4 SV=1		YNB	48 h
A0A2T0AC42|A0A2T0AC42_RHOTO	3.66	0.41	Cas1_AcylT domain-containing protein OS=Rhodosporidium toruloides OX=5286 GN=AAT19DRAFT_13622 PE=3 SV=1		YNB	48 h
A0A2T0A2I0|A0A2T0A2I0_RHOTO	3.55	0.41	DEAD/DEAH box helicase domain protein OS=Rhodosporidium toruloides OX=5286 GN=AAT19DRAFT_9539 PE=4 SV=1		YNB	48 h
A0A2T0ADU3|A0A2T0ADU3_RHOTO	2.73	0.41	DUF1279 domain-containing protein OS=Rhodosporidium toruloides OX=5286 GN=AAT19DRAFT_13208 PE=4 SV=1		YPD	120 h
A0A2T0A7M4|A0A2T0A7M4_RHOTO	5.38	0.41	Ferredoxin OS=Rhodosporidium toruloides OX=5286 GN=AAT19DRAFT_15585 PE=4 SV=1		YNB	48 h
A0A2T0AI44|A0A2T0AI44_RHOTO	3.77	0.41	Flavodoxin-like domain-containing protein OS=Rhodosporidium toruloides OX=5286 GN=AAT19DRAFT_8744 PE=3 SV=1		YPD	120 h
A0A0K3C8B8|A0A0K3C8B8_RHOTO	3.05	0.41	Mannosyltransferase OS=Rhodosporidium toruloides OX=5286 GN=FGENESH: predicted gene_1.601 PE=3 SV=1		YNB	48 h
A0A2T0ACP7|A0A2T0ACP7_RHOTO	6	0.41	Mechanosensitive ion channel protein OS=Rhodosporidium toruloides OX=5286 GN=AAT19DRAFT_12805 PE=3 SV=1		YNB	48 h
A0A2T0AD14|A0A2T0AD14_RHOTO	3.86	0.41	Phenol 2-monooxygenase OS=Rhodosporidium toruloides OX=5286 GN=AAT19DRAFT_12923 PE=3 SV=1		YNB	48 h
A0A2S9ZZV6|A0A2S9ZZV6_RHOTO	3.43	0.41	Phosphatidate cytidylyltransferase OS=Rhodosporidium toruloides OX=5286 GN=AAT19DRAFT_10156 PE=4 SV=1		YNB	48 h
A0A2S9ZWN1|A0A2S9ZWN1_RHOTO	2.35	0.41	Phytochrome OS=Rhodosporidium toruloides OX=5286 GN=AAT19DRAFT_11393 PE=4 SV=1		YNB	48 h
A0A2T0A387|A0A2T0A387_RHOTO	3.82	0.41	Protein-serine/threonine kinase OS=Rhodosporidium toruloides OX=5286 GN=AAT19DRAFT_16402 PE=3 SV=1		YNB	48 h
A0A2S9ZWB2|A0A2S9ZWB2_RHOTO	3.29	0.41	Putative RTA1 domain protein OS=Rhodosporidium toruloides OX=5286 GN=AAT19DRAFT_11691 PE=4 SV=1		YNB	48 h
A0A2T0AC69|A0A2T0AC69_RHOTO	9.5	0.41	Quinone oxidoreductase OS=Rhodosporidium toruloides OX=5286 GN=AAT19DRAFT_13657 PE=4 SV=1		YPD	120 h
A0A0K3CDW2|A0A0K3CDW2_RHOTO	9.5	0.41	RNA helicase OS=Rhodosporidium toruloides OX=5286 GN=FGENESH: predicted gene_2.381 PE=3 SV=1		YPD	120 h
A0A061BFT5|A0A061BFT5_RHOTO	9.5	0.41	Serine/threonine-protein phosphatase OS=Rhodosporidium toruloides OX=5286 GN=AAT19DRAFT_11453 PE=3 SV=1		YPD	120 h
A0A2T0ADF0|A0A2T0ADF0_RHOTO	9.5	0.41	Transmembrane protein OS=Rhodosporidium toruloides OX=5286 GN=AAT19DRAFT_13057 PE=4 SV=1		YNB	48 h
A0A2T0AJC4|A0A2T0AJC4_RHOTO	9.5	0.41	Zn(2)-C6 fungal-type domain-containing protein OS=Rhodosporidium toruloides OX=5286 GN=AAT19DRAFT_9164 PE=4 SV=1		YPD	120 h
A0A2T0AET5|A0A2T0AET5_RHOTO	3.04	0.4	ATP-dependent DNA helicase II subunit 1 OS=Rhodosporidium toruloides OX=5286 GN=AAT19DRAFT_11920 PE=3 SV=1	AA Biosynthesis	YNB	48 h
A0A0K3C8D1|A0A0K3C8D1_RHOTO	2.45	0.4	Acetohydroxy-acid reductoisomerase OS=Rhodosporidium toruloides OX=5286 GN=FGENESH: predicted gene_1.723 PE=3 SV=1	AA Biosynthesis	YPD	48 h
A0A191UMV5|A0A191UMV5_RHOTO	2.24	0.4	Delta-9 fatty acid desaturase OS=Rhodosporidium toruloides OX=5286 GN=SCD PE=3 SV=1	Biosynthesis of unsaturated fatty acids	YPD	48 h
A0A0K3C777|A0A0K3C777_RHOTO	3.48	0.4	BY PROTMAP: gi|472587297|gb|EMS24796.1| lipid binding protein [Rhodosporidium toruloides NP11] gi|647401224|emb|CDR47309.1| RHTO0S14e02036g1_1 [Rhodosporidium toruloides] OS=Rhodosporidium toruloides OX=5286 GN=FGENESH: pre...	Endocytosis	YNB	48 h
A0A061BBH9|A0A061BBH9_RHOTO	3.74	0.4	BY PROTMAP: gi|472585128|gb|EMS22694.1| Ras-related protein Rab-8A [Rhodosporidium toruloides NP11] gi|647400109|emb|CDR45233.1| RHTO0S10e06964g1_1 [Rhodosporidium toruloides] OS=Rhodosporidium toruloides OX=5286 GN=FGENESH...	Endocytosis/Autophagy	YNB	48 h
A0A0K3CIN2|A0A0K3CIN2_RHOTO	3.18	0.4	BY PROTMAP: gi|647395945|emb|CDR37871.1| RHTO0S03e00496g1_1 [Rhodosporidium toruloides] OS=Rhodosporidium toruloides OX=5286 GN=FGENESH: predicted gene_8.51 PE=4 SV=1	fatty acid degradation/Peroxisome/fatty acid biosynthesis	YPD	120 h
A0A0K3CAS4|A0A0K3CAS4_RHOTO	4.92	0.4	Dynein heavy chain cytoplasmic OS=Rhodosporidium toruloides OX=5286 GN=FGENESH: predicted gene_1.107 PE=4 SV=1	Phagosome	YNB	48 h
A0A0K3CHI5|A0A0K3CHI5_RHOTO	3.52	0.4	ATP-dependent 26S proteasome regulatory subunit OS=Rhodosporidium toruloides OX=5286 GN=FGENESH: predicted gene_7.338 PE=3 SV=1	Proteasome	YPD	48 h
A0A061BLG3|A0A061BLG3_RHOTO	2.36	0.4	40S ribosomal protein S13 variant OS=Rhodosporidium toruloides OX=5286 GN=AAT19DRAFT_11141 PE=3 SV=1	ribosome	YPD	48 h
A0A061B3S8|A0A061B3S8_RHOTO	2.31	0.4	Eukaryotic translation initiation factor 6 OS=Rhodosporidium toruloides OX=5286 GN=FGENESH: predicted gene_11.336 PE=3 SV=1	Ribosome biogenesis/translation	YPD	48 h
A0A0K3CT51|A0A0K3CT51_RHOTO	9.5	0.4	U3 small nucleolar RNA-associated protein 10 OS=Rhodosporidium toruloides OX=5286 GN=FGENESH: predicted gene_13.77 PE=3 SV=1	Ribosome biogenesis	YPD	120 h
A0A2T0A8T3|A0A2T0A8T3_RHOTO	9.5	0.4	Utp12 domain-containing protein OS=Rhodosporidium toruloides OX=5286 GN=AAT19DRAFT_14766 PE=4 SV=1	Ribosome biogenesis	YNB	48 h
A0A0K3CRR7|A0A0K3CRR7_RHOTO	2.9	0.4	Eukaryotic translation initiation factor 3 subunit F OS=Rhodosporidium toruloides OX=5286 GN=FGENESH: predicted gene_17.121 PE=3 SV=1	translation	YPD	120 h
A0A2T0A0P7|A0A2T0A0P7_RHOTO	2.97	0.4	1-acyl-sn-glycerol-3-phosphate acyltransferase OS=Rhodosporidium toruloides OX=5286 GN=AAT19DRAFT_10427 PE=3 SV=1		YPD	120 h
A0A2T0AJP9|A0A2T0AJP9_RHOTO	2.83	0.4	Actin-like ATPase domain-containing protein OS=Rhodosporidium toruloides OX=5286 GN=AAT19DRAFT_9238 PE=3 SV=1		YPD	120 h
A0A2T0A2C6|A0A2T0A2C6_RHOTO	3.34	0.4	Antiviral helicase OS=Rhodosporidium toruloides OX=5286 GN=AAT19DRAFT_9506 PE=3 SV=1		YNB	48 h
A0A2T0A8Q8|A0A2T0A8Q8_RHOTO	3.98	0.4	Armadillo-type fold OS=Rhodosporidium toruloides OX=5286 GN=AAT19DRAFT_14736 PE=4 SV=1		YNB	48 h
A0A0K3CCE6|A0A0K3CCE6_RHOTO	3.37	0.4	BY PROTMAP: gi|342320673|gb|EGU12612.1| Sperm nuclear basic protein PL-I isoform PLIb [Rhodotorula glutinis ATCC 204091] OS=Rhodosporidium toruloides OX=5286 GN=FGENESH: predicted gene_1.677 PE=3 SV=1		YPD	120 h
A0A0K3CDE1|A0A0K3CDE1_RHOTO	2.84	0.4	BY PROTMAP: gi|472585803|gb|EMS23345.1| inosine/uridine-preferring nucleoside hydrolase [Rhodosporidium toruloides NP11] gi|647395803|emb|CDR37513.1| RHTO0S02e15830g1_1 [Rhodosporidium toruloides] OS=Rhodosporidium toruloid...		YPD	120 h
A0A0K3CR90|A0A0K3CR90_RHOTO	3.29	0.4	ATP-dependent RNA helicase dhh1 OS=Rhodosporidium toruloides OX=5286 GN=FGENESH: predicted gene_18.30 PE=3 SV=1		YPD	48 h
A0A0K3CGC8|A0A0K3CGC8_RHOTO	3.23	0.4	BY PROTMAP: gi|342319712|gb|EGU11659.1| Glycine cleavage T-protein [Rhodotorula glutinis ATCC 204091] OS=Rhodosporidium toruloides OX=5286 GN=FGENESH: predicted gene_6.363 PE=3 SV=1		YPD	48 h
A0A2T0ABW0|A0A2T0ABW0_RHOTO	2.83	0.4	Glycoside hydrolase superfamily OS=Rhodosporidium toruloides OX=5286 GN=AAT19DRAFT_13553 PE=3 SV=1		YPD	48 h
A0A0K3CJ25|A0A0K3CJ25_RHOTO	5.43	0.4	Peptidylprolyl isomerase OS=Rhodosporidium toruloides OX=5286 GN=FGENESH: predicted gene_8.368 PE=4 SV=1		YPD	48 h
A0A0K3CBY4|A0A0K3CBY4_RHOTO	2.14	0.4	BY PROTMAP: gi|647398085|emb|CDR41712.1| RHTO0S06e04676g1_1 [Rhodosporidium toruloides] OS=Rhodosporidium toruloides OX=5286 GN=FGENESH: predicted gene_3.367 PE=4 SV=1		YPD	120 h
A0A2S9ZYW2|A0A2S9ZYW2_RHOTO	3.44	0.4	Caleosin related protein-domain containing protein OS=Rhodosporidium toruloides OX=5286 GN=AAT19DRAFT_10489 PE=4 SV=1		YNB	48 h
A0A0K3CGT7|A0A0K3CGT7_RHOTO	3.25	0.4	CDP-diacylglycerol--inositol 3-phosphatidyltransferase OS=Rhodosporidium toruloides OX=5286 GN=FGENESH: predicted gene_7.23 PE=3 SV=1		YPD	120 h
A0A0K3CGC2|A0A0K3CGC2_RHOTO	2.74	0.4	Coatomer subunit zeta OS=Rhodosporidium toruloides OX=5286 GN=FGENESH: predicted gene_6.405 PE=3 SV=1		YPD	120 h
A0A061B476|A0A061B476_RHOTO	2.54	0.4	Lactoylglutathione lyase OS=Rhodosporidium toruloides OX=5286 GN=FGENESH: predicted gene_3.452 PE=3 SV=1		YNB	120 h
A0A2T0A4U0|A0A2T0A4U0_RHOTO	2.89	0.4	MARVEL domain-containing protein OS=Rhodosporidium toruloides OX=5286 GN=AAT19DRAFT_15778 PE=4 SV=1		YNB	120 h
A0A2T0A4T1|A0A2T0A4T1_RHOTO	6.28	0.4	Nuclear pore complex protein Nup188 OS=Rhodosporidium toruloides OX=5286 GN=AAT19DRAFT_15777 PE=4 SV=1		YNB	48 h
A0A2S9ZWN1|A0A2S9ZWN1_RHOTO	2.58	0.4	Phytochrome OS=Rhodosporidium toruloides OX=5286 GN=AAT19DRAFT_11393 PE=4 SV=1		YNB	120 h
A0A2T0A5H2|A0A2T0A5H2_RHOTO	2.52	0.4	Pirin domain-containing protein OS=Rhodosporidium toruloides OX=5286 GN=AAT19DRAFT_16022 PE=3 SV=1		YNB	48 h
A0A2S9ZYX2|A0A2S9ZYX2_RHOTO	3.86	0.4	Protein disulfide-isomerase OS=Rhodosporidium toruloides OX=5286 GN=AAT19DRAFT_10499 PE=3 SV=1		YPD	120 h
A0A0K3CP54|A0A0K3CP54_RHOTO	2.86	0.4	Proteophosphoglycan ppg4 OS=Rhodosporidium toruloides OX=5286 GN=FGENESH: predicted gene_17.113 PE=4 SV=1		YPD	120 h
A0A2T0A611|A0A2T0A611_RHOTO	9.5	0.4	Ubiquinone biosynthesis monooxygenase COQ6 mitochondrial OS=Rhodosporidium toruloides OX=5286 GN=COQ6 PE=3 SV=1		YPD	120 h
A0A2T0A5G1|A0A2T0A5G1_RHOTO	9.5	0.4	VASt domain-containing protein OS=Rhodosporidium toruloides OX=5286 GN=AAT19DRAFT_15919 PE=3 SV=1		YNB	48 h
A0A2T0AJR7|A0A2T0AJR7_RHOTO	9.5	0.4	Zf-UBP-domain-containing protein OS=Rhodosporidium toruloides OX=5286 GN=AAT19DRAFT_9248 PE=4 SV=1		YPD	120 h
A0A2T0A927|A0A2T0A927_RHOTO	2.72	0.39	Acetylornithine transaminase OS=Rhodosporidium toruloides OX=5286 GN=AAT19DRAFT_14878 PE=3 SV=1	Arginine Biosynthesis	YPD	48 h
A0A2T0A4S3|A0A2T0A4S3_RHOTO	4.05	0.39	Actin family OS=Rhodosporidium toruloides OX=5286 GN=AAT19DRAFT_15764 PE=3 SV=1	Autophagy/Endocytosis	YNB	48 h
A0A2T0A0D0|A0A2T0A0D0_RHOTO	2.95	0.39	HIG1 domain-containing protein OS=Rhodosporidium toruloides OX=5286 GN=AAT19DRAFT_10312 PE=4 SV=1	cell proliferation	YNB	120 h
A0A2T0A546|A0A2T0A546_RHOTO	3.72	0.39	Carboxypeptidase OS=Rhodosporidium toruloides OX=5286 GN=AAT19DRAFT_15894 PE=3 SV=1	Lysosome	YPD	120 h
A0A2T0AI64|A0A2T0AI64_RHOTO	9.5	0.39	Ribosomal protein S27a-domain containing protein OS=Rhodosporidium toruloides OX=5286 GN=AAT19DRAFT_8752 PE=4 SV=1	ribosome	YPD	120 h
A0A2S9ZZQ8|A0A2S9ZZQ8_RHOTO	9.5	0.39	Ribosomal protein S6 (Fragment) OS=Rhodosporidium toruloides OX=5286 GN=AAT19DRAFT_10098 PE=3 SV=1	ribosome	YNB	48 h
A0A0K3CT51|A0A0K3CT51_RHOTO	9.5	0.39	U3 small nucleolar RNA-associated protein 10 OS=Rhodosporidium toruloides OX=5286 GN=FGENESH: predicted gene_13.77 PE=3 SV=1	Ribosome biogenesis	YPD	48 h
A0A2T0AAU3|A0A2T0AAU3_RHOTO	3.76	0.39	Non-specific serine/threonine protein kinase OS=Rhodosporidium toruloides OX=5286 GN=AAT19DRAFT_14153 PE=4 SV=1	Ribosome biogenesis	YPD	120 h
A0A2T0AJH5|A0A2T0AJH5_RHOTO	9.5	0.39	V-type proton ATPase subunit C OS=Rhodosporidium toruloides OX=5286 GN=AAT19DRAFT_9210 PE=3 SV=1	TOR/Phagosome	YPD	48 h
A0A0K3CA24|A0A0K3CA24_RHOTO	3.19	0.39	ABC1 family-domain containing protein OS=Rhodosporidium toruloides OX=5286 GN=FGENESH: predicted gene_5.10 PE=4 SV=1		YNB	48 h
A0A0K3CQF1|A0A0K3CQF1_RHOTO	3.54	0.39	Acetyltransferase OS=Rhodosporidium toruloides OX=5286 GN=FGENESH: predicted gene_10.114 PE=4 SV=1		YPD	120 h
A0A2T0ACR2|A0A2T0ACR2_RHOTO	2.81	0.39	Armadillo-type fold OS=Rhodosporidium toruloides OX=5286 GN=AAT19DRAFT_12812 PE=4 SV=1		YPD	120 h
A0A2T0A0H7|A0A2T0A0H7_RHOTO	3.88	0.39	Assimilatory sulfite reductase OS=Rhodosporidium toruloides OX=5286 GN=AAT19DRAFT_10374 PE=4 SV=1		YPD	120 h
A0A0K3CDY4|A0A0K3CDY4_RHOTO	3.66	0.39	BY PROTMAP: gi|342320506|gb|EGU12446.1| Proteophosphoglycan 5 [Rhodotorula glutinis ATCC 204091] OS=Rhodosporidium toruloides OX=5286 GN=FGENESH: predicted gene_7.190 PE=4 SV=1		YNB	48 h
A0A0K3CCM7|A0A0K3CCM7_RHOTO	2.38	0.39	BY PROTMAP: gi|472581659|gb|EMS19382.1| oligosaccharyltransferase complex subunit gamma [Rhodosporidium toruloides NP11] gi|647398378|emb|CDR42237.1| RHTO0S06e11320g1_1 [Rhodosporidium toruloides] OS=Rhodosporidium toruloid...		YNB	48 h
A0A0K3CL56|A0A0K3CL56_RHOTO	3.54	0.39	BY PROTMAP: gi|472582187|gb|EMS19883.1| vacuolar ABC heavy metal transporter Hmt1 [Rhodosporidium toruloides NP11] gi|647399710|emb|CDR44648.1| RHTO0S09e07338g1_1 [Rhodosporidium toruloides] OS=Rhodosporidium toruloides OX=...		YNB	48 h
A0A0K3CM45|A0A0K3CM45_RHOTO	3.91	0.39	BY PROTMAP: gi|472585270|gb|EMS22824.1| pirin [Rhodosporidium toruloides NP11] gi|647399618|emb|CDR44516.1| RHTO0S09e05358g1_1 [Rhodosporidium toruloides] OS=Rhodosporidium toruloides OX=5286 GN=FGENESH: predicted gene_11.1...		YNB	48 h
A0A0K3C8N7|A0A0K3C8N7_RHOTO	3.68	0.39	BY PROTMAP: gi|472586906|gb|EMS24405.1| survival factor 1 [Rhodosporidium toruloides NP11] gi|647394915|emb|CDR36150.1| RHTO0S01e15368g1_1 [Rhodosporidium toruloides] OS=Rhodosporidium toruloides OX=5286 GN=FGENESH: predict...		YPD	120 h
A0A2T0AFQ4|A0A2T0AFQ4_RHOTO	3.68	0.39	Acyl_transf_3 domain-containing protein OS=Rhodosporidium toruloides OX=5286 GN=AAT19DRAFT_12245 PE=4 SV=1		YPD	48 h
A0A0K3CS06|A0A0K3CS06_RHOTO	2.5	0.39	BY PROTMAP: gi|472584903|gb|EMS22478.1| tRNA binding protein [Rhodosporidium toruloides NP11] gi|647400962|emb|CDR46849.1| RHTO0S13e02520g1_1 [Rhodosporidium toruloides] OS=Rhodosporidium toruloides OX=5286 GN=FGENESH: pred...		YPD	48 h
A0A0K3CT76|A0A0K3CT76_RHOTO	2.33	0.39	BY PROTMAP: gi|647401991|emb|CDR48298.1| RHTO0S17e00672g1_1 [Rhodosporidium toruloides] OS=Rhodosporidium toruloides OX=5286 GN=FGENESH: predicted gene_13.122 PE=3 SV=1		YPD	48 h
A0A2T0AIT3|A0A2T0AIT3_RHOTO	2.59	0.39	Deleted entry OS=Rhodosporidium toruloides OX=5286 GN=AAT19DRAFT_8984 PE=4 SV=1		YPD	48 h
A0A2S9ZZ21|A0A2S9ZZ21_RHOTO	2.43	0.39	Endoplasmic reticulum transmembrane protein OS=Rhodosporidium toruloides OX=5286 GN=AAT19DRAFT_10542 PE=3 SV=1		YPD	48 h
A0A0K3CQU0|A0A0K3CQU0_RHOTO	2.42	0.39	GDP-mannose 4 6-dehydratase OS=Rhodosporidium toruloides OX=5286 GN=FGENESH: predicted gene_17.72 PE=3 SV=1		YPD	48 h
A0A2T0ADD4|A0A2T0ADD4_RHOTO	3.23	0.39	Hydroxyacylglutathione hydrolase OS=Rhodosporidium toruloides OX=5286 GN=AAT19DRAFT_13041 PE=3 SV=1		YPD	48 h
A0A2T0AAG0|A0A2T0AAG0_RHOTO	3.87	0.39	Isocitrate lyase OS=Rhodosporidium toruloides OX=5286 GN=AAT19DRAFT_14022 PE=3 SV=1		YPD	48 h
A0A061AKI4|A0A061AKI4_RHOTO	2.81	0.39	Profilin OS=Rhodosporidium toruloides OX=5286 GN=FGENESH: predicted gene_10.13 PE=3 SV=1		YPD	48 h
A0A2T0A8B6|A0A2T0A8B6_RHOTO	2.54	0.39	Protein YOP1 OS=Rhodosporidium toruloides OX=5286 GN=AAT19DRAFT_14603 PE=3 SV=1		YPD	48 h
A0A061B724|A0A061B724_RHOTO	9.5	0.39	RHTO0S07e03070g1_1 OS=Rhodosporidium toruloides OX=5286 GN=FGENESH: predicted gene_7.72 PE=4 SV=1		YPD	48 h
A0A0K3CK17|A0A0K3CK17_RHOTO	9.5	0.39	Sacchrp_dh_NADP domain-containing protein OS=Rhodosporidium toruloides OX=5286 GN=FGENESH: predicted gene_9.234 PE=4 SV=1		YPD	48 h
A0A2T0A7J8|A0A2T0A7J8_RHOTO	2.42	0.39	Exosome complex component RRP45 (Fragment) OS=Rhodosporidium toruloides OX=5286 GN=AAT19DRAFT_15561 PE=3 SV=1		YNB	48 h
A0A2T0A3N7|A0A2T0A3N7_RHOTO	3.42	0.39	Family 2 glycosyltransferase OS=Rhodosporidium toruloides OX=5286 GN=AAT19DRAFT_16553 PE=4 SV=1		YPD	120 h
A0A0K3CIG3|A0A0K3CIG3_RHOTO	2.92	0.39	FGENESH: predicted gene_10.142 protein OS=Rhodosporidium toruloides OX=5286 GN=FGENESH: predicted gene_10.142 PE=4 SV=1		YNB	48 h
A0A2T0ACU6|A0A2T0ACU6_RHOTO	3.86	0.39	Frag1/DRAM/Sfk1 family-domain containing protein OS=Rhodosporidium toruloides OX=5286 GN=AAT19DRAFT_12816 PE=4 SV=1		YNB	48 h
A0A0K3CQM3|A0A0K3CQM3_RHOTO	3.86	0.39	Guanylate kinase OS=Rhodosporidium toruloides OX=5286 GN=FGENESH: predicted gene_16.160 PE=3 SV=1		YPD	120 h
A0A2T0A500|A0A2T0A500_RHOTO	2.35	0.39	Initiation factor 2 subunit family-domain containing protein OS=Rhodosporidium toruloides OX=5286 GN=AAT19DRAFT_15840 PE=3 SV=1		YNB	48 h
A0A0K3C9N3|A0A0K3C9N3_RHOTO	4.28	0.39	Mitochondrial carrier domain-containing protein OS=Rhodosporidium toruloides OX=5286 GN=FGENESH: predicted gene_2.613 PE=3 SV=1		YNB	48 h
A0A2T0A4X2|A0A2T0A4X2_RHOTO	4.09	0.39	Mitochondrial pyruvate carrier OS=Rhodosporidium toruloides OX=5286 GN=AAT19DRAFT_15773 PE=3 SV=1		YNB	48 h
A0A0K3CAQ7|A0A0K3CAQ7_RHOTO	2.8	0.39	Nucleolar protein 9 OS=Rhodosporidium toruloides OX=5286 GN=FGENESH: predicted gene_3.44 PE=4 SV=1		YPD	120 h
A0A0K3CPR5|A0A0K3CPR5_RHOTO	3.81	0.39	Protein YIP OS=Rhodosporidium toruloides OX=5286 GN=FGENESH: predicted gene_15.115 PE=3 SV=1		YNB	48 h
A0A2S9ZZ68|A0A2S9ZZ68_RHOTO	3.49	0.39	Proteophosphoglycan ppg4 OS=Rhodosporidium toruloides OX=5286 GN=AAT19DRAFT_10590 PE=4 SV=1		YPD	120 h
A0A2S9ZZF8|A0A2S9ZZF8_RHOTO	3.95	0.39	Pyridoxal 5'-phosphate synthase OS=Rhodosporidium toruloides OX=5286 GN=AAT19DRAFT_10680 PE=4 SV=1		YNB	48 h
A0A061AF79|A0A061AF79_RHOTO	9.5	0.39	RHTO0S01e07294g1_1 OS=Rhodosporidium toruloides OX=5286 GN=FGENESH: predicted gene_10.40 PE=3 SV=1		YPD	120 h
A0A0K3CKL0|A0A0K3CKL0_RHOTO	9.5	0.39	Transmembrane protein OS=Rhodosporidium toruloides OX=5286 GN=FGENESH: predicted gene_6.529 PE=4 SV=1		YPD	120 h
A0A0K3C766|A0A0K3C766_RHOTO	9.5	0.39	Translationally-controlled tumor protein homolog OS=Rhodosporidium toruloides OX=5286 GN=FGENESH: predicted gene_1.141 PE=3 SV=1	translation	YPD	48 h
A0A2T0A4D9|A0A2T0A4D9_RHOTO	9.5	0.38	Ras-domain-containing protein OS=Rhodosporidium toruloides OX=5286 GN=AAT19DRAFT_16806 PE=4 SV=1		YPD	48 h
A0A0K3CF61|A0A0K3CF61_RHOTO	2.8	0.38	AGC/Akt protein kinase OS=Rhodosporidium toruloides OX=5286 GN=FGENESH: predicted gene_6.376 PE=4 SV=1	Autophagy	YPD	120 h
A0A2T0A5J5|A0A2T0A5J5_RHOTO	2.52	0.38	HIG1 domain-containing protein OS=Rhodosporidium toruloides OX=5286 GN=AAT19DRAFT_15993 PE=4 SV=1	cell proliferation	YPD	48 h
A0A061B372|A0A061B372_RHOTO	2.59	0.38	ADP-ribosylation factor OS=Rhodosporidium toruloides OX=5286 GN=FGENESH: predicted gene_11.203 PE=3 SV=1	Endocytosis	YPD	48 h
A0A2T0A0D2|A0A2T0A0D2_RHOTO	4.53	0.38	40S ribosomal protein S1 OS=Rhodosporidium toruloides OX=5286 GN=RPS1 PE=3 SV=1	ribosome	YPD	120 h
A0A0K3CD55|A0A0K3CD55_RHOTO	3.66	0.38	BY PROTMAP: gi|472583715|gb|EMS21339.1| 60S ribosomal protein l3 [Rhodosporidium toruloides NP11] gi|647403239|emb|CDR49381.1| RHTO0S26e00518g1_1 [Rhodosporidium toruloides] OS=Rhodosporidium toruloides OX=5286 GN=FGENESH: ...	ribosome	YPD	120 h
A0A2T0AE58|A0A2T0AE58_RHOTO	9.5	0.38	Ribosomal protein L16p/L10e-domain containing protein OS=Rhodosporidium toruloides OX=5286 GN=AAT19DRAFT_13318 PE=3 SV=1	ribosome	YPD	48 h
A0A2T0AE58|A0A2T0AE58_RHOTO	9.5	0.38	Ribosomal protein L16p/L10e-domain containing protein OS=Rhodosporidium toruloides OX=5286 GN=AAT19DRAFT_13318 PE=3 SV=1	ribosome	YPD	120 h
A0A2T0A586|A0A2T0A586_RHOTO	9.5	0.38	Ras family-domain containing protein OS=Rhodosporidium toruloides OX=5286 GN=AAT19DRAFT_15883 PE=4 SV=1	TOR/Autophagy/Apoptosis	YPD	120 h
A0A2T0AGM5|A0A2T0AGM5_RHOTO	3.03	0.38	5-formyltetrahydrofolate cyclo-ligase OS=Rhodosporidium toruloides OX=5286 GN=AAT19DRAFT_12562 PE=3 SV=1		YNB	120 h
A0A0K3CM21|A0A0K3CM21_RHOTO	2.67	0.38	BY PROTMAP: gi|342320187|gb|EGU12129.1| putative ATP-dependent Clp-type protease [Rhodotorula glutinis ATCC 204091] OS=Rhodosporidium toruloides OX=5286 GN=FGENESH: predicted gene_11.104 PE=4 SV=1		YPD	120 h
A0A0K3CL58|A0A0K3CL58_RHOTO	2.93	0.38	BY PROTMAP: gi|342321280|gb|EGU13214.1| Negative transcriptional regulator family protein [Rhodotorula glutinis ATCC 204091] OS=Rhodosporidium toruloides OX=5286 GN=FGENESH: predicted gene_9.397 PE=4 SV=1		YPD	120 h
A0A0K3CGX9|A0A0K3CGX9_RHOTO	3.75	0.38	BY PROTMAP: gi|647398570|emb|CDR42588.1| RHTO0S07e01794g1_1 [Rhodosporidium toruloides] OS=Rhodosporidium toruloides OX=5286 GN=FGENESH: predicted gene_7.26 PE=3 SV=1		YPD	120 h
A0A2T0A8Q8|A0A2T0A8Q8_RHOTO	2.44	0.38	Armadillo-type fold OS=Rhodosporidium toruloides OX=5286 GN=AAT19DRAFT_14736 PE=4 SV=1		YPD	48 h
A0A0K3CQW3|A0A0K3CQW3_RHOTO	3.08	0.38	BY PROTMAP: gi|472580578|gb|EMS18367.1| inorganic phosphate transporter [Rhodosporidium toruloides NP11] gi|647403537|emb|CDR49640.1| RHTO0S29e00496g1_1 [Rhodosporidium toruloides] OS=Rhodosporidium toruloides OX=5286 GN=FG...		YPD	48 h
A0A0K3CFW4|A0A0K3CFW4_RHOTO	2.5	0.38	BY PROTMAP: gi|472581238|gb|EMS18982.1| polyadenylate-binding protein [Rhodosporidium toruloides NP11] gi|647399965|emb|CDR44981.1| RHTO0S10e03862g1_1 [Rhodosporidium toruloides] OS=Rhodosporidium toruloides OX=5286 GN=FGEN...		YPD	48 h
A0A0K3C9X0|A0A0K3C9X0_RHOTO	2.05	0.38	BY PROTMAP: gi|472583664|gb|EMS21288.1| pyruvate dehydrogenase X component [Rhodosporidium toruloides NP11] gi|647403292|emb|CDR49434.1| RHTO0S26e01684g1_1 [Rhodosporidium toruloides] OS=Rhodosporidium toruloides OX=5286 GN...		YPD	48 h
A0A0K3CDQ3|A0A0K3CDQ3_RHOTO	2.9	0.38	BY PROTMAP: gi|472587604|gb|EMS25100.1| mRNA processing-related protein [Rhodosporidium toruloides NP11] gi|647398653|emb|CDR42756.1| RHTO0S07e03796g1_1 [Rhodosporidium toruloides] OS=Rhodosporidium toruloides OX=5286 GN=FG...		YPD	48 h
A0A0K3CHK0|A0A0K3CHK0_RHOTO	2.33	0.38	BY PROTMAP: gi|647398784|emb|CDR43018.1| RHTO0S07e06656g1_1 [Rhodosporidium toruloides] OS=Rhodosporidium toruloides OX=5286 GN=FGENESH: predicted gene_7.206 PE=3 SV=1		YPD	48 h
A0A0K3CQN5|A0A0K3CQN5_RHOTO	2.55	0.38	Coatomer subunit beta OS=Rhodosporidium toruloides OX=5286 GN=FGENESH: predicted gene_17.7 PE=4 SV=1		YPD	48 h
A0A2T0AD58|A0A2T0AD58_RHOTO	2.51	0.38	Imitation switch two complex protein 1 OS=Rhodosporidium toruloides OX=5286 GN=AAT19DRAFT_12960 PE=4 SV=1		YPD	48 h
A0A0K3CJP7|A0A0K3CJP7_RHOTO	3.8	0.38	Mannosyl-oligosaccharide glucosidase OS=Rhodosporidium toruloides OX=5286 GN=FGENESH: predicted gene_11.256 PE=3 SV=1		YPD	48 h
A0A2T0ACP7|A0A2T0ACP7_RHOTO	6.19	0.38	Mechanosensitive ion channel protein OS=Rhodosporidium toruloides OX=5286 GN=AAT19DRAFT_12805 PE=3 SV=1		YPD	48 h
A0A0K3CE56|A0A0K3CE56_RHOTO	2.96	0.38	Phenylalanine--tRNA ligase OS=Rhodosporidium toruloides OX=5286 GN=FGENESH: predicted gene_2.491 PE=3 SV=1		YPD	48 h
A0A0K3C8Z8|A0A0K3C8Z8_RHOTO	2.55	0.38	Protein transport protein SEC23 OS=Rhodosporidium toruloides OX=5286 GN=FGENESH: predicted gene_2.157 PE=3 SV=1		YPD	48 h
A0A2T0A1S0|A0A2T0A1S0_RHOTO	3.51	0.38	Chromatin assembly factor 1 subunit B OS=Rhodosporidium toruloides OX=5286 GN=AAT19DRAFT_10067 PE=4 SV=1		YPD	120 h
A0A2S9ZZ21|A0A2S9ZZ21_RHOTO	4.43	0.38	Endoplasmic reticulum transmembrane protein OS=Rhodosporidium toruloides OX=5286 GN=AAT19DRAFT_10542 PE=3 SV=1		YNB	48 h
A0A0K3CTQ6|A0A0K3CTQ6_RHOTO	3.42	0.38	Golgi-body localization protein domain-domain containing protein OS=Rhodosporidium toruloides OX=5286 GN=FGENESH: predicted gene_14.17 PE=4 SV=1		YPD	120 h
A0A2S9ZZ79|A0A2S9ZZ79_RHOTO	4.17	0.38	High mobility group box domain-containing protein OS=Rhodosporidium toruloides OX=5286 GN=AAT19DRAFT_10573 PE=4 SV=1		YPD	120 h
A0A2T0AIP9|A0A2T0AIP9_RHOTO	3.49	0.38	HTH APSES-type domain-containing protein OS=Rhodosporidium toruloides OX=5286 GN=AAT19DRAFT_8965 PE=4 SV=1		YPD	120 h
A0A0K3CC05|A0A0K3CC05_RHOTO	2.75	0.38	KRR1 small subunit processome component OS=Rhodosporidium toruloides OX=5286 GN=FGENESH: predicted gene_1.542 PE=3 SV=1		YPD	120 h
A0A0K3CAZ9|A0A0K3CAZ9_RHOTO	5.17	0.38	Phosphatidate cytidylyltransferase OS=Rhodosporidium toruloides OX=5286 GN=FGENESH: predicted gene_3.119 PE=3 SV=1		YNB	48 h
A0A061AKE7|A0A061AKE7_RHOTO	9.5	0.38	RHTO0S01e07228g1_1 OS=Rhodosporidium toruloides OX=5286 GN=AAT19DRAFT_9351 PE=3 SV=1		YPD	120 h
A0A061AEC3|A0A061AEC3_RHOTO	9.5	0.38	RHTO0S01e09934g1_1 OS=Rhodosporidium toruloides OX=5286 GN=AAT19DRAFT_12418 PE=3 SV=1		YNB	48 h
A0A0K3CDL8|A0A0K3CDL8_RHOTO	9.5	0.38	SDA1-domain containing protein OS=Rhodosporidium toruloides OX=5286 GN=FGENESH: predicted gene_5.414 PE=4 SV=1		YPD	120 h
A0A2T0A3T0|A0A2T0A3T0_RHOTO	9.5	0.38	Thioredoxin-like protein OS=Rhodosporidium toruloides OX=5286 GN=AAT19DRAFT_16593 PE=4 SV=1		YPD	120 h
A0A2T0ADU5|A0A2T0ADU5_RHOTO	9.5	0.38	Uridylate kinase OS=Rhodosporidium toruloides OX=5286 GN=AAT19DRAFT_13190 PE=3 SV=1		YPD	120 h
A0A0K3CGE4|A0A0K3CGE4_RHOTO	4.51	0.37	3-isopropylmalate dehydratase OS=Rhodosporidium toruloides OX=5286 GN=FGENESH: predicted gene_6.383 PE=3 SV=1	AA Biosynthesis	YNB	120 h
A0A0K3CD10|A0A0K3CD10_RHOTO	3.14	0.37	Glutamate--cysteine ligase OS=Rhodosporidium toruloides OX=5286 GN=FGENESH: predicted gene_2.91 PE=3 SV=1	AA Biosynthesis	YPD	120 h
A0A2T0A757|A0A2T0A757_RHOTO	3.31	0.37	Phosphoserine transaminase OS=Rhodosporidium toruloides OX=5286 GN=AAT19DRAFT_15404 PE=3 SV=1	AA Biosynthesis	YPD	48 h
A0A0K3CEB8|A0A0K3CEB8_RHOTO	9.5	0.37	Saccharopine dehydrogenase [NAD(+) L-lysine-forming] OS=Rhodosporidium toruloides OX=5286 GN=FGENESH: predicted gene_5.296 PE=3 SV=1	AA Biosynthesis	YPD	48 h
A0A0K3CMA6|A0A0K3CMA6_RHOTO	2.38	0.37	Methylcrotonoyl-CoA carboxylase OS=Rhodosporidium toruloides OX=5286 GN=FGENESH: predicted gene_8.7 PE=3 SV=1	AA Metabolism/cell proliferation	YNB	48 h
A0A2T0A191|A0A2T0A191_RHOTO	9.5	0.37	TspO/MBR family-domain containing protein OS=Rhodosporidium toruloides OX=5286 GN=AAT19DRAFT_9868 PE=3 SV=1	Apoptosis	YPD	48 h
A0A061B732|A0A061B732_RHOTO	9.5	0.37	RHTO0S10e06502g1_1 OS=Rhodosporidium toruloides OX=5286 GN=AAT19DRAFT_14633 PE=4 SV=1	Endocytosis/Phagosome/Autophagy	YPD	48 h
A0A0K3CE45|A0A0K3CE45_RHOTO	3.95	0.37	BY PROTMAP: gi|472580858|gb|EMS18625.1| 26S proteasome regulatory subunit N5 [Rhodosporidium toruloides NP11] gi|647403496|emb|CDR49610.1| RHTO0S28e01618g1_1 [Rhodosporidium toruloides] OS=Rhodosporidium toruloides OX=5286 ...	Proteasome	YPD	48 h
A0A0K3CBC6|A0A0K3CBC6_RHOTO	3.48	0.37	Proteasome subunit alpha type OS=Rhodosporidium toruloides OX=5286 GN=FGENESH: predicted gene_5.465 PE=3 SV=1	Proteasome	YPD	48 h
A0A0K3CAI3|A0A0K3CAI3_RHOTO	6.3	0.37	BY PROTMAP: gi|472585968|gb|EMS23510.1| mitochondrial small subunit ribosomal protein S28 [Rhodosporidium toruloides NP11] gi|647395634|emb|CDR37213.1| RHTO0S02e12090g1_1 [Rhodosporidium toruloides] OS=Rhodosporidium torulo...	ribosome	YPD	120 h
A0A0K3CE31|A0A0K3CE31_RHOTO	9.5	0.37	Ribosomal protein L15 OS=Rhodosporidium toruloides OX=5286 GN=FGENESH: predicted gene_2.466 PE=3 SV=1	ribosome	YPD	48 h
A0A2T0A1D0|A0A2T0A1D0_RHOTO	9.5	0.37	Ribosomal protein L11 OS=Rhodosporidium toruloides OX=5286 GN=AAT19DRAFT_9908 PE=3 SV=1	ribosome	YPD	120 h
A0A2T0AI95|A0A2T0AI95_RHOTO	4.86	0.37	Mevalonate kinase (Fragment) OS=Rhodosporidium toruloides OX=5286 GN=AAT19DRAFT_8758 PE=3 SV=1	Terpenoid backbone biosynthesis/Peroxisome	YNB	48 h
A0A2S9ZYQ8|A0A2S9ZYQ8_RHOTO	9.5	0.37	V-type proton ATPase subunit H OS=Rhodosporidium toruloides OX=5286 GN=AAT19DRAFT_11052 PE=3 SV=1	TOR/Lysosome/Phagosome	YPD	48 h
A0A0K3CL17|A0A0K3CL17_RHOTO	3.63	0.37	60Kd inner membrane protein-domain containing protein OS=Rhodosporidium toruloides OX=5286 GN=FGENESH: predicted gene_13.25 PE=3 SV=1		YPD	120 h
A0A0K3CPT7|A0A0K3CPT7_RHOTO	3.5	0.37	Anti-silencing function protein 1 OS=Rhodosporidium toruloides OX=5286 GN=FGENESH: predicted gene_13.161 PE=3 SV=1		YPD	120 h
A0A2T0AF01|A0A2T0AF01_RHOTO	2.07	0.37	Beta_helix domain-containing protein OS=Rhodosporidium toruloides OX=5286 GN=AAT19DRAFT_11995 PE=4 SV=1		YNB	48 h
A0A0K3CJR6|A0A0K3CJR6_RHOTO	3.43	0.37	BY PROTMAP: gi|472581057|gb|EMS18812.1| ubiquitin-protein ligase Sel1/Ubx2 [Rhodosporidium toruloides NP11] gi|647403173|emb|CDR49331.1| RHTO0S25e01464g1_1 [Rhodosporidium toruloides] OS=Rhodosporidium toruloides OX=5286 GN...		YPD	120 h
A0A0K3CJR6|A0A0K3CJR6_RHOTO	2.45	0.37	BY PROTMAP: gi|472581057|gb|EMS18812.1| ubiquitin-protein ligase Sel1/Ubx2 [Rhodosporidium toruloides NP11] gi|647403173|emb|CDR49331.1| RHTO0S25e01464g1_1 [Rhodosporidium toruloides] OS=Rhodosporidium toruloides OX=5286 GN...		YNB	48 h
A0A0K3CJN3|A0A0K3CJN3_RHOTO	8.7	0.37	BY PROTMAP: gi|472583055|gb|EMS20717.1| GTPase activating protein [Rhodosporidium toruloides NP11] gi|647396609|emb|CDR39048.1| RHTO0S04e00122g1_1 [Rhodosporidium toruloides] OS=Rhodosporidium toruloides OX=5286 GN=FGENESH:...		YNB	48 h
A0A0K3CBU4|A0A0K3CBU4_RHOTO	2.72	0.37	BY PROTMAP: gi|472586628|gb|EMS24147.1| Zn(2)-C6 fungal-type transcription factor [Rhodosporidium toruloides NP11] gi|647398036|emb|CDR41618.1| RHTO0S06e03532g1_1 [Rhodosporidium toruloides] OS=Rhodosporidium toruloides OX=...		YPD	120 h
A0A0K3CSM1|A0A0K3CSM1_RHOTO	3.8	0.37	BY PROTMAP: gi|647397666|emb|CDR40896.1| RHTO0S05e08482g1_1 [Rhodosporidium toruloides] OS=Rhodosporidium toruloides OX=5286 GN=FGENESH: predicted gene_12.207 PE=4 SV=1		YNB	48 h
A0A0K3CMQ5|A0A0K3CMQ5_RHOTO	4.9	0.37	BY PROTMAP: gi|814541259|emb|CEQ41475.1| SPOSA6832_03181 partial [Sporidiobolus salmonicolor] OS=Rhodosporidium toruloides OX=5286 GN=FGENESH: predicted gene_8.157 PE=4 SV=1		YPD	120 h
A0A0K3CNG1|A0A0K3CNG1_RHOTO	2.48	0.37	Complex I intermediate-associated protein 30 (CIA30)-domain containing protein OS=Rhodosporidium toruloides OX=5286 GN=FGENESH: predicted gene_16.56 PE=3 SV=1		YPD	48 h
A0A2S9ZYE5|A0A2S9ZYE5_RHOTO	3.32	0.37	Cytochrome c oxidase assembly protein COX20 mitochondrial OS=Rhodosporidium toruloides OX=5286 GN=AAT19DRAFT_10945 PE=3 SV=1		YPD	48 h
A0A2T0AGI1|A0A2T0AGI1_RHOTO	2.89	0.37	Hsp90 protein-domain containing protein (Fragment) OS=Rhodosporidium toruloides OX=5286 GN=AAT19DRAFT_12536 PE=3 SV=1		YPD	48 h
A0A2T0AAM9|A0A2T0AAM9_RHOTO	3.39	0.37	Lipoyl synthase mitochondrial OS=Rhodosporidium toruloides OX=5286 GN=AAT19DRAFT_14096 PE=3 SV=1		YPD	48 h
A0A2T0AJK7|A0A2T0AJK7_RHOTO	2.6	0.37	Methylenetetrahydrofolate reductase OS=Rhodosporidium toruloides OX=5286 GN=AAT19DRAFT_9244 PE=3 SV=1		YPD	48 h
A0A2T0A1G2|A0A2T0A1G2_RHOTO	2.65	0.37	Mitochondrial F1-F0 ATP synthase subunit F of fungi-domain containing protein (Fragment) OS=Rhodosporidium toruloides OX=5286 GN=AAT19DRAFT_9940 PE=4 SV=1		YPD	48 h
A0A2T0A405|A0A2T0A405_RHOTO	3.89	0.37	N-acetyltransferase domain-containing protein OS=Rhodosporidium toruloides OX=5286 GN=AAT19DRAFT_16676 PE=4 SV=1		YPD	48 h
A0A061ALP8|A0A061ALP8_RHOTO	2.64	0.37	Peptidyl-prolyl cis-trans isomerase OS=Rhodosporidium toruloides OX=5286 GN=AAT19DRAFT_15852 PE=3 SV=1		YPD	48 h
A0A0K3CNU2|A0A0K3CNU2_RHOTO	2.5	0.37	Phosphotransferase OS=Rhodosporidium toruloides OX=5286 GN=FGENESH: predicted gene_12.176 PE=3 SV=1		YPD	48 h
A0A2T0ADE7|A0A2T0ADE7_RHOTO	9.5	0.37	Tim44 domain-containing protein OS=Rhodosporidium toruloides OX=5286 GN=AAT19DRAFT_13050 PE=4 SV=1		YPD	48 h
A0A2T0AHL8|A0A2T0AHL8_RHOTO	3.08	0.37	COP9 signalosome complex subunit 6 OS=Rhodosporidium toruloides OX=5286 GN=AAT19DRAFT_8538 PE=3 SV=1		YPD	120 h
A0A2T0ADK1|A0A2T0ADK1_RHOTO	2.92	0.37	DNA helicase OS=Rhodosporidium toruloides OX=5286 GN=AAT19DRAFT_13103 PE=3 SV=1		YPD	120 h
A0A2T0AD03|A0A2T0AD03_RHOTO	2.97	0.37	DUF1769-domain-containing protein OS=Rhodosporidium toruloides OX=5286 GN=AAT19DRAFT_12917 PE=4 SV=1		YPD	120 h
A0A2T0ADC1|A0A2T0ADC1_RHOTO	3.56	0.37	DUF221-domain-containing protein OS=Rhodosporidium toruloides OX=5286 GN=AAT19DRAFT_13027 PE=3 SV=1		YPD	120 h
A0A2T0AHU7|A0A2T0AHU7_RHOTO	4.5	0.37	DUF3618 domain-containing protein OS=Rhodosporidium toruloides OX=5286 GN=AAT19DRAFT_8653 PE=4 SV=1		YPD	120 h
A0A2T0A963|A0A2T0A963_RHOTO	2.84	0.37	Elongator complex protein 2 OS=Rhodosporidium toruloides OX=5286 GN=AAT19DRAFT_14918 PE=3 SV=1		YPD	120 h
A0A2T0AD49|A0A2T0AD49_RHOTO	2.16	0.37	Pentatricopeptide repeat protein OS=Rhodosporidium toruloides OX=5286 GN=AAT19DRAFT_12949 PE=4 SV=1		YPD	120 h
A0A2T0AG96|A0A2T0AG96_RHOTO	4.5	0.37	Peptide hydrolase OS=Rhodosporidium toruloides OX=5286 GN=AAT19DRAFT_12450 PE=3 SV=1		YNB	48 h
A0A2T0AGI3|A0A2T0AGI3_RHOTO	2.89	0.37	Putative mitochondrial ornithine transporter 1 OS=Rhodosporidium toruloides OX=5286 GN=AAT19DRAFT_12518 PE=3 SV=1		YNB	48 h
A0A2T0A692|A0A2T0A692_RHOTO	9.5	0.37	Sidoreflexin OS=Rhodosporidium toruloides OX=5286 GN=AAT19DRAFT_16278 PE=3 SV=1		YNB	48 h
A0A061AF09|A0A061AF09_RHOTO	3.05	0.36	Dynein light chain OS=Rhodosporidium toruloides OX=5286 GN=FGENESH: predicted gene_1.715 PE=3 SV=1		YNB	48 h
A0A2S9ZW87|A0A2S9ZW87_RHOTO	3.83	0.36	Glyceraldehyde-3-phosphate dehydrogenase (phosphorylating) OS=Rhodosporidium toruloides OX=5286 GN=AAT19DRAFT_11679 PE=3 SV=1	AA Biosynthesis	YPD	120 h
A0A0K3CB67|A0A0K3CB67_RHOTO	2.39	0.36	Homoserine kinase OS=Rhodosporidium toruloides OX=5286 GN=FGENESH: predicted gene_1.247 PE=3 SV=1	AA Biosynthesis	YPD	48 h
A0A2S9ZZK9|A0A2S9ZZK9_RHOTO	9.5	0.36	Ubiquitin family-domain containing protein (Fragment) OS=Rhodosporidium toruloides OX=5286 GN=AAT19DRAFT_10727 PE=3 SV=1	Autophagy/ubiquitin mediated proteolysis	YPD	48 h
A0A0K3C777|A0A0K3C777_RHOTO	4.17	0.36	BY PROTMAP: gi|472587297|gb|EMS24796.1| lipid binding protein [Rhodosporidium toruloides NP11] gi|647401224|emb|CDR47309.1| RHTO0S14e02036g1_1 [Rhodosporidium toruloides] OS=Rhodosporidium toruloides OX=5286 GN=FGENESH: pre...	Endocytosis	YPD	48 h
A0A061B474|A0A061B474_RHOTO	2.11	0.36	60S ribosomal protein L36 OS=Rhodosporidium toruloides OX=5286 GN=FGENESH: predicted gene_11.77 PE=3 SV=1	ribosome	YPD	48 h
A0A2T0ACG3|A0A2T0ACG3_RHOTO	3.65	0.36	60s ribosomal protein l7 OS=Rhodosporidium toruloides OX=5286 GN=AAT19DRAFT_13756 PE=3 SV=1	ribosome	YPD	48 h
A0A2T0AGR7|A0A2T0AGR7_RHOTO	4.48	0.36	Putative 40S ribosomal protein S3 OS=Rhodosporidium toruloides OX=5286 GN=AAT19DRAFT_12610 PE=3 SV=1	ribosome	YPD	120 h
A0A2T0A2L5|A0A2T0A2L5_RHOTO	3.98	0.36	3-hydroxy-3-methylglutaryl coenzyme A reductase OS=Rhodosporidium toruloides OX=5286 GN=AAT19DRAFT_9574 PE=3 SV=1	Terpenoid backbone biosynthesis	YPD	120 h
A0A2T0A2W2|A0A2T0A2W2_RHOTO	9.5	0.36	ThiF domain-containing protein OS=Rhodosporidium toruloides OX=5286 GN=AAT19DRAFT_16282 PE=4 SV=1	Ubiquitin mediated proteolysis	YPD	120 h
A0A0K3CJK5|A0A0K3CJK5_RHOTO	5.83	0.36	4-coumarate-CoA igase OS=Rhodosporidium toruloides OX=5286 GN=FGENESH: predicted gene_9.325 PE=4 SV=1		YNB	48 h
A0A0K3C6C1|A0A0K3C6C1_RHOTO	4.43	0.36	BY PROTMAP: gi|472580707|gb|EMS18485.1| Pol II transcription elongation factor [Rhodosporidium toruloides NP11] gi|647402933|emb|CDR49121.1| RHTO0S23e01068g1_1 [Rhodosporidium toruloides] OS=Rhodosporidium toruloides OX=528...		YNB	48 h
A0A0K3CAX2|A0A0K3CAX2_RHOTO	3.78	0.36	BY PROTMAP: gi|472582375|gb|EMS20067.1| cytochrome P450 family 51 (Sterol 14-demethylase) [Rhodosporidium toruloides NP11] gi|647400280|emb|CDR45607.1| RHTO0S11e02542g1_1 [Rhodosporidium toruloides] OS=Rhodosporidium torul...		YNB	48 h
A0A0K3CRY5|A0A0K3CRY5_RHOTO	4.19	0.36	BY PROTMAP: gi|472585458|gb|EMS23012.1| Cystinosin/ERS1p repeat protein [Rhodosporidium toruloides NP11] gi|647399429|emb|CDR44193.1| RHTO0S09e01046g2_1 [Rhodosporidium toruloides] OS=Rhodosporidium toruloides OX=5286 GN=FG...		YNB	48 h
A0A0K3CC30|A0A0K3CC30_RHOTO	4.24	0.36	BY PROTMAP: gi|472586806|gb|EMS24325.1| single-strand binding protein [Rhodosporidium toruloides NP11] gi|647398218|emb|CDR41908.1| RHTO0S06e07712g1_1 [Rhodosporidium toruloides] OS=Rhodosporidium toruloides OX=5286 GN=FGEN...		YPD	120 h
A0A0K3C9P6|A0A0K3C9P6_RHOTO	3.84	0.36	BY PROTMAP: gi|472587342|gb|EMS24841.1| muconate cycloisomerase [Rhodosporidium toruloides NP11] gi|647401270|emb|CDR47398.1| RHTO0S14e03092g1_1 [Rhodosporidium toruloides] OS=Rhodosporidium toruloides OX=5286 GN=FGENESH: p...		YPD	120 h
A0A0K3C863|A0A0K3C863_RHOTO	3.37	0.36	BY PROTMAP: gi|472588370|gb|EMS25842.1| kinase-related protein [Rhodosporidium toruloides NP11] gi|647396161|emb|CDR38184.1| RHTO0S03e05314g1_1 [Rhodosporidium toruloides] OS=Rhodosporidium toruloides OX=5286 GN=FGENESH: pr...		YPD	120 h
A0A0K3CMF0|A0A0K3CMF0_RHOTO	2.18	0.36	BY PROTMAP: gi|647397629|emb|CDR40821.1| RHTO0S05e07624g1_1 [Rhodosporidium toruloides] OS=Rhodosporidium toruloides OX=5286 GN=FGENESH: predicted gene_12.174 PE=3 SV=1		YPD	120 h
A0A2T0A0P7|A0A2T0A0P7_RHOTO	3.5	0.36	1-acyl-sn-glycerol-3-phosphate acyltransferase OS=Rhodosporidium toruloides OX=5286 GN=AAT19DRAFT_10427 PE=3 SV=1		YPD	48 h
A0A061AW89|A0A061AW89_RHOTO	2.43	0.36	Adenylyl-sulfate kinase OS=Rhodosporidium toruloides OX=5286 GN=FGENESH: predicted gene_1.301 PE=3 SV=1		YPD	48 h
A0A0K3C816|A0A0K3C816_RHOTO	3.27	0.36	BY PROTMAP: gi|342319090|gb|EGU11041.1| Mitotic control protein dis3 [Rhodotorula glutinis ATCC 204091] OS=Rhodosporidium toruloides OX=5286 GN=FGENESH: predicted gene_3.156 PE=3 SV=1		YPD	48 h
A0A0K3C4X5|A0A0K3C4X5_RHOTO	2.03	0.36	BY PROTMAP: gi|472588457|gb|EMS25929.1| CRAL/TRIO domain-containing protein [Rhodosporidium toruloides NP11] gi|647396249|emb|CDR38273.1| RHTO0S03e07294g1_1 [Rhodosporidium toruloides] OS=Rhodosporidium toruloides OX=5286 G...		YPD	48 h
A0A0K3CHQ9|A0A0K3CHQ9_RHOTO	2.22	0.36	BY PROTMAP: gi|647398855|emb|CDR43090.1| RHTO0S07e08196g1_1 [Rhodosporidium toruloides] OS=Rhodosporidium toruloides OX=5286 GN=FGENESH: predicted gene_7.271 PE=4 SV=1		YPD	48 h
A0A2T0AIE6|A0A2T0AIE6_RHOTO	2.21	0.36	C2 domain-containing protein OS=Rhodosporidium toruloides OX=5286 GN=AAT19DRAFT_8837 PE=4 SV=1		YPD	48 h
A0A2T0AIA5|A0A2T0AIA5_RHOTO	2.71	0.36	eIF3h_C domain-containing protein OS=Rhodosporidium toruloides OX=5286 GN=AAT19DRAFT_8801 PE=4 SV=1		YPD	48 h
A0A0K3CQU3|A0A0K3CQU3_RHOTO	2.19	0.36	Eukaryotic mitochondrial regulator protein-domain containing protein OS=Rhodosporidium toruloides OX=5286 GN=FGENESH: predicted gene_17.77 PE=4 SV=1		YPD	48 h
A0A061AH69|A0A061AH69_RHOTO	2.74	0.36	NADH-ubiquinone oxidoreductase OS=Rhodosporidium toruloides OX=5286 GN=AAT19DRAFT_15947 PE=3 SV=1		YPD	48 h
A0A0K3CCE2|A0A0K3CCE2_RHOTO	2.21	0.36	Oxidored_FMN domain-containing protein OS=Rhodosporidium toruloides OX=5286 GN=FGENESH: predicted gene_3.537 PE=4 SV=1		YPD	48 h
A0A0K3C8W8|A0A0K3C8W8_RHOTO	2.65	0.36	Phosphomannomutase OS=Rhodosporidium toruloides OX=5286 GN=FGENESH: predicted gene_1.781 PE=3 SV=1		YPD	48 h
A0A0K3CIF2|A0A0K3CIF2_RHOTO	9.5	0.36	Serine/threonine-protein phosphatase OS=Rhodosporidium toruloides OX=5286 GN=FGENESH: predicted gene_8.454 PE=3 SV=1		YPD	48 h
A0A2T0A2N8|A0A2T0A2N8_RHOTO	2.53	0.36	DUF803 domain membrane protein OS=Rhodosporidium toruloides OX=5286 GN=AAT19DRAFT_9613 PE=4 SV=1		YPD	120 h
A0A2T0AGJ3|A0A2T0AGJ3_RHOTO	4.95	0.36	GDP-mannose transporter OS=Rhodosporidium toruloides OX=5286 GN=AAT19DRAFT_12545 PE=3 SV=1		YNB	48 h
A0A2T0AF17|A0A2T0AF17_RHOTO	5.88	0.36	Glycosyltransferase family 31 protein OS=Rhodosporidium toruloides OX=5286 GN=AAT19DRAFT_12017 PE=4 SV=1		YNB	48 h
A0A2T0A6T1|A0A2T0A6T1_RHOTO	2.22	0.36	Lgl_C domain-containing protein OS=Rhodosporidium toruloides OX=5286 GN=AAT19DRAFT_15298 PE=4 SV=1		YNB	48 h
A0A0K3CAA3|A0A0K3CAA3_RHOTO	4.4	0.36	MICOS complex subunit MIC10 OS=Rhodosporidium toruloides OX=5286 GN=FGENESH: predicted gene_3.90 PE=3 SV=1		YNB	48 h
A0A0K3CPZ4|A0A0K3CPZ4_RHOTO	3.77	0.36	PapD-like protein OS=Rhodosporidium toruloides OX=5286 GN=FGENESH: predicted gene_14.173 PE=4 SV=1		YNB	48 h
A0A2T0ADS4|A0A2T0ADS4_RHOTO	3.29	0.36	Protein CASP OS=Rhodosporidium toruloides OX=5286 GN=AAT19DRAFT_13170 PE=3 SV=1		YPD	120 h
A0A2T0A7A2|A0A2T0A7A2_RHOTO	5.3	0.36	Protein kinase-like domain-containing protein OS=Rhodosporidium toruloides OX=5286 GN=AAT19DRAFT_15442 PE=3 SV=1		YNB	48 h
A0A2T0AEW6|A0A2T0AEW6_RHOTO	4.53	0.36	Putative calcium activated cation channel OS=Rhodosporidium toruloides OX=5286 GN=AAT19DRAFT_11950 PE=4 SV=1		YNB	48 h
A0A2T0A755|A0A2T0A755_RHOTO	9.5	0.36	Replication protein A subunit OS=Rhodosporidium toruloides OX=5286 GN=AAT19DRAFT_15415 PE=3 SV=1		YNB	48 h
A0A061AI51|A0A061AI51_RHOTO	9.5	0.36	RHTO0S02e12486g1_1 OS=Rhodosporidium toruloides OX=5286 GN=AAT19DRAFT_13924 PE=4 SV=1		YNB	48 h
A0A0K3C5Q2|A0A0K3C5Q2_RHOTO	9.5	0.36	UV excision repair protein RAD23 OS=Rhodosporidium toruloides OX=5286 GN=FGENESH: predicted gene_2.59 PE=3 SV=1		YPD	120 h
A0A0K3CK03|A0A0K3CK03_RHOTO	9.5	0.36	YL1 nuclear protein-domain containing protein OS=Rhodosporidium toruloides OX=5286 GN=FGENESH: predicted gene_12.40 PE=3 SV=1		YPD	120 h
A0A061BG46|A0A061BG46_RHOTO	4.91	0.35	Aldehyde dehydrogenase OS=Rhodosporidium toruloides OX=5286 GN=FGENESH: predicted gene_9.37 PE=3 SV=1	AA Metabolism	YNB	48 h
A0A2T0A5M7|A0A2T0A5M7_RHOTO	3.32	0.35	14_3_3 domain-containing protein (Fragment) OS=Rhodosporidium toruloides OX=5286 GN=AAT19DRAFT_16068 PE=3 SV=1	Apoptosis/Cell cycle	YPD	48 h
A0A2T0A5L5|A0A2T0A5L5_RHOTO	5.16	0.35	DNA replication licensing factor MCM6 OS=Rhodosporidium toruloides OX=5286 GN=AAT19DRAFT_16051 PE=3 SV=1	Cell cylce	YPD	48 h
A0A2T0A0G0|A0A2T0A0G0_RHOTO	9.5	0.35	Sec7 guanine nucleotide exchange factor OS=Rhodosporidium toruloides OX=5286 GN=AAT19DRAFT_10321 PE=4 SV=1	Endocytosis	YPD	48 h
A0A0K3CLP3|A0A0K3CLP3_RHOTO	5.48	0.35	BY PROTMAP: gi|342319556|gb|EGU11504.1| GTP-binding protein RAB5 [Rhodotorula glutinis ATCC 204091] OS=Rhodosporidium toruloides OX=5286 GN=FGENESH: predicted gene_13.270 PE=4 SV=1	Endocytosis/Phagosome	YNB	48 h
A0A0K3CNA2|A0A0K3CNA2_RHOTO	3.91	0.35	26S proteasome subunit P45 OS=Rhodosporidium toruloides OX=5286 GN=FGENESH: predicted gene_12.193 PE=3 SV=1	Proteasome	YPD	48 h
A0A2T0ADT3|A0A2T0ADT3_RHOTO	4.15	0.35	Endopeptidase OS=Rhodosporidium toruloides OX=5286 GN=AAT19DRAFT_13198 PE=3 SV=1	Proteasome	YPD	48 h
A0A2T0AA83|A0A2T0AA83_RHOTO	4.8	0.35	40S ribosomal protein S11 OS=Rhodosporidium toruloides OX=5286 GN=AAT19DRAFT_13898 PE=3 SV=1	ribosome	YPD	120 h
A0A0K3CJ76|A0A0K3CJ76_RHOTO	2.47	0.35	60S ribosomal protein L8 OS=Rhodosporidium toruloides OX=5286 GN=FGENESH: predicted gene_11.76 PE=3 SV=1	ribosome	YPD	48 h
A0A061BCL4|A0A061BCL4_RHOTO	3.76	0.35	Putative RPL28-60S large subunit ribosomal protein L27a.e OS=Rhodosporidium toruloides OX=5286 GN=AAT19DRAFT_11889 PE=3 SV=1	ribosome	YPD	120 h
A0A2T0AHK1|A0A2T0AHK1_RHOTO	9.5	0.35	Tr-type G domain-containing protein OS=Rhodosporidium toruloides OX=5286 GN=AAT19DRAFT_8556 PE=4 SV=1	Ribosome biogenesis	YPD	48 h
A0A2T0AFQ4|A0A2T0AFQ4_RHOTO	6.11	0.35	Acyl_transf_3 domain-containing protein OS=Rhodosporidium toruloides OX=5286 GN=AAT19DRAFT_12245 PE=4 SV=1		YNB	48 h
A0A0K3CQQ4|A0A0K3CQQ4_RHOTO	4.47	0.35	BY PROTMAP: gi|472581146|gb|EMS18895.1| MFS transporter monocarboxylic acid transporter [Rhodosporidium toruloides NP11] gi|647402791|emb|CDR48992.1| RHTO0S22e00804g1_1 [Rhodosporidium toruloides] OS=Rhodosporidium toruloi...		YNB	48 h
A0A0K3CLB6|A0A0K3CLB6_RHOTO	3.34	0.35	BY PROTMAP: gi|472584261|gb|EMS21867.1| 2-hydroxyacid dehydrogenase [Rhodosporidium toruloides NP11] gi|647394413|emb|CDR35642.1| RHTO0S01e03906g1_1 [Rhodosporidium toruloides] OS=Rhodosporidium toruloides OX=5286 GN=FGENES...		YNB	48 h
A0A0K3CER3|A0A0K3CER3_RHOTO	4.65	0.35	BY PROTMAP: gi|472585221|gb|EMS22787.1| mitochondrial carrier protein [Rhodosporidium toruloides NP11] gi|647400010|emb|CDR45076.1| RHTO0S10e04852g1_1 [Rhodosporidium toruloides] OS=Rhodosporidium toruloides OX=5286 GN=FGEN...		YNB	48 h
A0A0K3CM68|A0A0K3CM68_RHOTO	17.46	0.35	BY PROTMAP: gi|647399608|emb|CDR44506.1| RHTO0S09e05138g1_1 [Rhodosporidium toruloides] OS=Rhodosporidium toruloides OX=5286 GN=FGENESH: predicted gene_11.134 PE=4 SV=1		YNB	120 h
A0A2T0A0P5|A0A2T0A0P5_RHOTO	4.9	0.35	Concanavalin A-like lectin/glucanase domain-containing protein OS=Rhodosporidium toruloides OX=5286 GN=AAT19DRAFT_10432 PE=4 SV=1		YNB	48 h
A0A0K3CQW9|A0A0K3CQW9_RHOTO	2.28	0.35	Conserved oligomeric Golgi complex subunit 8 OS=Rhodosporidium toruloides OX=5286 GN=FGENESH: predicted gene_17.102 PE=3 SV=1		YPD	120 h
A0A061BNS7|A0A061BNS7_RHOTO	2.81	0.35	Cytochrome c oxidase subunit OS=Rhodosporidium toruloides OX=5286 GN=FGENESH: predicted gene_15.230 PE=3 SV=1		YPD	120 h
A0A2T0AE19|A0A2T0AE19_RHOTO	4.38	0.35	DNA topoisomerase I OS=Rhodosporidium toruloides OX=5286 GN=AAT19DRAFT_13269 PE=3 SV=1		YNB	48 h
A0A2T0AIC1|A0A2T0AIC1_RHOTO	3.71	0.35	3-beta hydroxysteroid dehydrogenase/isomerase family-domain containing protein OS=Rhodosporidium toruloides OX=5286 GN=AAT19DRAFT_8835 PE=4 SV=1		YPD	48 h
A0A0K3CLN8|A0A0K3CLN8_RHOTO	2.78	0.35	BY PROTMAP: gi|472582411|gb|EMS20097.1| transformer-SR ribonucleoprotein [Rhodosporidium toruloides NP11] gi|647402461|emb|CDR48717.1| RHTO0S19e03136g1_1 [Rhodosporidium toruloides] OS=Rhodosporidium toruloides OX=5286 GN=F...		YPD	48 h
A0A0K3C9P0|A0A0K3C9P0_RHOTO	2.4	0.35	BY PROTMAP: gi|472583760|gb|EMS21384.1| G2/M transition checkpoint protein Sum2 [Rhodosporidium toruloides NP11] gi|647402178|emb|CDR48458.1| RHTO0S18e00496g1_1 [Rhodosporidium toruloides] OS=Rhodosporidium toruloides OX=52...		YPD	48 h
A0A0K3C7Z9|A0A0K3C7Z9_RHOTO	3.17	0.35	Dolichol kinase OS=Rhodosporidium toruloides OX=5286 GN=FGENESH: predicted gene_1.481 PE=3 SV=1		YNB	48 h
A0A0K3CSM1|A0A0K3CSM1_RHOTO	3.89	0.35	BY PROTMAP: gi|647397666|emb|CDR40896.1| RHTO0S05e08482g1_1 [Rhodosporidium toruloides] OS=Rhodosporidium toruloides OX=5286 GN=FGENESH: predicted gene_12.207 PE=4 SV=1		YPD	48 h
A0A0K3CGW9|A0A0K3CGW9_RHOTO	2.19	0.35	Dol-P-Man:Man(5)GlcNAc(2)-PP-Dol alpha-1 3-mannosyltransferase OS=Rhodosporidium toruloides OX=5286 GN=FGENESH: predicted gene_4.68 PE=4 SV=1		YNB	48 h
A0A2T0AE67|A0A2T0AE67_RHOTO	3.06	0.35	FAD-linked oxidase-like protein OS=Rhodosporidium toruloides OX=5286 GN=AAT19DRAFT_13328 PE=4 SV=1		YPD	48 h
A0A061AYE4|A0A061AYE4_RHOTO	3.12	0.35	Mannose-1-phosphate guanylyltransferase OS=Rhodosporidium toruloides OX=5286 GN=FGENESH: predicted gene_6.417 PE=4 SV=1		YPD	48 h
A0A0K3CEQ6|A0A0K3CEQ6_RHOTO	2.69	0.35	NAD(P)-binding protein OS=Rhodosporidium toruloides OX=5286 GN=FGENESH: predicted gene_6.196 PE=3 SV=1		YPD	48 h
A0A2S9ZYI4|A0A2S9ZYI4_RHOTO	2.75	0.35	Nucleotide-diphospho-sugar transferase OS=Rhodosporidium toruloides OX=5286 GN=AAT19DRAFT_10964 PE=3 SV=1		YPD	48 h
A0A0K3CJK6|A0A0K3CJK6_RHOTO	2.16	0.35	Protein YIP OS=Rhodosporidium toruloides OX=5286 GN=FGENESH: predicted gene_11.211 PE=3 SV=1		YPD	48 h
A0A2T0AC69|A0A2T0AC69_RHOTO	9.5	0.35	Quinone oxidoreductase OS=Rhodosporidium toruloides OX=5286 GN=AAT19DRAFT_13657 PE=4 SV=1		YPD	48 h
A0A2T0A0I5|A0A2T0A0I5_RHOTO	9.5	0.35	S-adenosyl-L-methionine-dependent methyltransferase OS=Rhodosporidium toruloides OX=5286 GN=AAT19DRAFT_10375 PE=3 SV=1		YPD	48 h
A0A0K3CAL2|A0A0K3CAL2_RHOTO	9.5	0.35	T-complex protein 1 subunit eta OS=Rhodosporidium toruloides OX=5286 GN=FGENESH: predicted gene_1.52 PE=3 SV=1		YPD	48 h
A0A2T0A0F2|A0A2T0A0F2_RHOTO	9.5	0.35	Transmembrane protein OS=Rhodosporidium toruloides OX=5286 GN=AAT19DRAFT_10311 PE=4 SV=1		YPD	48 h
A0A2T0ABG3|A0A2T0ABG3_RHOTO	9.5	0.35	U3 snoRNP-associated protein Rrp5 OS=Rhodosporidium toruloides OX=5286 GN=AAT19DRAFT_14371 PE=4 SV=1		YPD	48 h
A0A0K3CC05|A0A0K3CC05_RHOTO	4	0.35	KRR1 small subunit processome component OS=Rhodosporidium toruloides OX=5286 GN=FGENESH: predicted gene_1.542 PE=3 SV=1		YNB	48 h
A0A2T0AAM9|A0A2T0AAM9_RHOTO	3.86	0.35	Lipoyl synthase mitochondrial OS=Rhodosporidium toruloides OX=5286 GN=AAT19DRAFT_14096 PE=3 SV=1		YPD	120 h
A0A2T0AES1|A0A2T0AES1_RHOTO	2.83	0.35	PRA1 family protein OS=Rhodosporidium toruloides OX=5286 GN=AAT19DRAFT_13506 PE=3 SV=1		YNB	48 h
A0A2T0AGF8|A0A2T0AGF8_RHOTO	9.5	0.35	Regulator of G protein signaling domain-domain containing protein OS=Rhodosporidium toruloides OX=5286 GN=AAT19DRAFT_12504 PE=4 SV=1		YPD	120 h
A0A2T0AGF8|A0A2T0AGF8_RHOTO	9.5	0.35	Regulator of G protein signaling domain-domain containing protein OS=Rhodosporidium toruloides OX=5286 GN=AAT19DRAFT_12504 PE=4 SV=1		YNB	48 h
A0A2T0AJC7|A0A2T0AJC7_RHOTO	9.5	0.35	UDP-glucose:glycoprotein glucosyltransferase OS=Rhodosporidium toruloides OX=5286 GN=AAT19DRAFT_9128 PE=4 SV=1		YPD	120 h
A0A2T0A3M4|A0A2T0A3M4_RHOTO	9.5	0.34	Ras guanine nucleotide exchange factor domain-containing protein OS=Rhodosporidium toruloides OX=5286 GN=AAT19DRAFT_16535 PE=4 SV=1		YPD	120 h
A0A0K3C642|A0A0K3C642_RHOTO	7.46	0.34	Citrate synthase OS=Rhodosporidium toruloides OX=5286 GN=FGENESH: predicted gene_1.159 PE=3 SV=1	AA Biosynthesis	YNB	120 h
A0A0K3C6F9|A0A0K3C6F9_RHOTO	3.21	0.34	Imidazoleglycerol-phosphate dehydratase OS=Rhodosporidium toruloides OX=5286 GN=FGENESH: predicted gene_1.299 PE=3 SV=1	AA Biosynthesis	YPD	120 h
A0A0K3CAD4|A0A0K3CAD4_RHOTO	2.6	0.34	3-isopropylmalate dehydrogenase OS=Rhodosporidium toruloides OX=5286 GN=FGENESH: predicted gene_5.120 PE=3 SV=1	AA Biosynthesis	YPD	48 h
A0A2T0A9U3|A0A2T0A9U3_RHOTO	9.5	0.34	S-adenosylmethionine synthase OS=Rhodosporidium toruloides OX=5286 GN=AAT19DRAFT_13771 PE=3 SV=1	AA Metabolism	YPD	48 h
A0A2S9ZVS8|A0A2S9ZVS8_RHOTO	3.52	0.34	Cyclin-dependent kinase 2 OS=Rhodosporidium toruloides OX=5286 GN=AAT19DRAFT_11854 PE=3 SV=1	Apoptosis/Cell Cycle	YPD	120 h
A0A0K3CIA0|A0A0K3CIA0_RHOTO	2.91	0.34	Arg-6 protein OS=Rhodosporidium toruloides OX=5286 GN=FGENESH: predicted gene_10.67 PE=3 SV=1	Arginine Biosynthesis	YPD	48 h
A0A0K3CG90|A0A0K3CG90_RHOTO	9.5	0.34	Vacuolar protein sorting-associated protein 26-domain containing protein OS=Rhodosporidium toruloides OX=5286 GN=FGENESH: predicted gene_3.523 PE=3 SV=1	Endocytosis	YNB	48 h
A0A0K3CME7|A0A0K3CME7_RHOTO	4.12	0.34	Acyl-coenzyme A oxidase OS=Rhodosporidium toruloides OX=5286 GN=FGENESH: predicted gene_11.7 PE=3 SV=1	Fatty acid degradation/Biosynthesis of unsaturated fatty acids/Peroxisome	YNB	48 h
A0A061AHU5|A0A061AHU5_RHOTO	2.33	0.34	BY PROTMAP: gi|472584308|gb|EMS21902.1| acyl-CoA thioesterase 8 [Rhodosporidium toruloides NP11] gi|647395358|emb|CDR36699.1| RHTO0S02e05754g1_1 [Rhodosporidium toruloides] OS=Rhodosporidium toruloides OX=5286 GN=FGENESH: p...	Peroxisome	YNB	48 h
A0A2S9ZY88|A0A2S9ZY88_RHOTO	3.46	0.34	Proteasome inhibitor PI31 subunit OS=Rhodosporidium toruloides OX=5286 GN=AAT19DRAFT_10877 PE=3 SV=1	Proteasome	YNB	48 h
A0A061AVP0|A0A061AVP0_RHOTO	4.84	0.34	60S ribosomal protein L27 OS=Rhodosporidium toruloides OX=5286 GN=FGENESH: predicted gene_3.364 PE=3 SV=1	ribosome	YNB	48 h
A0A061BL35|A0A061BL35_RHOTO	2.55	0.34	BY PROTMAP: gi|472582445|gb|EMS20131.1| 60S ribosomal protein l21 [Rhodosporidium toruloides NP11] gi|647402427|emb|CDR48681.1| RHTO0S19e02322g1_1 [Rhodosporidium toruloides] OS=Rhodosporidium toruloides OX=5286 GN=FGENESH:...	ribosome	YPD	48 h
A0A0K3C8M3|A0A0K3C8M3_RHOTO	9.5	0.34	Ribosomal protein S9/S16-domain containing protein OS=Rhodosporidium toruloides OX=5286 GN=FGENESH: predicted gene_3.396 PE=4 SV=1	ribosome	YPD	48 h
A0A2T0A5G8|A0A2T0A5G8_RHOTO	4.39	0.34	Nucleolar GTP-binding protein 1 OS=Rhodosporidium toruloides OX=5286 GN=AAT19DRAFT_16010 PE=3 SV=1	Ribosome biogenesis	YPD	48 h
A0A2T0A188|A0A2T0A188_RHOTO	9.5	0.34	Serine/threonine-protein kinase RIO1 OS=Rhodosporidium toruloides OX=5286 GN=AAT19DRAFT_9892 PE=3 SV=1	Ribosome biogenesis	YPD	48 h
A0A2T0A7I8|A0A2T0A7I8_RHOTO	3.08	0.34	BRCT domain-containing protein OS=Rhodosporidium toruloides OX=5286 GN=AAT19DRAFT_15551 PE=4 SV=1		YPD	120 h
A0A0K3CG85|A0A0K3CG85_RHOTO	4.95	0.34	BY PROTMAP: gi|342319692|gb|EGU11639.1| putative ATP-binding cassette ABC transporter [Rhodotorula glutinis ATCC 204091] OS=Rhodosporidium toruloides OX=5286 GN=FGENESH: predicted gene_6.318 PE=4 SV=1		YNB	48 h
A0A0K3C6I4|A0A0K3C6I4_RHOTO	2.91	0.34	BY PROTMAP: gi|472583604|gb|EMS21237.1| protein of uncharacterized protein family UPF0662 [Rhodosporidium toruloides NP11] gi|647396963|emb|CDR39715.1| RHTO0S04e08196g1_1 [Rhodosporidium toruloides] OS=Rhodosporidium torulo...		YNB	48 h
A0A2T0A9A4|A0A2T0A9A4_RHOTO	5.23	0.34	Chitin synthase OS=Rhodosporidium toruloides OX=5286 GN=AAT19DRAFT_14960 PE=3 SV=1		YNB	48 h
A0A0K3CD72|A0A0K3CD72_RHOTO	3.1	0.34	BY PROTMAP: gi|342319753|gb|EGU11700.1| cAMP-dependent protein kinase regulatory subunit [Rhodotorula glutinis ATCC 204091] OS=Rhodosporidium toruloides OX=5286 GN=FGENESH: predicted gene_6.472 PE=4 SV=1		YPD	48 h
A0A0K3CSC3|A0A0K3CSC3_RHOTO	2.99	0.34	BY PROTMAP: gi|342321208|gb|EGU13143.1| Cytoplasmic protein [Rhodotorula glutinis ATCC 204091] OS=Rhodosporidium toruloides OX=5286 GN=FGENESH: predicted gene_12.107 PE=4 SV=1		YPD	48 h
A0A0K3CHR0|A0A0K3CHR0_RHOTO	3.34	0.34	Emp24/gp25L/p24 family/GOLD-domain containing protein OS=Rhodosporidium toruloides OX=5286 GN=FGENESH: predicted gene_9.406 PE=3 SV=1		YPD	48 h
A0A2S9ZYL1|A0A2S9ZYL1_RHOTO	2.69	0.34	GDP-mannose 4 6-dehydratase OS=Rhodosporidium toruloides OX=5286 GN=AAT19DRAFT_10989 PE=3 SV=1		YPD	48 h
A0A0K3CAA3|A0A0K3CAA3_RHOTO	4.21	0.34	MICOS complex subunit MIC10 OS=Rhodosporidium toruloides OX=5286 GN=FGENESH: predicted gene_3.90 PE=3 SV=1		YPD	48 h
A0A2T0A6J9|A0A2T0A6J9_RHOTO	2.06	0.34	P-loop containing nucleoside triphosphate hydrolase protein OS=Rhodosporidium toruloides OX=5286 GN=AAT19DRAFT_15192 PE=3 SV=1		YPD	48 h
A0A2T0AI38|A0A2T0AI38_RHOTO	2.9	0.34	PolyA+ RNA export OS=Rhodosporidium toruloides OX=5286 GN=AAT19DRAFT_8720 PE=3 SV=1		YPD	48 h
A0A0K3C947|A0A0K3C947_RHOTO	3.8	0.34	Probable acetate kinase OS=Rhodosporidium toruloides OX=5286 GN=FGENESH: predicted gene_3.561 PE=3 SV=1		YPD	48 h
A0A061B552|A0A061B552_RHOTO	3.18	0.34	Protein-synthesizing GTPase OS=Rhodosporidium toruloides OX=5286 GN=FGENESH: predicted gene_11.65 PE=4 SV=1		YPD	48 h
A0A2T0A319|A0A2T0A319_RHOTO	9.5	0.34	S-adenosyl-L-methionine-dependent methyltransferase OS=Rhodosporidium toruloides OX=5286 GN=AAT19DRAFT_16280 PE=4 SV=1		YPD	48 h
A0A0K3C7N3|A0A0K3C7N3_RHOTO	9.5	0.34	UDP-glucose 4-epimerase OS=Rhodosporidium toruloides OX=5286 GN=FGENESH: predicted gene_1.533 PE=3 SV=1		YPD	48 h
A0A2T0A7J4|A0A2T0A7J4_RHOTO	6.52	0.34	Glutathione S-transferase (Fragment) OS=Rhodosporidium toruloides OX=5286 GN=AAT19DRAFT_15555 PE=4 SV=1		YNB	48 h
A0A2T0A023|A0A2T0A023_RHOTO	5.36	0.34	Glycosyltransferase family 90 protein OS=Rhodosporidium toruloides OX=5286 GN=AAT19DRAFT_10214 PE=4 SV=1		YNB	48 h
A0A2T0AGR5|A0A2T0AGR5_RHOTO	4.6	0.34	Maintenance of mitochondrial morphology protein 1 OS=Rhodosporidium toruloides OX=5286 GN=MMM1 PE=3 SV=1		YPD	120 h
A0A0K3C714|A0A0K3C714_RHOTO	3.26	0.34	Phosphatidate phosphatase OS=Rhodosporidium toruloides OX=5286 GN=FGENESH: predicted gene_2.504 PE=3 SV=1		YNB	48 h
A0A0K3CAN2|A0A0K3CAN2_RHOTO	3.11	0.34	Phosphatidyl-N-methylethanolamine N-methyltransferase OS=Rhodosporidium toruloides OX=5286 GN=FGENESH: predicted gene_3.19 PE=3 SV=1		YNB	48 h
A0A2T0AGJ5|A0A2T0AGJ5_RHOTO	4.73	0.34	P-loop containing nucleoside triphosphate hydrolase protein OS=Rhodosporidium toruloides OX=5286 GN=AAT19DRAFT_12532 PE=4 SV=1		YNB	48 h
A0A2T0AGK1|A0A2T0AGK1_RHOTO	9.5	0.34	RNA binding protein OS=Rhodosporidium toruloides OX=5286 GN=AAT19DRAFT_12557 PE=4 SV=1		YNB	48 h
A0A0K3CR68|A0A0K3CR68_RHOTO	9.5	0.34	Sorting nexin MVP1 OS=Rhodosporidium toruloides OX=5286 GN=FGENESH: predicted gene_18.5 PE=3 SV=1		YNB	48 h
A0A0K3CAU8|A0A0K3CAU8_RHOTO	9.5	0.34	Transmembrane 9 superfamily member OS=Rhodosporidium toruloides OX=5286 GN=FGENESH: predicted gene_3.320 PE=3 SV=1		YNB	48 h
A0A0K3C7K7|A0A0K3C7K7_RHOTO	2.19	0.33	Kynureninase OS=Rhodosporidium toruloides OX=5286 GN=FGENESH: predicted gene_1.316 PE=3 SV=1	AA Metabolism	YPD	120 h
A0A0K3C438|A0A0K3C438_RHOTO	5.42	0.33	Multifunctional fusion protein OS=Rhodosporidium toruloides OX=5286 GN=FGENESH: predicted gene_1.180 PE=3 SV=1	AA Metabolism	YNB	48 h
A0A0K3CR88|A0A0K3CR88_RHOTO	4.11	0.33	BY PROTMAP: gi|472584962|gb|EMS22537.1| Bestrophin/UPF0187 family protein [Rhodosporidium toruloides NP11] gi|647400902|emb|CDR46757.1| RHTO0S13e01112g1_1 [Rhodosporidium toruloides] OS=Rhodosporidium toruloides OX=5286 GN=...	cell proliferation	YPD	120 h
A0A2T0A4I3|A0A2T0A4I3_RHOTO	4.26	0.33	Phospholipase OS=Rhodosporidium toruloides OX=5286 GN=AAT19DRAFT_16814 PE=3 SV=1	Endocytosis	YNB	48 h
A0A061ASZ8|A0A061ASZ8_RHOTO	2.78	0.33	Proteasome subunit alpha type OS=Rhodosporidium toruloides OX=5286 GN=FGENESH: predicted gene_12.150 PE=3 SV=1	Proteasome	YPD	48 h
A0A061BBT3|A0A061BBT3_RHOTO	2.65	0.33	60S ribosomal protein L37a OS=Rhodosporidium toruloides OX=5286 GN=FGENESH: predicted gene_2.640 PE=3 SV=1	ribosome	YNB	48 h
A0A0K3C7U8|A0A0K3C7U8_RHOTO	3.98	0.33	BY PROTMAP: gi|472588454|gb|EMS25926.1| 40S ribosomal protein s10 [Rhodosporidium toruloides NP11] gi|647396246|emb|CDR38270.1| RHTO0S03e07228g1_1 [Rhodosporidium toruloides] OS=Rhodosporidium toruloides OX=5286 GN=FGENESH:...	ribosome	YPD	120 h
A0A2T0A997|A0A2T0A997_RHOTO	2.9	0.33	40S ribosomal protein S27 OS=Rhodosporidium toruloides OX=5286 GN=AAT19DRAFT_14937 PE=3 SV=1	ribosome	YPD	48 h
A0A2S9ZXA2|A0A2S9ZXA2_RHOTO	2.57	0.33	4-amino-5-hydroxymethyl-2-methylpyrimidine phosphate synthase OS=Rhodosporidium toruloides OX=5286 GN=AAT19DRAFT_11147 PE=3 SV=1		YNB	48 h
A0A2T0AFQ4|A0A2T0AFQ4_RHOTO	4.45	0.33	Acyl_transf_3 domain-containing protein OS=Rhodosporidium toruloides OX=5286 GN=AAT19DRAFT_12245 PE=4 SV=1		YPD	120 h
A0A2S9ZZB5|A0A2S9ZZB5_RHOTO	4.47	0.33	Armadillo-type fold OS=Rhodosporidium toruloides OX=5286 GN=AAT19DRAFT_10624 PE=4 SV=1		YPD	120 h
A0A0K3CUF1|A0A0K3CUF1_RHOTO	5.42	0.33	BY PROTMAP: gi|472581777|gb|EMS19492.1| MFS transporter sugar:H+ symporter [Rhodosporidium toruloides NP11] gi|647402513|emb|CDR48746.1| RHTO0S20e00496g1_1 [Rhodosporidium toruloides] OS=Rhodosporidium toruloides OX=5286 G...		YNB	48 h
A0A0K3CF54|A0A0K3CF54_RHOTO	5.27	0.33	BY PROTMAP: gi|472584037|gb|EMS21653.1| L-arabinokinase [Rhodosporidium toruloides NP11] gi|647400321|emb|CDR45695.1| RHTO0S11e03422g1_1 [Rhodosporidium toruloides] OS=Rhodosporidium toruloides OX=5286 GN=FGENESH: predicted...		YPD	120 h
A0A0K3CKU0|A0A0K3CKU0_RHOTO	4.81	0.33	BY PROTMAP: gi|472587567|gb|EMS25063.1| DUF250 domain contaning protein [Rhodosporidium toruloides NP11] gi|647398616|emb|CDR42678.1| RHTO0S07e02872g1_1 [Rhodosporidium toruloides] OS=Rhodosporidium toruloides OX=5286 GN=FG...		YNB	48 h
A0A0K3CA29|A0A0K3CA29_RHOTO	4.81	0.33	BY PROTMAP: gi|647395795|emb|CDR37501.1| RHTO0S02e15654g1_1 [Rhodosporidium toruloides] OS=Rhodosporidium toruloides OX=5286 GN=FGENESH: predicted gene_5.15 PE=3 SV=1		YPD	120 h
A0A0K3CD51|A0A0K3CD51_RHOTO	2.58	0.33	BY PROTMAP: gi|647397375|emb|CDR40351.1| RHTO0S05e02124g1_1 [Rhodosporidium toruloides] OS=Rhodosporidium toruloides OX=5286 GN=FGENESH: predicted gene_6.452 PE=3 SV=1		YNB	48 h
A0A2T0A1V8|A0A2T0A1V8_RHOTO	2.66	0.33	CBM20 domain-containing protein OS=Rhodosporidium toruloides OX=5286 GN=AAT19DRAFT_9335 PE=4 SV=1		YNB	48 h
A0A2T0A2C6|A0A2T0A2C6_RHOTO	2.62	0.33	Antiviral helicase OS=Rhodosporidium toruloides OX=5286 GN=AAT19DRAFT_9506 PE=3 SV=1		YPD	48 h
A0A2T0A988|A0A2T0A988_RHOTO	2.94	0.33	Carbon-nitrogen hydrolase OS=Rhodosporidium toruloides OX=5286 GN=AAT19DRAFT_14839 PE=4 SV=1		YPD	48 h
A0A2T0AIR9|A0A2T0AIR9_RHOTO	3.2	0.33	Endoplasmic reticulum chaperone BiP OS=Rhodosporidium toruloides OX=5286 GN=AAT19DRAFT_8976 PE=3 SV=1		YPD	48 h
A0A0K3CJT4|A0A0K3CJT4_RHOTO	2.13	0.33	Nucleoporin Nup120/160-domain containing protein OS=Rhodosporidium toruloides OX=5286 GN=FGENESH: predicted gene_9.395 PE=4 SV=1		YPD	48 h
A0A2T0A921|A0A2T0A921_RHOTO	5.81	0.33	Peptide hydrolase OS=Rhodosporidium toruloides OX=5286 GN=AAT19DRAFT_14865 PE=3 SV=1		YPD	48 h
A0A0K3C8G2|A0A0K3C8G2_RHOTO	5.31	0.33	Phosphoribosylaminoimidazole-succinocarboxamide synthase OS=Rhodosporidium toruloides OX=5286 GN=FGENESH: predicted gene_1.763 PE=3 SV=1		YPD	48 h
A0A2T0A378|A0A2T0A378_RHOTO	9.5	0.33	RAN protein binding protein OS=Rhodosporidium toruloides OX=5286 GN=AAT19DRAFT_16398 PE=4 SV=1		YPD	48 h
A0A2S9ZYT4|A0A2S9ZYT4_RHOTO	2.9	0.33	FolC protein OS=Rhodosporidium toruloides OX=5286 GN=AAT19DRAFT_10460 PE=3 SV=1		YNB	48 h
A0A2T0A783|A0A2T0A783_RHOTO	9.5	0.33	WD40-repeat-containing domain protein OS=Rhodosporidium toruloides OX=5286 GN=AAT19DRAFT_15422 PE=4 SV=1		YPD	48 h
A0A2T0A478|A0A2T0A478_RHOTO	4.58	0.33	Large tegument protein OS=Rhodosporidium toruloides OX=5286 GN=AAT19DRAFT_16727 PE=4 SV=1		YNB	48 h
A0A0K3CNE3|A0A0K3CNE3_RHOTO	5.95	0.33	Nicotinate-nucleotide pyrophosphorylase [carboxylating] OS=Rhodosporidium toruloides OX=5286 GN=FGENESH: predicted gene_12.233 PE=3 SV=1		YNB	48 h
A0A2T0A4T1|A0A2T0A4T1_RHOTO	2.55	0.33	Nuclear pore complex protein Nup188 OS=Rhodosporidium toruloides OX=5286 GN=AAT19DRAFT_15777 PE=4 SV=1		YPD	120 h
A0A0K3C714|A0A0K3C714_RHOTO	3.67	0.33	Phosphatidate phosphatase OS=Rhodosporidium toruloides OX=5286 GN=FGENESH: predicted gene_2.504 PE=3 SV=1		YPD	120 h
A0A2T0AH24|A0A2T0AH24_RHOTO	2.82	0.33	PINIT domain-domain containing protein OS=Rhodosporidium toruloides OX=5286 GN=AAT19DRAFT_12713 PE=3 SV=1		YPD	120 h
A0A0K3CB56|A0A0K3CB56_RHOTO	9.5	0.33	Serine/threonine-protein phosphatase OS=Rhodosporidium toruloides OX=5286 GN=FGENESH: predicted gene_3.435 PE=3 SV=1		YNB	48 h
A0A2T0AHF0|A0A2T0AHF0_RHOTO	9.5	0.33	VIT family-domain containing protein OS=Rhodosporidium toruloides OX=5286 GN=AAT19DRAFT_8506 PE=3 SV=1		YPD	120 h
A0A2T0ADB3|A0A2T0ADB3_RHOTO	9.5	0.33	VTC domain-domain containing protein OS=Rhodosporidium toruloides OX=5286 GN=AAT19DRAFT_13009 PE=4 SV=1		YNB	48 h
A0A0K3CRR7|A0A0K3CRR7_RHOTO	3.82	0.33	Eukaryotic translation initiation factor 3 subunit F OS=Rhodosporidium toruloides OX=5286 GN=FGENESH: predicted gene_17.121 PE=3 SV=1	translation	YPD	48 h
A0A2T0AGT3|A0A2T0AGT3_RHOTO	3.35	0.32	Histidine phosphatase superfamily OS=Rhodosporidium toruloides OX=5286 GN=AAT19DRAFT_12637 PE=4 SV=1		YPD	48 h
A0A2T0AAI4|A0A2T0AAI4_RHOTO	3.14	0.32	Chorismate synthase OS=Rhodosporidium toruloides OX=5286 GN=AAT19DRAFT_14037 PE=3 SV=1	AA Biosynthesis	YPD	48 h
A0A2T0A472|A0A2T0A472_RHOTO	2.31	0.32	Cystathionine gamma-synthase OS=Rhodosporidium toruloides OX=5286 GN=AAT19DRAFT_16742 PE=3 SV=1	AA Biosynthesis	YPD	48 h
A0A2T0A2Z8|A0A2T0A2Z8_RHOTO	3.22	0.32	Proliferating cell nuclear antigen OS=Rhodosporidium toruloides OX=5286 GN=AAT19DRAFT_16318 PE=3 SV=1	Apoptosis/Cell Cycle	YPD	48 h
A0A2T0A663|A0A2T0A663_RHOTO	9.5	0.32	SEC7 domain-containing protein OS=Rhodosporidium toruloides OX=5286 GN=AAT19DRAFT_16261 PE=4 SV=1	Endocytosis	YPD	120 h
A0A0K3CQL1|A0A0K3CQL1_RHOTO	4.08	0.32	3-hydroxyacyl-CoA dehydrogenase NAD binding domain-domain containing protein OS=Rhodosporidium toruloides OX=5286 GN=FGENESH: predicted gene_15.129 PE=3 SV=1	fatty acid elongation/fatty acid degradation/AA metabolism	YPD	48 h
A0A0K3CA25|A0A0K3CA25_RHOTO	3.13	0.32	37S ribosomal protein S25 mitochondrial OS=Rhodosporidium toruloides OX=5286 GN=FGENESH: predicted gene_2.537 PE=3 SV=1	ribosome	YPD	120 h
A0A061BNJ5|A0A061BNJ5_RHOTO	4.89	0.32	60S ribosomal protein L20 OS=Rhodosporidium toruloides OX=5286 GN=FGENESH: predicted gene_13.173 PE=3 SV=1	ribosome	YPD	120 h
A0A0K3CKP6|A0A0K3CKP6_RHOTO	3.15	0.32	Protein transporter SEC13 OS=Rhodosporidium toruloides OX=5286 GN=FGENESH: predicted gene_9.227 PE=3 SV=1	TOR	YPD	48 h
A0A0K3CDY4|A0A0K3CDY4_RHOTO	4.28	0.32	BY PROTMAP: gi|342320506|gb|EGU12446.1| Proteophosphoglycan 5 [Rhodotorula glutinis ATCC 204091] OS=Rhodosporidium toruloides OX=5286 GN=FGENESH: predicted gene_7.190 PE=4 SV=1		YPD	120 h
A0A0K3CEW7|A0A0K3CEW7_RHOTO	5.81	0.32	BY PROTMAP: gi|472581262|gb|EMS19006.1| MFS polyamine transporter [Rhodosporidium toruloides NP11] gi|647399937|emb|CDR44922.1| RHTO0S10e03290g1_1 [Rhodosporidium toruloides] OS=Rhodosporidium toruloides OX=5286 GN=FGENESH:...		YPD	120 h
A0A0K3CKD8|A0A0K3CKD8_RHOTO	2.68	0.32	BY PROTMAP: gi|472583141|gb|EMS20795.1| cytosine-purine permease [Rhodosporidium toruloides NP11] gi|647397362|emb|CDR40338.1| RHTO0S05e01838g1_1 [Rhodosporidium toruloides] OS=Rhodosporidium toruloides OX=5286 GN=FGENESH: ...		YNB	48 h
A0A0K3CKF0|A0A0K3CKF0_RHOTO	3.75	0.32	BY PROTMAP: gi|472586294|gb|EMS23822.1| FAD dependent oxidoreductase [Rhodosporidium toruloides NP11] gi|647397620|emb|CDR40803.1| RHTO0S05e07426g1_1 [Rhodosporidium toruloides] OS=Rhodosporidium toruloides OX=5286 GN=FGENE...		YPD	120 h
A0A0K3CAT3|A0A0K3CAT3_RHOTO	7.76	0.32	Dolichyl-diphosphooligosaccharide--protein glycosyltransferase subunit 1 OS=Rhodosporidium toruloides OX=5286 GN=FGENESH: predicted gene_3.69 PE=3 SV=1		YNB	48 h
A0A0K3CFP9|A0A0K3CFP9_RHOTO	4.28	0.32	BY PROTMAP: gi|472586646|gb|EMS24165.1| arrestin/PY protein 1 [Rhodosporidium toruloides NP11] gi|647398058|emb|CDR41665.1| RHTO0S06e03994g1_1 [Rhodosporidium toruloides] OS=Rhodosporidium toruloides OX=5286 GN=FGENESH: pre...		YPD	48 h
A0A0K3C869|A0A0K3C869_RHOTO	2.95	0.32	BY PROTMAP: gi|472588468|gb|EMS25940.1| poly(RC)-binding protein 2/3/4 [Rhodosporidium toruloides NP11] gi|647396260|emb|CDR38284.1| RHTO0S03e07580g1_1 [Rhodosporidium toruloides] OS=Rhodosporidium toruloides OX=5286 GN=FGE...		YPD	48 h
A0A2T0A5M8|A0A2T0A5M8_RHOTO	3.28	0.32	Chitin biosynthesis protein CHS5 OS=Rhodosporidium toruloides OX=5286 GN=AAT19DRAFT_16077 PE=4 SV=1		YPD	48 h
A0A2T0AAX1|A0A2T0AAX1_RHOTO	2.32	0.32	Cytochrome oxidase complex assembly protein 1-domain containing protein OS=Rhodosporidium toruloides OX=5286 GN=AAT19DRAFT_14176 PE=4 SV=1		YPD	48 h
A0A0K3CRI5|A0A0K3CRI5_RHOTO	2.34	0.32	Elongation of fatty acids protein OS=Rhodosporidium toruloides OX=5286 GN=FGENESH: predicted gene_15.252 PE=3 SV=1		YPD	48 h
A0A2T0A3Y0|A0A2T0A3Y0_RHOTO	5.8	0.32	FAD-binding PCMH-type domain-containing protein OS=Rhodosporidium toruloides OX=5286 GN=AAT19DRAFT_16643 PE=4 SV=1		YPD	48 h
A0A0K3CMZ7|A0A0K3CMZ7_RHOTO	3.99	0.32	Glucosidase 2 subunit beta OS=Rhodosporidium toruloides OX=5286 GN=FGENESH: predicted gene_12.93 PE=3 SV=1		YPD	48 h
A0A061AVQ8|A0A061AVQ8_RHOTO	2.36	0.32	Histone H3 OS=Rhodosporidium toruloides OX=5286 GN=FGENESH: predicted gene_1.228 PE=3 SV=1		YPD	48 h
A0A2T0AHR5|A0A2T0AHR5_RHOTO	2.36	0.32	Histone-fold-containing protein OS=Rhodosporidium toruloides OX=5286 GN=AAT19DRAFT_8625 PE=3 SV=1		YPD	48 h
A0A2T0A9X5|A0A2T0A9X5_RHOTO	5.05	0.32	GPR1/FUN34/yaaH family-domain containing protein OS=Rhodosporidium toruloides OX=5286 GN=AAT19DRAFT_13824 PE=3 SV=1		YNB	48 h
A0A2T0AHS0|A0A2T0AHS0_RHOTO	2.36	0.32	Histone-fold-containing protein OS=Rhodosporidium toruloides OX=5286 GN=AAT19DRAFT_8629 PE=3 SV=1		YPD	48 h
A0A2T0A3D3|A0A2T0A3D3_RHOTO	6.06	0.32	IF3_N domain-containing protein OS=Rhodosporidium toruloides OX=5286 GN=AAT19DRAFT_16427 PE=3 SV=1		YPD	48 h
A0A2T0A3R7|A0A2T0A3R7_RHOTO	3.27	0.32	Peptidyl-prolyl cis-trans isomerase OS=Rhodosporidium toruloides OX=5286 GN=AAT19DRAFT_16575 PE=4 SV=1		YPD	48 h
A0A2S9ZYV2|A0A2S9ZYV2_RHOTO	9.5	0.32	VWFA domain-containing protein OS=Rhodosporidium toruloides OX=5286 GN=AAT19DRAFT_10443 PE=4 SV=1		YPD	48 h
A0A2T0A7K1|A0A2T0A7K1_RHOTO	9.5	0.32	WD_REPEATS_REGION domain-containing protein OS=Rhodosporidium toruloides OX=5286 GN=AAT19DRAFT_15550 PE=4 SV=1		YPD	48 h
A0A2T0ACV2|A0A2T0ACV2_RHOTO	4.65	0.32	M20_dimer domain-containing protein OS=Rhodosporidium toruloides OX=5286 GN=AAT19DRAFT_12854 PE=3 SV=1		YPD	120 h
A0A2S9ZW23|A0A2S9ZW23_RHOTO	5.64	0.32	PhoD-like phosphatase-domain containing protein OS=Rhodosporidium toruloides OX=5286 GN=AAT19DRAFT_11597 PE=4 SV=1		YNB	48 h
A0A2T0A4N2|A0A2T0A4N2_RHOTO	3.51	0.32	Putative cytoplasm protein OS=Rhodosporidium toruloides OX=5286 GN=AAT19DRAFT_15732 PE=4 SV=1		YPD	120 h
A0A2T0A6L6|A0A2T0A6L6_RHOTO	9.5	0.32	Ran GTPase activating protein 1 OS=Rhodosporidium toruloides OX=5286 GN=AAT19DRAFT_15123 PE=4 SV=1		YPD	120 h
A0A2T0A6L6|A0A2T0A6L6_RHOTO	9.5	0.32	Ran GTPase activating protein 1 OS=Rhodosporidium toruloides OX=5286 GN=AAT19DRAFT_15123 PE=4 SV=1		YNB	120 h
A0A2S9ZXX7|A0A2S9ZXX7_RHOTO	9.5	0.32	TEA/ATTS domain family-domain containing protein OS=Rhodosporidium toruloides OX=5286 GN=AAT19DRAFT_11330 PE=3 SV=1		YPD	120 h
A0A2T0AJK8|A0A2T0AJK8_RHOTO	9.5	0.32	Terpene cyclase/mutase family member OS=Rhodosporidium toruloides OX=5286 GN=AAT19DRAFT_9240 PE=3 SV=1		YNB	48 h
A0A0K3CNQ1|A0A0K3CNQ1_RHOTO	3.1	0.31	BY PROTMAP: gi|472586130|gb|EMS23658.1| homoisocitrate dehydrogenase [Rhodosporidium toruloides NP11] gi|647397786|emb|CDR41047.1| RHTO0S05e11166g1_1 [Rhodosporidium toruloides] OS=Rhodosporidium toruloides OX=5286 GN=FGENE...	AA Biosynthesis	YPD	48 h
A0A0K3CAL1|A0A0K3CAL1_RHOTO	9.5	0.31	Pyruvate kinase OS=Rhodosporidium toruloides OX=5286 GN=FGENESH: predicted gene_3.225 PE=3 SV=1	AA Biosynthesis	YPD	48 h
A0A2T0A6S4|A0A2T0A6S4_RHOTO	2.45	0.31	AMP-binding domain-containing protein OS=Rhodosporidium toruloides OX=5286 GN=AAT19DRAFT_15276 PE=4 SV=1	AA Metabolism	YPD	120 h
A0A0K3CS44|A0A0K3CS44_RHOTO	4.3	0.31	BY PROTMAP: gi|472588674|gb|EMS26146.1| phosphatidylserine synthase [Rhodosporidium toruloides NP11] gi|647396463|emb|CDR38689.1| RHTO0S03e12222g1_1 [Rhodosporidium toruloides] OS=Rhodosporidium toruloides OX=5286 GN=FGENES...	AA Metabolism	YPD	48 h
A0A2T0A6I9|A0A2T0A6I9_RHOTO	2.38	0.31	Glycine cleavage system H protein OS=Rhodosporidium toruloides OX=5286 GN=AAT19DRAFT_15184 PE=3 SV=1	AA Metabolism	YPD	48 h
A0A0K3CBD2|A0A0K3CBD2_RHOTO	3.31	0.31	Aspartate aminotransferase OS=Rhodosporidium toruloides OX=5286 GN=FGENESH: predicted gene_5.470 PE=3 SV=1	Arginine Biosynthesis	YPD	48 h
A0A0K3CBP2|A0A0K3CBP2_RHOTO	2.34	0.31	BY PROTMAP: gi|472580437|gb|EMS18237.1| delta-12 fatty acid desaturase [Rhodosporidium toruloides NP11] gi|647395144|emb|CDR36347.1| RHTO0S02e00760g1_1 [Rhodosporidium toruloides] OS=Rhodosporidium toruloides OX=5286 GN=FGE...	Biosynthesis of unsaturated fatty acids	YPD	48 h
A0A0K3CE45|A0A0K3CE45_RHOTO	5.56	0.31	BY PROTMAP: gi|472580858|gb|EMS18625.1| 26S proteasome regulatory subunit N5 [Rhodosporidium toruloides NP11] gi|647403496|emb|CDR49610.1| RHTO0S28e01618g1_1 [Rhodosporidium toruloides] OS=Rhodosporidium toruloides OX=5286 ...	Proteasome	YNB	48 h
A0A0K3CQ88|A0A0K3CQ88_RHOTO	2.43	0.31	Proteasome complex subunit Rpn13 ubiquitin receptor-domain containing protein OS=Rhodosporidium toruloides OX=5286 GN=FGENESH: predicted gene_14.56 PE=4 SV=1	Proteasome	YPD	48 h
A0A2T0ACG3|A0A2T0ACG3_RHOTO	3.98	0.31	60s ribosomal protein l7 OS=Rhodosporidium toruloides OX=5286 GN=AAT19DRAFT_13756 PE=3 SV=1	ribosome	YPD	120 h
A0A061AXW8|A0A061AXW8_RHOTO	3.4	0.31	40S ribosomal protein S2 OS=Rhodosporidium toruloides OX=5286 GN=FGENESH: predicted gene_3.548 PE=3 SV=1	ribosome	YPD	48 h
A0A061ASF9|A0A061ASF9_RHOTO	3.7	0.31	40S ribosomal protein S21 OS=Rhodosporidium toruloides OX=5286 GN=FGENESH: predicted gene_6.340 PE=3 SV=1	ribosome	YPD	48 h
A0A2T0A5G8|A0A2T0A5G8_RHOTO	2.03	0.31	Nucleolar GTP-binding protein 1 OS=Rhodosporidium toruloides OX=5286 GN=AAT19DRAFT_16010 PE=3 SV=1	Ribosome biogenesis	YNB	48 h
A0A0K3CEM5|A0A0K3CEM5_RHOTO	3.37	0.31	AAA_16 domain-containing protein OS=Rhodosporidium toruloides OX=5286 GN=FGENESH: predicted gene_5.406 PE=4 SV=1		YNB	48 h
A0A2T0A490|A0A2T0A490_RHOTO	4.64	0.31	Beta-lactamase superfamily domain-domain containing protein OS=Rhodosporidium toruloides OX=5286 GN=AAT19DRAFT_16724 PE=4 SV=1		YNB	48 h
A0A0K3CMT1|A0A0K3CMT1_RHOTO	4.48	0.31	Biotin synthase OS=Rhodosporidium toruloides OX=5286 GN=FGENESH: predicted gene_8.192 PE=3 SV=1		YPD	120 h
A0A0K3C5E0|A0A0K3C5E0_RHOTO	7.01	0.31	BY PROTMAP: gi|342319303|gb|EGU11252.1| Proteophosphoglycan ppg4 [Rhodotorula glutinis ATCC 204091] OS=Rhodosporidium toruloides OX=5286 GN=FGENESH: predicted gene_1.740 PE=4 SV=1		YPD	120 h
A0A0K3CDY7|A0A0K3CDY7_RHOTO	4.65	0.31	BY PROTMAP: gi|342320503|gb|EGU12443.1| putative Sphingosine hydroxylase [Rhodotorula glutinis ATCC 204091] OS=Rhodosporidium toruloides OX=5286 GN=FGENESH: predicted gene_7.195 PE=4 SV=1		YNB	48 h
A0A0K3CSC3|A0A0K3CSC3_RHOTO	2.96	0.31	BY PROTMAP: gi|342321208|gb|EGU13143.1| Cytoplasmic protein [Rhodotorula glutinis ATCC 204091] OS=Rhodosporidium toruloides OX=5286 GN=FGENESH: predicted gene_12.107 PE=4 SV=1		YNB	48 h
A0A0K3CEW7|A0A0K3CEW7_RHOTO	5.61	0.31	BY PROTMAP: gi|472581262|gb|EMS19006.1| MFS polyamine transporter [Rhodosporidium toruloides NP11] gi|647399937|emb|CDR44922.1| RHTO0S10e03290g1_1 [Rhodosporidium toruloides] OS=Rhodosporidium toruloides OX=5286 GN=FGENESH:...		YNB	48 h
A0A0K3C824|A0A0K3C824_RHOTO	4.47	0.31	BY PROTMAP: gi|472583998|gb|EMS21614.1| ubiquitin carboxyl-terminal hydrolase 16/45 [Rhodosporidium toruloides NP11] gi|647400361|emb|CDR45756.1| RHTO0S11e04280g1_1 [Rhodosporidium toruloides] OS=Rhodosporidium toruloides O...		YPD	120 h
A0A0K3CKD0|A0A0K3CKD0_RHOTO	4.74	0.31	BY PROTMAP: gi|472586316|gb|EMS23844.1| cytochrome c oxidase assembly protein COX15 [Rhodosporidium toruloides NP11] gi|647397597|emb|CDR40753.1| RHTO0S05e06942g1_1 [Rhodosporidium toruloides] OS=Rhodosporidium toruloides O...		YNB	48 h
A0A0K3C9I8|A0A0K3C9I8_RHOTO	2.27	0.31	BY PROTMAP: gi|472586991|gb|EMS24490.1| glycerone kinase [Rhodosporidium toruloides NP11] gi|647394824|emb|CDR36058.1| RHTO0S01e13278g1_1 [Rhodosporidium toruloides] OS=Rhodosporidium toruloides OX=5286 GN=FGENESH: predicte...		YPD	120 h
A0A0K3CIY1|A0A0K3CIY1_RHOTO	4.72	0.31	BY PROTMAP: gi|472588272|gb|EMS25744.1| mitochondrial phosphate carrier protein [Rhodosporidium toruloides NP11] gi|647396058|emb|CDR38080.1| RHTO0S03e03114g1_1 [Rhodosporidium toruloides] OS=Rhodosporidium toruloides OX=52...		YPD	120 h
A0A0K3CHF3|A0A0K3CHF3_RHOTO	5.06	0.31	Conserved oligomeric Golgi complex subunit 1 OS=Rhodosporidium toruloides OX=5286 GN=FGENESH: predicted gene_7.288 PE=3 SV=1		YPD	120 h
A0A2S9ZWG3|A0A2S9ZWG3_RHOTO	4.73	0.31	Cytochrome P450 OS=Rhodosporidium toruloides OX=5286 GN=AAT19DRAFT_11716 PE=3 SV=1		YPD	120 h
A0A2T0ABX1|A0A2T0ABX1_RHOTO	5.07	0.31	FAD/NAD(P)-binding domain-containing protein OS=Rhodosporidium toruloides OX=5286 GN=AAT19DRAFT_13564 PE=4 SV=1		YPD	120 h
A0A0K3C8V4|A0A0K3C8V4_RHOTO	4.1	0.31	Fe2OG dioxygenase domain-containing protein OS=Rhodosporidium toruloides OX=5286 GN=FGENESH: predicted gene_3.496 PE=3 SV=1		YPD	120 h
A0A0K3CPX6|A0A0K3CPX6_RHOTO	2.11	0.31	GPN-loop GTPase OS=Rhodosporidium toruloides OX=5286 GN=FGENESH: predicted gene_9.443 PE=3 SV=1		YPD	120 h
A0A2S9ZZ79|A0A2S9ZZ79_RHOTO	3.34	0.31	High mobility group box domain-containing protein OS=Rhodosporidium toruloides OX=5286 GN=AAT19DRAFT_10573 PE=4 SV=1		YNB	48 h
A0A0K3C6B2|A0A0K3C6B2_RHOTO	3.85	0.31	Actin cytoskeleton-regulatory complex protein SLA1 OS=Rhodosporidium toruloides OX=5286 GN=FGENESH: predicted gene_2.249 PE=3 SV=1		YPD	48 h
A0A2T0A9D1|A0A2T0A9D1_RHOTO	3.3	0.31	AMPK1_CBM domain-containing protein OS=Rhodosporidium toruloides OX=5286 GN=AAT19DRAFT_14961 PE=4 SV=1		YPD	48 h
A0A0K3CDG8|A0A0K3CDG8_RHOTO	4.18	0.31	BY PROTMAP: gi|342320959|gb|EGU12897.1| Lysophospholipase [Rhodotorula glutinis ATCC 204091] OS=Rhodosporidium toruloides OX=5286 GN=FGENESH: predicted gene_5.359 PE=4 SV=1		YPD	48 h
A0A0K3CRU5|A0A0K3CRU5_RHOTO	4.74	0.31	BY PROTMAP: gi|472584451|gb|EMS22045.1| protein of UPF0121 family [Rhodosporidium toruloides NP11] gi|647395210|emb|CDR36458.1| RHTO0S02e02454g1_1 [Rhodosporidium toruloides] OS=Rhodosporidium toruloides OX=5286 GN=FGENESH:...		YPD	48 h
A0A0K3CEY9|A0A0K3CEY9_RHOTO	3.58	0.31	BY PROTMAP: gi|472584610|gb|EMS22196.1| protein of carbohydrate kinase FGGY type family [Rhodosporidium toruloides NP11] gi|647399283|emb|CDR43850.1| RHTO0S08e07008g1_1 [Rhodosporidium toruloides] OS=Rhodosporidium toruloi...		YPD	48 h
A0A2T0AC31|A0A2T0AC31_RHOTO	2.23	0.31	Cytochrome c oxidase subunit IV OS=Rhodosporidium toruloides OX=5286 GN=AAT19DRAFT_13628 PE=4 SV=1		YPD	48 h
A0A0K3CSH5|A0A0K3CSH5_RHOTO	3.44	0.31	FAD-binding FR-type domain-containing protein OS=Rhodosporidium toruloides OX=5286 GN=FGENESH: predicted gene_17.199 PE=4 SV=1		YPD	48 h
A0A2T0AFS9|A0A2T0AFS9_RHOTO	3.35	0.31	Fe-S cluster assembly protein DRE2 OS=Rhodosporidium toruloides OX=5286 GN=DRE2 PE=3 SV=1		YPD	48 h
A0A2T0AHQ6|A0A2T0AHQ6_RHOTO	3.84	0.31	Histone H4 (Fragment) OS=Rhodosporidium toruloides OX=5286 GN=AAT19DRAFT_8615 PE=3 SV=1		YPD	48 h
A0A2T0AHT7|A0A2T0AHT7_RHOTO	3.84	0.31	Histone H4 (Fragment) OS=Rhodosporidium toruloides OX=5286 GN=AAT19DRAFT_8624 PE=3 SV=1		YPD	48 h
A0A2T0AHR8|A0A2T0AHR8_RHOTO	3.84	0.31	Histone H4 OS=Rhodosporidium toruloides OX=5286 GN=AAT19DRAFT_8598 PE=3 SV=1		YPD	48 h
A0A061AG59|A0A061AG59_RHOTO	3.84	0.31	Histone H4 OS=Rhodosporidium toruloides OX=5286 GN=AAT19DRAFT_9231 PE=3 SV=1		YPD	48 h
A0A0K3CKM0|A0A0K3CKM0_RHOTO	3.33	0.31	NADPH:adrenodoxin oxidoreductase mitochondrial OS=Rhodosporidium toruloides OX=5286 GN=FGENESH: predicted gene_9.444 PE=3 SV=1		YPD	48 h
A0A0K3C8P4|A0A0K3C8P4_RHOTO	2.7	0.31	Probable cytosolic iron-sulfur protein assembly protein 1 OS=Rhodosporidium toruloides OX=5286 GN=FGENESH: predicted gene_3.421 PE=3 SV=1		YPD	48 h
A0A2T0A9B5|A0A2T0A9B5_RHOTO	9.5	0.31	Small COPII coat GTPase SAR1 OS=Rhodosporidium toruloides OX=5286 GN=AAT19DRAFT_14970 PE=3 SV=1		YPD	48 h
A0A0K3CVG8|A0A0K3CVG8_RHOTO	9.5	0.31	Ubiquitin-like domain-containing protein OS=Rhodosporidium toruloides OX=5286 GN=FGENESH: predicted gene_17.10 PE=4 SV=1		YPD	48 h
A0A0K3CEF4|A0A0K3CEF4_RHOTO	2.4	0.31	Lactonase 7-bladed beta-propeller-domain containing protein OS=Rhodosporidium toruloides OX=5286 GN=FGENESH: predicted gene_5.336 PE=4 SV=1		YPD	120 h
A0A2T0AG96|A0A2T0AG96_RHOTO	3.82	0.31	Peptide hydrolase OS=Rhodosporidium toruloides OX=5286 GN=AAT19DRAFT_12450 PE=3 SV=1		YPD	120 h
A0A061AD89|A0A061AD89_RHOTO	9.5	0.31	RHTO0S01e01068g1_1 OS=Rhodosporidium toruloides OX=5286 GN=AAT19DRAFT_9651 PE=3 SV=1		YPD	120 h
A0A0K3CEK6|A0A0K3CEK6_RHOTO	9.5	0.31	tRNA(His) guanylyltransferase OS=Rhodosporidium toruloides OX=5286 GN=FGENESH: predicted gene_5.386 PE=3 SV=1		YNB	48 h
A0A2T0A0W0|A0A2T0A0W0_RHOTO	9.5	0.31	WD_REPEATS_REGION domain-containing protein OS=Rhodosporidium toruloides OX=5286 GN=AAT19DRAFT_9750 PE=4 SV=1		YPD	120 h
A0A2T0A8V2|A0A2T0A8V2_RHOTO	9.5	0.31	Zn(2)-C6 fungal-type domain-containing protein OS=Rhodosporidium toruloides OX=5286 GN=AAT19DRAFT_14699 PE=4 SV=1		YPD	120 h
A0A0K3CLR7|A0A0K3CLR7_RHOTO	2.39	0.3	Phospho-2-dehydro-3-deoxyheptonate aldolase OS=Rhodosporidium toruloides OX=5286 GN=FGENESH: predicted gene_7.397 PE=3 SV=1	AA Biosynthesis	YNB	48 h
A0A2T0AFE1|A0A2T0AFE1_RHOTO	4.77	0.3	Hydroxymethylglutaryl-CoA synthase OS=Rhodosporidium toruloides OX=5286 GN=AAT19DRAFT_12122 PE=3 SV=1	AA Metabolism/Terpenoid backbone biosynthesis	YPD	120 h
A0A2T0AFR5|A0A2T0AFR5_RHOTO	9.5	0.3	Tubulin beta chain OS=Rhodosporidium toruloides OX=5286 GN=AAT19DRAFT_12261 PE=3 SV=1	Phagosome	YPD	48 h
A0A061BI04|A0A061BI04_RHOTO	3.25	0.3	60S ribosomal protein L32 OS=Rhodosporidium toruloides OX=5286 GN=FGENESH: predicted gene_2.701 PE=3 SV=1	ribosome	YPD	120 h
A0A0K3CI39|A0A0K3CI39_RHOTO	4.31	0.3	BY PROTMAP: gi|342319276|gb|EGU11226.1| putative Ribosomal protein [Rhodotorula glutinis ATCC 204091] OS=Rhodosporidium toruloides OX=5286 GN=FGENESH: predicted gene_10.2 PE=3 SV=1	ribosome	YPD	120 h
A0A2T0A3E7|A0A2T0A3E7_RHOTO	3.16	0.3	Mitochondrial ribosomal death-associated protein 3-domain-containing protein OS=Rhodosporidium toruloides OX=5286 GN=AAT19DRAFT_16410 PE=3 SV=1	ribosome	YPD	48 h
A0A061BCL4|A0A061BCL4_RHOTO	3.02	0.3	Putative RPL28-60S large subunit ribosomal protein L27a.e OS=Rhodosporidium toruloides OX=5286 GN=AAT19DRAFT_11889 PE=3 SV=1	ribosome	YPD	48 h
A0A2T0A436|A0A2T0A436_RHOTO	4.61	0.3	Eukaryotic translation initiation factor 3 subunit A OS=Rhodosporidium toruloides OX=5286 GN=TIF32 PE=3 SV=1	translation	YNB	120 h
A0A0K3C918|A0A0K3C918_RHOTO	3.81	0.3	2-(3-amino-3-carboxypropyl)histidine synthase subunit 1 OS=Rhodosporidium toruloides OX=5286 GN=FGENESH: predicted gene_2.398 PE=3 SV=1		YPD	120 h
A0A2S9ZVW6|A0A2S9ZVW6_RHOTO	3.99	0.3	Alpha-mannosidase OS=Rhodosporidium toruloides OX=5286 GN=AAT19DRAFT_11543 PE=3 SV=1		YNB	48 h
A0A0K3CSD5|A0A0K3CSD5_RHOTO	4.9	0.3	BY PROTMAP: gi|342321204|gb|EGU13139.1| Deoxyhypusine synthase [Rhodotorula glutinis ATCC 204091] OS=Rhodosporidium toruloides OX=5286 GN=FGENESH: predicted gene_12.117 PE=3 SV=1		YNB	48 h
A0A0K3CCU2|A0A0K3CCU2_RHOTO	5.22	0.3	BY PROTMAP: gi|472586493|gb|EMS24012.1| MFS monosaccharide transporter [Rhodosporidium toruloides NP11] gi|647397897|emb|CDR41299.1| RHTO0S06e00452g1_1 [Rhodosporidium toruloides] OS=Rhodosporidium toruloides OX=5286 GN=FGE...		YNB	48 h
[truncated: 594 more rows]
